# Supplementary material for: The Proteome Landscape of Giardia lamblia Encystation
Source: PLoS One. 2013 Dec 31;8(12):e83207. doi: 10.1371/journal.pone.0083207 (PMC3877021; doi:10.1371/journal.pone.0083207)
Supplement: Table S1 — All proteins identified at 0, 2, 4, 6, 8, 10, 12 and 14 hours post induction of encystation. The normalized spectral counting (nSpC) and the total number of identified peptides are given. Differentially abundant proteins between two time-points were required to have a minimum twofold change in abundance (Ratio nSpC) and to have been identified with at least 5 peptides in one of the two time-points. Proteins only detected in one time point were also required to have a number of at least 5 total peptides to be considered significantly more abundant. (XLSX) [file pone.0083207.s003.xlsx]

## Sheet: Supplemental Table 1
Supplemental Table 1. All proteins identified at 0, 2, 4, 6, 8, 10, 12 and 14 hours post induction of encystation. The normalized spectral counting (nSpC) and the total number of identified peptides are given. Differentially abundant proteins between two time-points were required to have a minimum twofold change in abundance (Ratio nSpC) and to have been identified with at least 5 peptides in one…
		Total number of identifed peptides								nSpC								Ratio nSpC
Accession	Description	0	2	4	6	8	10	12	14	0	2	4	6	8	10	12	14	2/0	4/2	6/4	8/6	10/8	12/10	14/12
GL50803_137716	Axoneme-associated protein GASP-180 | location=CH991768:746167-750924(+) | length=1585	173	162	201	181	182	215	186	199	4.92311	6.07505	7.02595	5.4392	5.23006	5.60017	4.21933	4.47397	1.23398	1.15653	0.774158	0.96155	1.07077	0.753428	1.06035
GL50803_9909	Pyruvate, phosphate dikinase | location=CH991779:1071066-1073720(-) | length=884	126	100	123	122	128	142	136	119	7.5298	7.87506	9.02887	7.69902	7.7244	7.7673	6.47871	5.61832	1.04585	1.14651	0.852711	1.0033	1.00555	0.8341	0.867197
GL50803_114609	Pyruvate-flavodoxin oxidoreductase | location=CH991763:506685-510446(-) | length=1253	113	78	110	80	88	104	106	95	5.1288	4.66523	6.13261	3.83433	4.03331	4.32055	3.83512	3.40649	0.909614	1.31454	0.625237	1.05189	1.07122	0.887646	0.888234
GL50803_112103	Arginine deiminase | location=CH991767:992691-994433(+) | length=580	93	98	104	86	84	102	123	115	8.33657	11.5763	11.4513	8.14077	7.60371	8.369	8.78913	8.1442	1.38862	0.989195	0.710906	0.934028	1.10065	1.0502	0.926622
GL50803_93358	Alcohol dehydrogenase | location=CH991782:1053727-1056393(+) | length=888	92	77	92	82	84	103	105	83	5.89066	6.49692	7.23568	5.54438	5.43122	6.03646	5.35923	4.19856	1.10292	1.11371	0.766255	0.979591	1.11144	0.887809	0.783427
GL50803_14373	Dynamin | location=CH991782:336050-338248(+) | length=732	90	65	82	73	84	100	102	107	5.37843	5.11879	6.01925	4.60679	5.06914	5.46993	4.85903	5.05176	0.951725	1.17591	0.765343	1.10036	1.07907	0.888316	1.03967
GL50803_17063	Pyruvate-flavodoxin oxidoreductase | location=CH991768:351203-354802(+) | length=1199	89	54	96	74	84	96	94	88	4.25494	3.40203	5.63754	3.73592	4.05531	4.20091	3.58234	3.32378	0.799548	1.65711	0.662686	1.08549	1.0359	0.852755	0.927822
GL50803_101291	Beta tubulin | location=CH991767:1198621-1199964(+) | length=447	89	97	99	111	126	98	137	144	12.2739	17.628	16.7703	16.165	17.547	12.3705	15.0608	15.6892	1.43623	0.951345	0.963907	1.08549	0.704989	1.21748	1.04172
GL50803_103676	Alpha-tubulin | location=CH991767:1515200-1516564(+) | length=454	85	74	86	89	96	94	117	117	11.2881	12.9501	14.0286	12.4811	12.874	11.4261	12.3858	12.2753	1.14724	1.08328	0.88969	1.03148	0.887531	1.08399	0.991083
GL50803_27925	Protein 21.1 | location=CH991779:26433-28793(+) | length=786	83	83	90	78	83	95	92	86	4.8001	6.32545	6.39338	4.76354	4.84722	5.02881	4.24128	3.92932	1.31777	1.01074	0.745074	1.01757	1.03746	0.843396	0.926447
GL50803_86511	Acyl-CoA synthetase | location=CH991782:1142248-1145160(+) | length=970	77	70	82	81	79	84	84	71	3.88863	4.65849	5.08669	4.3197	4.02879	3.88288	3.3816	2.83277	1.19798	1.09192	0.849216	0.932656	0.963783	0.870898	0.837701
GL50803_10311	Ornithine carbamoyltransferase | location=CH991782:612739-613722(+) | length=327	77	53	65	70	74	88	104	121	12.5497	11.383	13.0128	12.0476	12.1791	13.1278	13.5117	15.5802	0.907039	1.14317	0.925831	1.01091	1.0779	1.02924	1.15309
GL50803_88765	Cytosolic HSP70 | location=CH991769:945599-947593(-) | length=664	76	82	82	91	87	99	106	118	6.81268	9.68632	9.02887	8.61407	7.87527	8.12285	7.57437	8.35666	1.42181	0.932126	0.954058	0.914233	1.03144	0.932477	1.10328
GL50803_113677	Coiled-coil protein | location=CH991763:66556-73383(-) | length=2275	66	54	73	61	60	69	59	53	1.6549	1.78428	2.24836	1.61518	1.51922	1.5836	1.17928	1.04991	1.07818	1.2601	0.71838	0.940591	1.04238	0.744681	0.890295
GL50803_112304	Elongation factor 1-alpha | location=CH991798:40230-41558(-) | length=442	66	55	85	73	73	95	91	125	7.39534	8.12116	11.699	8.63773	8.25998	9.74332	8.12816	11.0655	1.09814	1.44056	0.738331	0.956267	1.17958	0.834229	1.36138
GL50803_17570	Elongation factor 2 | location=CH991764:58440-61136(-) | length=898	65	61	79	61	73	71	84	65	4.08887	5.05662	6.10424	4.05212	4.63718	4.08805	4.21216	3.23035	1.23668	1.20718	0.663819	1.14439	0.881582	1.03036	0.766909
GL50803_41212	Hypothetical protein | location=CH991767:1106175-1110134(+) | length=1319	63	64	96	55	59	82	60	72	2.19315	2.93594	4.10501	2.02187	2.07406	2.61282	1.665	1.98019	1.33869	1.39819	0.492537	1.02581	1.25976	0.637243	1.1893
GL50803_17249	Coiled-coil protein | location=CH991814:180968-185995(+) | length=1675	56	60	69	59	56	67	57	75	1.53278	2.16414	2.31984	1.70533	1.54783	1.67856	1.24367	1.62181	1.4119	1.07194	0.735106	0.907643	1.08446	0.740914	1.30406
GL50803_17060	Protein 21.1 | location=CH991768:322650-324521(-) | length=623	56	58	63	52	50	52	67	56	5.28407	7.2119	7.30191	5.18139	4.76423	4.4911	5.03955	4.1746	1.36484	1.01248	0.709594	0.919488	0.942672	1.12212	0.828368
GL50803_13608	Acetyl-CoA synthetase | location=CH991767:971361-973541(+) | length=726	52	43	41	55	54	51	56	58	4.05331	4.41688	3.9256	4.52722	4.25052	3.63869	3.47961	3.57175	1.0897	0.888771	1.15326	0.93888	0.856059	0.956281	1.02648
GL50803_14859	Protein 21.1 | location=CH991768:797260-800037(-) | length=925	49	42	59	44	43	46	55	36	2.62232	2.96196	3.87844	2.48659	2.32381	2.25329	2.34633	1.52208	1.12952	1.30942	0.641133	0.934534	0.969653	1.04129	0.648709
GL50803_15411	Kinase, NEK-frag | location=CH991769:166205-168325(-) | length=706	46	37	42	39	37	45	43	45	3.83578	4.06573	4.3019	3.43418	3.11558	3.43461	2.85825	2.96452	1.05995	1.05809	0.798293	0.907228	1.1024	0.832192	1.03718
GL50803_9183	Hypothetical protein | location=CH991767:1313725-1319439(-) | length=1904	45	54	97	42	50	59	46	55	1.22237	1.93297	3.23651	1.20476	1.37152	1.46694	0.996058	1.18032	1.58133	1.67437	0.372241	1.13841	1.06957	0.679006	1.18499
GL50803_16824	Kinase, NEK | location=CH991814:501557-504028(+) | length=823	43	27	41	32	29	36	28	38	2.56969	2.12627	3.00962	2.01942	1.75006	1.96918	1.33385	1.79408	0.827439	1.41545	0.670986	0.866617	1.1252	0.677365	1.34504
GL50803_17121	Bip | location=CH991779:11946-13979(+) | length=677	43	43	39	44	54	58	67	86	3.58562	4.72504	3.99462	3.87446	4.54707	4.42683	4.45356	5.66553	1.31777	0.845417	0.969919	1.1736	0.973557	1.00604	1.27214
GL50803_13864	Heat shock protein HSP 90-alpha | location=CH991768:1265197-1266171(-) | length=324	42	27	39	41	39	41	51	44	8.36645	7.08755	9.54271	8.62459	7.8451	7.47557	8.09838	6.92454	0.84714	1.3464	0.903788	0.90962	0.952898	1.08331	0.855052
GL50803_16125	Glycerol-3-phosphate dehydrogenase | location=CH991768:476615-479950(+) | length=1111	40	31	33	33	33	42	41	29	1.93817	1.97941	1.96409	1.68853	1.61469	1.86273	1.58363	1.11014	1.02127	0.992263	0.859701	0.956267	1.15362	0.850163	0.70101
GL50803_16667	Acyl-CoA synthetase | location=CH991779:230763-233480(-) | length=905	39	41	42	37	30	36	45	30	2.54253	3.5223	3.36331	2.54722	1.97499	2.14819	2.33857	1.54514	1.38535	0.954861	0.757355	0.775352	1.0877	1.08862	0.660722
GL50803_16867	AAA family ATPase | location=CH991764:112309-114921(-) | length=870	37	35	44	31	36	49	52	31	2.10584	2.62502	3.07604	1.86315	2.06904	2.55264	2.35919	1.3939	1.24654	1.17182	0.605698	1.1105	1.23373	0.924219	0.590838
GL50803_98054	Heat shock protein HSP 90-alpha | location=CH991768:486748-487878(-) | length=376	37	28	36	40	36	40	41	46	4.57476	4.5621	5.46744	5.22263	4.4948	4.52684	4.04098	4.49335	0.997234	1.19845	0.955223	0.86064	1.00713	0.892671	1.11195
GL50803_101278	Hypothetical protein | location=CH991767:1236104-1240096(-) | length=1330	36	30	41	33	47	48	52	30	1.40307	1.54077	1.9628	1.35817	1.84976	1.71233	1.61553	0.923728	1.09814	1.27391	0.691954	1.36196	0.9257	0.943473	0.571778
GL50803_15409	Kinase, NEK | location=CH991769:163707-165254(-) | length=515	34	28	34	30	35	36	38	42	3.93262	4.26777	4.83055	3.66426	4.08801	3.81131	3.50367	3.83794	1.08523	1.13187	0.758559	1.11564	0.932313	0.919282	1.09541
GL50803_17327	Xaa-Pro dipeptidase | location=CH991769:526165-527499(-) | length=444	34	34	32	32	42	39	40	51	5.07963	6.6938	5.87244	5.04854	6.33642	5.33318	4.76376	6.01963	1.31777	0.877295	0.859701	1.2551	0.841671	0.893229	1.26363
GL50803_11043	Fructose-bisphosphate aldolase | location=CH991782:742564-743535(+) | length=323	34	23	28	27	28	36	39	50	5.54141	4.93981	5.60551	4.64695	4.60831	5.37048	5.0669	6.4381	0.891435	1.13476	0.828997	0.991684	1.16539	0.943473	1.27062
GL50803_11118	Enolase | location=CH991768:965354-966691(-) | length=445	32	37	39	38	44	43	47	44	4.09785	6.2438	6.1346	5.13869	5.68985	5.04015	4.79778	4.45149	1.52368	0.982511	0.837657	1.10726	0.885815	0.951912	0.927822
GL50803_7439	Ser/Thr phosphatase 2A, 65kDa reg sub A | location=CH991776:389839-391797(+) | length=652	31	23	24	21	21	29	33	32	2.47009	2.41502	2.34898	1.76699	1.68971	2.11504	2.09605	2.01441	0.977703	0.972653	0.752238	0.956267	1.25172	0.991022	0.96105
GL50803_12102	Elongation factor 1-gamma | location=CH991814:456314-457522(+) | length=402	31	30	32	28	37	35	33	42	3.47357	4.42972	4.40433	3.3131	4.18657	3.58964	2.94757	3.718	1.27526	0.994268	0.752238	1.26364	0.85742	0.821133	1.26138
GL50803_16745	Axoneme-associated protein GASP-180 | location=CH991768:616785-619904(-) | length=1039	30	32	53	26	24	38	26	18	1.45363	2.04326	3.15445	1.33036	1.17432	1.68533	1.00425	0.689051	1.40563	1.54383	0.42174	0.882708	1.43516	0.595878	0.686134
GL50803_6226	Glycogen phosphorylase | location=CH991767:1617700-1620474(-) | length=924	29	26	29	22	18	36	34	14	1.82426	2.15528	2.2408	1.46142	1.14341	2.07282	1.70492	0.695767	1.18145	1.03968	0.652187	0.7824	1.81283	0.822515	0.408093
GL50803_27310	Stress-induced-phosphoprotein 1 | location=CH991767:1068529-1070292(+) | length=587	29	22	29	26	27	32	33	33	2.2605	2.2598	2.77664	2.14014	2.12526	2.2831	2.05049	2.0322	0.99969	1.22871	0.770766	0.993047	1.07427	0.898114	0.991083
GL50803_13475	Axoneme-associated protein GASP-180 | location=CH991768:999442-1005816(+) | length=2124	28	22	29	27	30	32	22	40	0.692396	0.716902	0.880866	0.705054	0.749134	0.724295	0.433666	0.781452	1.03539	1.22871	0.800411	1.06252	0.966843	0.598743	1.80197
GL50803_10167	Coiled-coil protein | location=CH991782:1130217-1133789(+) | length=1190	28	39	41	25	24	38	34	17	1.14088	2.09405	2.05202	1.07568	0.987494	1.41721	1.10433	0.547239	1.83547	0.979927	0.524208	0.918016	1.43516	0.779225	0.495541
GL50803_17551	Protein 21.1 | location=CH991793:55070-58294(+) | length=1074	27	35	34	35	26	42	39	27	1.32619	2.26543	2.05133	1.8154	1.2896	1.88825	1.52701	1.04774	1.70823	0.905494	0.884986	0.71037	1.46421	0.808691	0.686134
GL50803_12139	Protein 21.1 | location=CH991767:87424-89469(+) | length=681	27	23	21	21	24	27	23	26	1.97575	2.21787	1.88757	1.62274	1.77346	1.80843	1.34163	1.5031	1.12255	0.851072	0.859701	1.09288	1.01972	0.741876	1.12035
GL50803_10521	Arginyl-tRNA synthetase | location=CH991767:155366-157231(+) | length=621	27	23	21	18	20	28	21	32	2.30504	2.58752	2.20216	1.62274	1.7242	2.18797	1.42913	2.1583	1.12255	0.851072	0.736886	1.06252	1.26898	0.653174	1.51022
GL50803_9515	Coiled-coil protein | location=CH991763:105804-109928(-) | length=1374	26	55	46	34	34	34	25	15	0.981328	2.73555	2.13262	1.35513	1.29587	1.1746	0.752172	0.447279	2.7876	0.779596	0.635431	0.956267	0.906415	0.640366	0.59465
GL50803_6464	Hypothetical protein | location=CH991779:54204-57989(-) | length=1261	26	30	38	30	29	31	25	19	1.09678	1.66766	1.96899	1.33638	1.23534	1.19695	0.840663	0.633206	1.52051	1.18069	0.678711	0.924391	0.968926	0.702337	0.753223
GL50803_6687	Glyceraldehyde 3-phosphate dehydrogenase | location=CH991817:35479-36489(-) | length=336	26	20	26	23	26	28	33	43	4.43934	4.50003	5.45298	4.14701	4.48291	4.37595	4.49154	5.80042	1.01367	1.21176	0.760504	1.081	0.976139	1.02642	1.29141
GL50803_16453	Carbamate kinase | location=CH991763:1251646-1252596(-) | length=316	26	33	23	30	34	32	51	58	4.90664	8.20664	5.33156	5.97853	6.47935	5.52751	7.67215	8.64739	1.67256	0.649664	1.12135	1.08377	0.853097	1.38799	1.12711
GL50803_90872	Phosphoglycerate kinase | location=CH991769:124596-125825(+) | length=409	25	22	28	23	31	32	42	47	2.98802	3.46503	4.11071	2.90291	3.74151	3.50076	4.00155	4.438	1.15964	1.18634	0.706183	1.28888	0.935654	1.14305	1.10907
GL50803_21628	Hypothetical protein | location=CH991771:55118-56269(+) | length=383	24	28	36	31	27	29	27	41	2.68922	4.13441	4.95487	3.66808	3.05506	2.97428	2.41165	3.62948	1.5374	1.19845	0.740298	0.832878	0.973557	0.810836	1.50498
GL50803_102108	Clathrin heavy chain | location=CH991779:498744-504359(+) | length=1871	23	22	33	26	24	29	28	26	0.704865	0.888468	1.24225	0.841423	0.742731	0.813477	0.684026	0.629503	1.26048	1.39819	0.67734	0.882708	1.09525	0.840867	0.920291
GL50803_115478	Hypothetical protein | location=CH991793:186174-188393(+) | length=739	23	14	18	14	14	19	17	14	1.64939	1.32301	1.58556	1.06019	1.01383	1.24714	0.971806	0.793174	0.802123	1.19845	0.668656	0.956267	1.23013	0.779225	0.816186
GL50803_17055	Spindle pole protein, putative | location=CH991761:158759-160423(+) | length=554	23	23	23	22	23	31	24	30	2.1146	2.78656	2.59742	2.13592	2.13535	2.60874	1.75893	2.17905	1.31777	0.932126	0.822322	0.999734	1.22169	0.674244	1.23885
GL50803_15832	Aminoacyl-histidine dipeptidase | location=CH991767:1175570-1177144(-) | length=524	22	28	28	28	32	29	32	36	2.39041	4.00912	3.73701	3.21271	3.51109	2.88415	2.77164	3.09029	1.67717	0.932126	0.859701	1.09288	0.821439	0.960991	1.11497
GL50803_33769	NADH oxidase lateral transfer candidate | location=CH991769:952342-953796(+) | length=484	22	17	21	20	19	23	18	26	2.62945	2.67752	3.08303	2.52427	2.29318	2.51617	1.71495	2.45506	1.01828	1.15145	0.818762	0.908454	1.09724	0.681573	1.43156
GL50803_7532	Vacuolar ATP synthase catalytic subunit A | location=CH991771:26094-28061(-) | length=655	21	21	22	22	19	22	21	16	1.83654	2.42014	2.3633	2.03173	1.67794	1.76105	1.46398	1.10547	1.31777	0.976513	0.859701	0.825867	1.04953	0.831312	0.755111
GL50803_12150	Alanine aminotransferase, putative | location=CH991782:264057-265622(+) | length=521	21	18	26	17	22	22	18	15	1.98153	2.23817	3.01349	1.69392	2.09626	1.90008	1.35391	1.1182	1.12952	1.3464	0.562112	1.23752	0.906415	0.712553	0.825902
GL50803_9861	Hypothetical protein | location=CH991769:463847-465004(+) | length=385	21	21	24	24	26	28	27	32	2.59648	3.42158	3.64496	3.13358	3.24625	3.16879	2.66113	3.12581	1.31777	1.06529	0.859701	1.03596	0.976139	0.839795	1.17462
GL50803_15106	Importin beta-3 subunit | location=CH991767:29340-32795(+) | length=1151	19	20	28	17	17	20	16	14	1.13545	1.57501	2.05535	1.07281	1.0259	1.09399	0.762201	0.660979	1.38713	1.30498	0.521961	0.956267	1.06637	0.696719	0.867197
GL50803_17432	Heat shock protein 70 | location=CH991779:1228700-1232431(+) | length=1243	18	10	16	12	14	18	16	15	0.759308	0.555887	0.82905	0.534551	0.596369	0.695003	0.538024	0.4999	0.732097	1.4914	0.644775	1.11564	1.16539	0.774132	0.92914
GL50803_12216	Vacuolar ATP synthase subunit B | location=CH991793:87325-88818(-) | length=497	18	12	15	16	17	18	19	18	2.15137	1.89001	2.20216	2.01942	2.05179	1.96918	1.81023	1.69966	0.878516	1.16516	0.917014	1.01603	0.959734	0.919282	0.93892
GL50803_4812	Beta-giardin | location=CH991793:172937-173755(-) | length=272	18	24	23	26	28	26	45	39	2.80614	4.93047	4.40433	4.28028	4.40795	3.71004	5.59223	4.80338	1.75703	0.893287	0.971835	1.02983	0.841671	1.50732	0.858938
GL50803_9413	Protein disulfide isomerase PDI2 | location=CH991779:1348484-1349833(+) | length=449	17	14	16	12	13	19	32	31	2.43822	2.64602	2.81877	1.81747	1.88282	2.49429	3.65856	3.51263	1.08523	1.06529	0.644775	1.03596	1.32476	1.46678	0.960111
GL50803_10885	4-alpha-glucanotransferase, amylo-alpha-1,6-glucosidase | location=CH991767:957823-963018(-) | length=1731	16	18	38	32	42	61	46	65	0.486186	0.720768	1.41834	1.02682	1.28876	1.69661	1.11423	1.56042	1.4825	1.96782	0.723958	1.2551	1.31646	0.656743	1.40044
GL50803_32778	Protein 21.1 | location=CH991762:390214-391980(+) | length=588	16	21	17	19	21	20	20	20	1.30386	2.25513	1.70167	1.63504	1.72812	1.4918	1.29921	1.28762	1.72958	0.754578	0.960842	1.05693	0.863252	0.870898	0.991083
GL50803_9704	Transketolase | location=CH991780:31935-34094(+) | length=719	16	15	19	13	13	17	16	19	1.36595	1.68751	1.99243	1.17198	1.12073	1.32841	1.08886	1.28149	1.23541	1.18069	0.588216	0.956267	1.18531	0.819669	1.17691
GL50803_9030	Protein 21.1 | location=CH991776:335779-336771(-) | length=330	16	11	14	15	15	14	22	19	2.8685	2.59877	3.08303	2.8398	2.71561	2.29737	3.14408	2.69113	0.905969	1.18634	0.921108	0.956267	0.845987	1.36855	0.855935
GL50803_40496	Dynein heavy chain | location=CH991767:1200012-1214645(+) | length=4877	15	14	22	13	8	9	4	12	0.159597	0.196292	0.287523	0.146063	0.085954	0.0876488	0.0339259	0.10087	1.22992	1.46477	0.508005	0.588472	1.01972	0.387066	2.97325
GL50803_17265	Dynein heavy chain | location=CH991769:450307-458334(+) | length=2675	15	19	25	18	18	18	11	15	0.300471	0.50154	0.61513	0.380756	0.364104	0.330029	0.175647	0.237383	1.66918	1.22648	0.618984	0.956267	0.906415	0.532216	1.35148
GL50803_114776	NSF | location=CH991771:253583-256057(-) | length=824	15	9	11	13	13	13	13	9	0.927316	0.733195	0.835304	0.848677	0.811562	0.735612	0.640643	0.439567	0.790664	1.13927	1.01601	0.956267	0.906415	0.870898	0.686134
GL50803_17482	TCP-1 chaperonin subunit alpha | location=CH991814:347807-349360(+) | length=517	15	14	19	14	18	17	14	11	1.41538	1.7408	2.20216	1.39499	1.71512	1.46825	1.05304	0.820011	1.22992	1.26503	0.633464	1.22949	0.856059	0.71721	0.778708
GL50803_10255	Translation initiation factor eIF-4A, putative | location=CH991762:138060-139235(+) | length=391	15	15	15	15	13	16	21	20	1.85463	2.44398	2.2781	1.95848	1.62312	1.81074	2.06977	1.95363	1.31777	0.932126	0.859701	0.828765	1.11559	1.14305	0.943888
GL50803_13584	Hypothetical protein | location=CH991767:1110208-1111368(+) | length=386	15	19	22	20	18	18	16	26	2.06863	3.45291	3.72674	2.91262	2.50672	2.27213	1.75893	2.83277	1.66918	1.0793	0.781546	0.86064	0.906415	0.774132	1.61051
GL50803_17547	Ribosomal protein L4 | location=CH991768:119847-120797(+) | length=316	15	24	29	27	23	21	42	29	2.06863	4.36157	4.91252	3.93203	3.20303	2.65081	4.61718	3.15962	2.10844	1.12632	0.800411	0.814598	0.827596	1.7418	0.684319
GL50803_7031	Spindle pole protein, putative | location=CH991769:949257-952244(+) | length=995	14	18	18	11	11	15	14	8	0.749234	1.26941	1.18325	0.621648	0.594462	0.734767	0.597247	0.338241	1.69428	0.932126	0.525373	0.956267	1.23602	0.812839	0.566333
GL50803_16532	Protein 21.1 | location=CH991768:863871-866381(-) | length=836	14	18	19	16	14	15	13	7	0.796804	1.35001	1.32829	0.961626	0.804625	0.781419	0.589798	0.314752	1.69428	0.983911	0.723958	0.836734	0.971159	0.754779	0.53366
GL50803_17585	Protein 21.1 | location=CH991779:319730-321886(+) | length=718	14	9	11	11	9	11	11	7	1.14088	0.966485	1.10108	0.946601	0.740621	0.82049	0.714563	0.450667	0.84714	1.13927	0.859701	0.7824	1.10784	0.870898	0.630689
GL50803_11390	Kinase, NEK | location=CH991769:161297-163630(-) | length=777	14	20	15	16	16	12	16	15	1.16741	2.19769	1.53639	1.40889	1.34728	0.915896	1.06354	0.988174	1.88253	0.699094	0.917014	0.956267	0.679811	1.1612	0.92914
GL50803_14993	Pyrophosphate-fructose 6-phosphate 1-phosphotransferase alpha subunit | location=CH991767:637550-639184(+) | length=544	14	18	25	17	18	15	17	18	1.32102	2.23817	2.89758	1.69392	1.71512	1.29551	1.27869	1.34184	1.69428	1.29462	0.584596	1.01252	0.755346	0.987018	1.04938
GL50803_103059	Dynein heavy chain | location=CH991798:46134-53354(+) | length=2406	13	16	22	15	15	15	13	15	0.295019	0.478485	0.613261	0.359469	0.343748	0.311578	0.235173	0.268933	1.62188	1.28167	0.586159	0.956267	0.906415	0.754779	1.14356
GL50803_102101	Kinesin-3 | location=CH991779:475046-478126(+) | length=1026	13	10	15	10	7	11	17	5	0.706259	0.715915	1.00098	0.573698	0.384026	0.546993	0.736217	0.214603	1.01367	1.39819	0.573134	0.669387	1.42437	1.34593	0.291495
GL50803_16653	Hypothetical protein | location=CH991767:728950-731922(-) | length=990	13	15	19	14	12	17	14	12	1.10983	1.68751	1.99243	1.26213	1.03452	1.32841	0.952751	0.809361	1.52051	1.18069	0.633464	0.819657	1.28409	0.71721	0.849499
GL50803_8822	2,3-bisphosphoglycerate-independent phosphoglycerate mutase | location=CH991776:220249-222018(-) | length=589	13	10	8	8	11	17	14	15	1.19521	1.21155	0.903452	0.776698	1.02125	1.4306	1.02604	1.08953	1.01367	0.745701	0.859701	1.31487	1.40082	0.71721	1.06187
GL50803_17143	Pyruvate kinase | location=CH991779:110312-111973(-) | length=553	13	10	11	11	10	15	13	12	1.22666	1.24343	1.27494	1.09606	0.952846	1.29551	0.977824	0.894557	1.01367	1.02534	0.859701	0.869334	1.35962	0.754779	0.914845
GL50803_24537	Spindle pole protein, putative | location=CH991779:934946-936493(-) | length=515	13	13	14	13	10	15	15	14	1.22666	1.61646	1.62265	1.29535	0.952846	1.29551	1.12826	1.04365	1.31777	1.00383	0.798293	0.73559	1.35962	0.870898	0.92501
GL50803_3593	Alcohol dehydrogenase lateral transfer candidate | location=CH991767:1020804-1022027(-) | length=407	13	7	12	10	12	12	13	21	1.94221	1.37814	2.20216	1.57767	1.81041	1.64098	1.54822	2.47867	0.70957	1.59793	0.716417	1.14752	0.906415	0.943473	1.60098
GL50803_6430	14-3-3 protein | location=CH991776:244368-245114(-) | length=248	13	10	15	12	11	12	26	22	2.33065	2.36252	3.30325	2.27184	1.99145	1.96918	3.71573	3.11604	1.01367	1.39819	0.68776	0.876578	0.988816	1.88695	0.838608
GL50803_113622	Protein 21.1 | location=CH991769:359030-363544(-) | length=1504	12	17	22	12	9	11	8	9	0.394747	0.736932	0.888947	0.416852	0.298966	0.331207	0.20978	0.233898	1.86685	1.20628	0.468928	0.7172	1.10784	0.633381	1.11497
GL50803_112846	Kinesin-3 | location=CH991779:504865-508152(-) | length=1095	12	9	13	8	6	12	11	5	0.632756	0.625372	0.842004	0.445459	0.319484	0.579169	0.462365	0.208292	0.98833	1.3464	0.529046	0.7172	1.81283	0.798324	0.450492
GL50803_21423	Beta adaptin | location=CH991767:236940-240338(+) | length=1132	12	13	16	9	13	17	17	13	0.729279	1.04111	1.19439	0.577587	0.797806	0.945649	0.823565	0.624169	1.42759	1.14723	0.483582	1.38127	1.18531	0.870898	0.757887
GL50803_112681	NSF | location=CH991763:19559-22051(+) | length=830	12	9	11	12	10	14	9	9	0.741852	0.733195	0.835304	0.783394	0.624278	0.792197	0.443522	0.439567	0.98833	1.13927	0.937855	0.796889	1.26898	0.559863	0.991083
GL50803_23833	Vacuolar protein sorting 35 | location=CH991768:901899-904196(+) | length=765	12	8	12	9	12	14	11	15	0.768347	0.675005	0.943785	0.608529	0.775889	0.82049	0.561443	0.758776	0.878516	1.39819	0.644775	1.27502	1.05748	0.684277	1.35148
GL50803_7195	Glutamate synthase | location=CH991767:423872-426604(+) | length=910	12	9	17	9	11	16	17	13	0.768347	0.759381	1.33703	0.608529	0.711231	0.937703	0.867684	0.657606	0.98833	1.76068	0.455136	1.16877	1.31842	0.92533	0.757887
GL50803_12108	Threonine dehydratase lateral transfer candidate | location=CH991814:460208-463021(+) | length=937	12	13	26	13	10	12	9	8	0.782317	1.11683	2.08205	0.894968	0.65833	0.716064	0.467714	0.412039	1.42759	1.86425	0.42985	0.73559	1.0877	0.653174	0.880962
GL50803_17254	Phosphomannomutase-2 | location=CH991814:150779-152746(+) | length=655	12	10	11	9	13	12	14	9	0.915477	1.00533	1.0308	0.725056	1.0015	0.837947	0.851395	0.542444	1.09814	1.02534	0.703391	1.38127	0.836691	1.01605	0.637125
GL50803_3206	Pyruvate kinase | location=CH991782:249633-251597(-) | length=654	12	13	11	12	11	18	13	13	0.935379	1.33534	1.05321	0.987757	0.865847	1.28425	0.807767	0.800564	1.42759	0.788722	0.937855	0.876578	1.48322	0.628982	0.991083
GL50803_17411	TCP-1 chaperonin subunit gamma | location=CH991763:459564-461258(+) | length=564	12	11	17	12	13	15	12	14	1.02446	1.23751	1.7827	1.08183	1.12073	1.17213	0.816644	0.944255	1.20796	1.44056	0.606847	1.03596	1.04586	0.696719	1.15626
GL50803_91919	TCP-1 chaperonin subunit alpha | location=CH991779:739678-741330(+) | length=550	12	14	17	12	18	15	9	13	1.07569	1.65376	1.87184	1.13592	1.62937	1.23073	0.643107	0.920649	1.5374	1.13187	0.606847	1.4344	0.755346	0.522539	1.43156
GL50803_16525	Ribosomal protein L3 | location=CH991801:71613-72752(+) | length=379	12	9	12	14	12	17	15	15	1.59361	1.57501	1.95748	1.96332	1.60925	2.06642	1.58792	1.57376	0.98833	1.24283	1.00298	0.819657	1.28409	0.76844	0.991083
GL50803_9779	UPL-1 | location=CH991814:491680-492612(-) | length=310	12	20	21	18	22	23	26	33	1.7211	3.78003	3.69964	2.72621	3.18632	3.0194	2.97258	3.73925	2.19629	0.978732	0.736886	1.16877	0.947616	0.984494	1.25791
GL50803_17054	Acidic ribosomal protein P0 | location=CH991761:157439-158419(-) | length=326	12	14	20	11	13	16	25	18	2.39041	3.67503	4.8937	2.31391	2.61503	2.9173	3.9698	2.83277	1.5374	1.33161	0.472835	1.13013	1.11559	1.36078	0.713579
GL50803_17053	Protein 21.1 | location=CH991761:154211-157345(+) | length=1044	11	26	23	18	17	19	16	16	0.606797	1.89001	1.55845	1.04854	0.946982	0.959342	0.70357	0.697296	3.11474	0.824573	0.672809	0.903141	1.01305	0.733388	0.991083
GL50803_7188	Hypothetical protein | location=CH991767:411225-414536(+) | length=1103	11	6	14	10	11	18	16	13	0.668505	0.480512	1.04509	0.641763	0.675067	1.00128	0.77512	0.624169	0.718786	2.17496	0.614072	1.05189	1.48322	0.774132	0.805255
GL50803_103709	Hypothetical protein | location=CH991782:1175217-1177763(-) | length=848	11	10	18	14	10	14	14	12	0.730404	0.875007	1.46811	0.98166	0.670521	0.850878	0.741029	0.629503	1.19798	1.67783	0.668656	0.683048	1.26898	0.870898	0.849499
GL50803_16412	Heat-shock protein, putative | location=CH991779:1156751-1159288(+) | length=845	11	17	22	17	13	21	17	13	0.758497	1.54472	1.86337	1.23786	0.905203	1.32541	0.934429	0.708191	2.03656	1.20628	0.664314	0.731263	1.46421	0.705013	0.757887
GL50803_16507	Hypothetical protein | location=CH991814:32453-35080(-) | length=875	11	7	8	12	10	11	15	16	0.804935	0.675005	0.719074	0.927283	0.738941	0.736766	0.874976	0.924985	0.838583	1.06529	1.28955	0.796889	0.997057	1.18759	1.05715
GL50803_17568	Protein 21.1 | location=CH991764:53474-55096(+) | length=540	11	15	16	9	10	10	8	8	0.939091	1.68751	1.67784	0.811372	0.862098	0.781419	0.544429	0.539574	1.79696	0.994268	0.483582	1.06252	0.906415	0.696719	0.991083
GL50803_11992	TCP-1 chaperonin subunit epsilon | location=CH991762:428709-430370(+) | length=553	11	8	13	7	11	8	6	7	0.986046	0.945007	1.43141	0.662621	0.995724	0.656392	0.428738	0.495734	0.958381	1.5147	0.462916	1.50271	0.659211	0.653174	1.15626
GL50803_10370	ATP/GTP binding protein, putative | location=CH991779:602027-603388(+) | length=453	11	11	11	13	13	14	9	10	1.23256	1.62423	1.51399	1.53823	1.47096	1.43586	0.803884	0.885239	1.31777	0.932126	1.01601	0.956267	0.976139	0.559863	1.1012
GL50803_14285	Malic enzyme | location=CH991767:761437-763110(+) | length=557	11	21	24	16	13	20	22	20	1.27232	3.20083	3.4098	1.95427	1.51841	2.11739	2.02844	1.82759	2.51575	1.06529	0.573134	0.776967	1.39448	0.957988	0.900984
GL50803_10358	A-type flavoprotein lateral transfer candidate | location=CH991779:1187793-1189037(-) | length=414	11	7	11	7	9	8	12	19	1.36006	1.14053	1.67061	0.91396	1.1237	0.905368	1.18273	1.85595	0.838583	1.46477	0.547082	1.22949	0.805702	1.30635	1.56921
GL50803_94463	Hypothetical protein | location=CH991814:102718-104160(-) | length=480	11	14	16	11	12	14	10	8	1.36006	2.28105	2.42997	1.43622	1.49827	1.58439	0.985605	0.781452	1.67717	1.06529	0.591044	1.0432	1.05748	0.62207	0.792866
GL50803_114787	Alpha-7.3 giardin | location=CH991767:40677-41564(+) | length=295	11	6	16	9	9	10	28	21	1.87818	1.35001	3.35568	1.62274	1.55178	1.56284	3.811	2.83277	0.718786	2.48567	0.483582	0.956267	1.00713	2.43852	0.743312
GL50803_17395	Ribosomal protein L5 | location=CH991763:814604-815497(-) | length=297	11	11	12	16	8	12	19	17	1.97209	2.59877	2.6426	3.02912	1.44833	1.96918	2.71534	2.40785	1.31777	1.01686	1.14627	0.478134	1.35962	1.37892	0.886758
GL50803_16804	Dynein heavy chain | location=CH991782:550549-557442(+) | length=2297	10	9	17	10	13	11	9	13	0.235896	0.279772	0.492589	0.249106	0.309675	0.23751	0.169239	0.242276	1.186	1.76068	0.505706	1.24315	0.766967	0.712553	1.43156
GL50803_16648	Hypothetical protein | location=CH991767:757201-759519(+) | length=772	10	8	8	10	5	10	8	6	0.597603	0.630005	0.587244	0.631067	0.301734	0.546993	0.3811	0.283277	1.05422	0.932126	1.07463	0.478134	1.81283	0.696719	0.743312
GL50803_113892	Long chain fatty acid CoA ligase, putative | location=CH991768:1115069-1117345(+) | length=758	10	13	14	9	10	12	10	8	0.61821	1.05906	1.06311	0.587545	0.624278	0.679026	0.492802	0.390726	1.71311	1.00383	0.552665	1.06252	1.0877	0.725749	0.792866
GL50803_13766	Protein 21.1 | location=CH991782:197166-199703(-) | length=845	10	14	11	9	8	9	10	3	0.61821	1.14053	0.835304	0.587545	0.499423	0.50927	0.492802	0.146522	1.84488	0.732385	0.703391	0.850015	1.01972	0.967665	0.297325
GL50803_113553	Kinase, NEK | location=CH991782:72499-74451(+) | length=650	10	14	15	11	8	7	10	8	0.640289	1.18126	1.17973	0.743758	0.517259	0.410245	0.510402	0.404681	1.84488	0.998706	0.630447	0.695467	0.793113	1.24414	0.792866
GL50803_15499	Hypothetical protein | location=CH991763:470155-471450(+) | length=431	10	14	14	15	10	10	10	7	0.896405	1.65376	1.54152	1.4199	0.905203	0.82049	0.714563	0.495734	1.84488	0.932126	0.921108	0.637511	0.906415	0.870898	0.693758
GL50803_21444	Spindle pole protein, putative | location=CH991767:864496-866262(+) | length=588	10	11	8	14	12	13	8	9	0.943584	1.36777	0.927227	1.39499	1.14341	1.12278	0.601738	0.670918	1.44955	0.67791	1.50448	0.819657	0.98195	0.535937	1.11497
GL50803_6304	Fe-hydrogenase-1 | location=CH991782:520461-521885(-) | length=474	10	8	9	7	7	6	4	7	0.996006	1.05001	1.10108	0.736245	0.704047	0.546993	0.317584	0.550815	1.05422	1.04864	0.668656	0.956267	0.776927	0.580599	1.73439
GL50803_17565	TBP-interacting protein TIP49 | location=CH991764:41147-42598(+) | length=483	10	12	9	9	13	11	12	11	1.05459	1.66766	1.16585	1.00228	1.38443	1.06181	1.0088	0.916483	1.58133	0.699094	0.859701	1.38127	0.766967	0.950071	0.908492
GL50803_5188	Protein 21.1 | location=CH991779:615437-616996(+) | length=519	10	14	15	12	12	14	11	6	1.08655	2.00456	2.00197	1.37687	1.31666	1.39235	0.952751	0.515048	1.84488	0.998706	0.68776	0.956267	1.05748	0.684277	0.54059
GL50803_101501	Seryl-tRNA synthetase | location=CH991782:781633-783006(-) | length=457	10	11	13	9	8	12	11	9	1.12051	1.62423	1.78926	1.06493	0.905203	1.23073	0.982525	0.796715	1.44955	1.1016	0.595177	0.850015	1.35962	0.798324	0.810886
GL50803_3861	Alcohol dehydrogenase 3 lateral transfer candidate | location=CH991771:118315-119541(+) | length=408	10	10	10	8	10	14	12	13	1.32801	1.75001	1.63123	1.1219	1.34104	1.70176	1.27033	1.36392	1.31777	0.932126	0.68776	1.19533	1.26898	0.746484	1.07367
GL50803_86681	Glutaminyl-tRNA synthetase | location=CH991767:1332557-1334665(+) | length=702	9	6	9	8	9	9	7	10	0.608879	0.53491	0.747905	0.571533	0.614855	0.557314	0.377505	0.534484	0.878516	1.39819	0.764178	1.0758	0.906415	0.677365	1.41583
GL50803_5795	Leucine-rich repeat protein 1 virus receptor protein | location=CH991763:967045-969294(-) | length=749	9	8	8	7	10	11	11	13	0.686608	0.804261	0.749673	0.563932	0.770386	0.768118	0.668953	0.783531	1.17135	0.932126	0.752238	1.3661	0.997057	0.870898	1.17128
GL50803_11397	TCP-1 chaperonin subunit beta | location=CH991769:171307-172884(+) | length=525	9	13	18	11	8	7	9	9	0.768347	1.46251	1.88757	0.991677	0.689679	0.546993	0.612483	0.607021	1.90345	1.29064	0.525373	0.695467	0.793113	1.11973	0.991083
GL50803_13500	TCP-1 chaperonin subunit theta | location=CH991763:1093617-1095308(+) | length=563	9	9	9	8	6	10	8	9	0.827451	1.09039	1.01638	0.776698	0.557048	0.841528	0.586308	0.653715	1.31777	0.932126	0.764178	0.7172	1.51069	0.696719	1.11497
GL50803_5359	Nucleolar protein NOP5 | location=CH991768:510286-512127(-) | length=613	9	8	8	8	8	10	7	7	0.849226	0.994744	0.927227	0.797138	0.762276	0.863674	0.52652	0.521825	1.17135	0.932126	0.859701	0.956267	1.13302	0.609629	0.991083
GL50803_16376	ATP-dependent RNA helicase p47, putative | location=CH991776:20394-21944(+) | length=516	9	7	12	11	10	10	9	12	0.949135	0.972802	1.55447	1.22501	1.06495	0.965282	0.756596	0.999799	1.02494	1.59793	0.788059	0.869334	0.906415	0.783809	1.32144
GL50803_114119	Alpha-7.2 giardin | location=CH991776:287112-288278(+) | length=388	9	5	15	9	7	9	24	20	1.07569	0.787506	2.20216	1.13592	0.844856	0.984588	2.2866	1.88851	0.732097	2.79638	0.51582	0.743763	1.16539	2.3224	0.825902
GL50803_9825	TBP-interacting protein TIP49 | location=CH991763:936445-937851(-) | length=468	9	17	12	15	9	11	13	3	1.07569	2.67752	1.76173	1.8932	1.08624	1.20339	1.23858	0.283277	2.48913	0.657971	1.07463	0.57376	1.10784	1.02924	0.228711
GL50803_3331	Malate dehydrogenase | location=CH991763:846743-847738(-) | length=331	9	8	16	9	10	12	19	20	1.40307	1.64349	3.06388	1.48164	1.57427	1.71233	2.36117	2.46327	1.17135	1.86425	0.483582	1.06252	1.0877	1.37892	1.04324
GL50803_10570	FKBP-type peptidyl-prolyl cis-trans isomerase | location=CH991769:502402-503466(+) | length=354	9	11	10	9	10	12	11	7	1.46684	2.36252	2.00197	1.54898	1.64582	1.79016	1.42913	0.901334	1.61061	0.847387	0.77373	1.06252	1.0877	0.798324	0.630689
GL50803_17153	Alpha-11 giardin | location=CH991761:59721-60644(-) | length=307	9	11	10	14	12	15	37	30	1.53669	2.47502	2.0973	2.52427	2.06904	2.34426	5.03597	4.04681	1.61061	0.847387	1.20358	0.819657	1.13302	2.14822	0.80358
GL50803_7110	Ubiquitin | location=CH991776:196012-196260(-) | length=82	9	8	12	9	11	7	13	10	4.61008	5.40004	7.55028	4.86823	5.68985	3.28196	5.30818	4.04681	1.17135	1.39819	0.644775	1.16877	0.57681	1.61738	0.762371
GL50803_15591	Coiled-coil protein | location=CH991767:452286-457343(+) | length=1685	8	12	21	12	10	11	7	8	0.298802	0.590629	0.963447	0.4733	0.377168	0.376058	0.208414	0.236064	1.97666	1.63122	0.491257	0.796889	0.997057	0.554208	1.13267
GL50803_115052	Multidrug resistance-associated protein 1 | location=CH991763:769186-773982(-) | length=1598	8	8	11	11	9	13	7	18	0.311793	0.410873	0.526605	0.452722	0.35421	0.463755	0.217476	0.554237	1.31777	1.28167	0.859701	0.7824	1.30927	0.468945	2.5485
GL50803_13922	Hypothetical protein | location=CH991801:43618-46881(-) | length=1087	8	4	13	9	11	12	11	15	0.494568	0.325865	0.987177	0.587545	0.686706	0.679026	0.542083	0.732612	0.658887	3.02941	0.595177	1.16877	0.988816	0.798324	1.35148
GL50803_9062	Long chain fatty acid CoA ligase 5 | location=CH991763:78510-81071(+) | length=853	8	8	12	6	7	7	4	2	0.531203	0.700005	0.97874	0.420712	0.469365	0.425439	0.211722	0.104917	1.31777	1.39819	0.42985	1.11564	0.906415	0.497656	0.495541
GL50803_15048	ATP-dependent RNA helicase-like protein | location=CH991768:1297275-1299245(-) | length=656	8	7	7	9	5	9	8	8	0.597603	0.689068	0.642298	0.709951	0.377168	0.615367	0.476376	0.472128	1.15305	0.932126	1.10533	0.531259	1.63155	0.774132	0.991083
GL50803_8217	Uridine kinase | location=CH991782:28799-30547(+) | length=582	8	8	13	5	5	7	5	7	0.651931	0.859097	1.30128	0.430273	0.411456	0.52213	0.324802	0.450667	1.31777	1.5147	0.330654	0.956267	1.26898	0.62207	1.38752
GL50803_9115	Glucose-6-phosphate isomerase | location=CH991768:197131-198885(+) | length=584	8	9	8	12	16	17	20	22	0.735512	1.09039	0.903452	1.16505	1.48546	1.4306	1.46577	1.59797	1.4825	0.828556	1.28955	1.27502	0.963066	1.02459	1.09019
GL50803_8118	Ribosomal protein S2 | location=CH991767:1639924-1640652(+) | length=242	8	6	12	5	5	10	15	16	1.19521	1.18126	2.20216	0.788834	0.754336	1.36748	1.78641	1.88851	0.98833	1.86425	0.358209	0.956267	1.81283	1.30635	1.05715
GL50803_3643	70 kDa peptidylprolyl isomerase, putative | location=CH991814:179795-180811(+) | length=338	8	4	6	9	8	7	11	12	1.36595	0.900007	1.25838	1.62274	1.37936	1.09399	1.49718	1.61872	0.658887	1.39819	1.28955	0.850015	0.793113	1.36855	1.08118
GL50803_16595	Liver stage antigen-like protein | location=CH991782:854910-860345(+) | length=1811	7	12	8	10	6	8	4	7	0.272819	0.616309	0.382985	0.411566	0.23614	0.285388	0.124272	0.215536	2.25904	0.621417	1.07463	0.57376	1.20855	0.435449	1.73439
GL50803_104173	Isoleucyl-tRNA synthetase | location=CH991801:51576-55073(+) | length=1165	7	6	10	4	6	8	3	0	0.330254	0.373029	0.579517	0.199284	0.285854	0.345469	0.112826	0	1.12952	1.55354	0.34388	1.4344	1.20855	0.326587	Only in 12
GL50803_93294	Hypothetical protein | location=CH991768:810884-814654(+) | length=1256	7	8	10	8	11	12	9	10	0.380293	0.572732	0.667323	0.458958	0.603469	0.59672	0.389762	0.429207	1.50603	1.16516	0.68776	1.31487	0.988816	0.653174	1.1012
GL50803_8726	Actin related protein | location=CH991768:46180-49086(-) | length=968	7	16	15	12	6	12	7	5	0.404828	1.21936	1.06556	0.732852	0.350401	0.635218	0.322706	0.228449	3.01205	0.873868	0.68776	0.478134	1.81283	0.508024	0.707916
GL50803_21118	Long chain fatty acid CoA ligase 5 | location=CH991767:514822-517119(-) | length=765	7	13	13	0	10	8	0	0	0.492144	1.20442	1.12267	0	0.709963	0.514817	0	0	2.44729	0.932126	Only in 4	Only in 8	0.725132	Only in 10	-
GL50803_16124	TCP-1 chaperonin subunit eta | location=CH991768:472136-473923(+) | length=595	7	9	15	11	9	10	9	11	0.557763	0.945007	1.46811	0.925565	0.724163	0.729324	0.571651	0.692454	1.69428	1.55354	0.630447	0.7824	1.00713	0.783809	1.21132
GL50803_5883	Hypothetical protein | location=CH991769:325262-326950(-) | length=562	7	12	9	13	7	7	8	4	0.583706	1.31861	0.921836	1.14473	0.589435	0.534272	0.531768	0.263513	2.25904	0.699094	1.24179	0.514913	0.906415	0.995312	0.495541
GL50803_17304	Alpha adaptin | location=CH991763:1066216-1068567(-) | length=783	7	4	8	3	6	9	7	5	0.612179	0.460979	0.859381	0.277054	0.529875	0.72043	0.487994	0.345459	0.753014	1.86425	0.322388	1.91253	1.35962	0.677365	0.707916
GL50803_10870	Aspartyl-tRNA synthetase | location=CH991767:940060-941727(+) | length=555	7	8	9	7	8	7	6	5	0.612179	0.921958	0.966804	0.646459	0.7065	0.560335	0.418281	0.345459	1.50603	1.04864	0.668656	1.09288	0.793113	0.746484	0.825902
GL50803_14895	Spindle pole protein, putative | location=CH991768:219401-221347(-) | length=648	7	5	7	4	4	4	5	4	0.627484	0.590629	0.770758	0.37864	0.362081	0.328196	0.357282	0.283277	0.941267	1.30498	0.491257	0.956267	0.906415	1.08862	0.792866
GL50803_15983	Prolyl-tRNA synthetase | location=CH991763:191723-193351(-) | length=542	7	6	8	7	5	5	6	4	0.627484	0.708755	0.880866	0.662621	0.452602	0.410245	0.428738	0.283277	1.12952	1.24283	0.752238	0.683048	0.906415	1.04508	0.660722
GL50803_16795	Topoisomerase II | location=CH991768:26617-28176(-) | length=519	7	9	11	9	11	12	8	8	0.627484	1.06313	1.21119	0.851941	0.995724	0.984588	0.571651	0.566553	1.69428	1.13927	0.703391	1.16877	0.988816	0.580599	0.991083
GL50803_10843	Thymus-specific serine protease precursor | location=CH991762:312061-313629(+) | length=522	7	8	11	7	9	11	9	10	0.760586	1.14546	1.46811	0.803177	0.987494	1.09399	0.779524	0.858414	1.50603	1.28167	0.547082	1.22949	1.10784	0.712553	1.1012
GL50803_7444	Hypothetical protein | location=CH991776:393285-394388(-) | length=367	7	4	9	11	7	7	9	9	0.865495	0.651729	1.36686	1.43622	0.873989	0.792197	0.887044	0.879134	0.753014	2.09728	1.05075	0.608534	0.906415	1.11973	0.991083
GL50803_11720	Hypothetical protein | location=CH991763:798313-799641(-) | length=442	7	9	9	6	5	7	7	7	0.896405	1.51876	1.41568	0.811372	0.646574	0.82049	0.714563	0.708191	1.69428	0.932126	0.573134	0.796889	1.26898	0.870898	0.991083
GL50803_15297	Ribokinase | location=CH991762:164824-165858(-) | length=344	7	7	10	6	5	8	7	8	0.965359	1.27213	1.69397	0.873785	0.69631	1.00983	0.76953	0.87162	1.31777	1.33161	0.51582	0.796889	1.45026	0.762036	1.13267
GL50803_4197	Phosphatidylinositol transfer protein alpha isoform | location=CH991769:25438-26475(+) | length=345	7	8	7	9	8	7	11	12	0.965359	1.45386	1.18578	1.31068	1.1141	0.883605	1.20926	1.30743	1.50603	0.81561	1.10533	0.850015	0.793113	1.36855	1.08118
GL50803_86676	Delta giardin | location=CH991767:1337937-1338818(+) | length=293	7	10	15	10	9	14	28	24	1.09128	2.05436	2.87239	1.64626	1.41684	1.99771	3.47961	2.95593	1.88253	1.39819	0.573134	0.86064	1.40998	1.7418	0.849499
GL50803_24842	Protein 21.1 | location=CH991782:935603-941158(-) | length=1851	6	6	7	0	2	2	3	3	0.195579	0.257729	0.280275	0	0.065833	0.059672	0.0779524	0.0772572	1.31777	1.08748	Only in 4	Only in 8	0.906415	1.30635	0.991083
GL50803_17476	CXC-rich protein | location=CH991814:303572-310081(+) | length=2169	6	6	11	7	8	9	9	12	0.215137	0.283502	0.484476	0.265048	0.289665	0.295376	0.257243	0.339932	1.31777	1.7089	0.547082	1.09288	1.01972	0.870898	1.32144
GL50803_96670	Potassium-transporting ATPase alpha chain 1 | location=CH991763:288139-292146(-) | length=1335	6	4	6	9	4	7	7	10	0.247284	0.217243	0.303747	0.391697	0.166474	0.264066	0.229974	0.325605	0.878516	1.39819	1.28955	0.425008	1.58623	0.870898	1.41583
GL50803_16312	Hypothetical protein | location=CH991761:280144-283095(+) | length=983	6	3	5	3	2	4	3	3	0.307339	0.202502	0.314595	0.162274	0.103452	0.187541	0.122497	0.121404	0.658887	1.55354	0.51582	0.637511	1.81283	0.653174	0.991083
GL50803_22808	Histidyl-tRNA synthetase | location=CH991762:74024-76909(+) | length=961	6	5	10	5	3	5	5	2	0.358562	0.393753	0.734055	0.315534	0.181041	0.273497	0.238188	0.0944255	1.09814	1.86425	0.42985	0.57376	1.51069	0.870898	0.396433
GL50803_8174	Protein 21.1 | location=CH991768:1243377-1245881(+) | length=834	6	4	5	6	5	5	2	2	0.370926	0.325865	0.379683	0.391697	0.312139	0.282928	0.0985605	0.0976816	0.878516	1.16516	1.03164	0.796889	0.906415	0.348359	0.991083
GL50803_33689	Dipeptidyl-peptidase III | location=CH991782:1153078-1155183(+) | length=701	6	4	0	5	7	10	9	6	0.439056	0.385717	0	0.386368	0.517259	0.669788	0.524985	0.346869	0.878516	Only in 2	Only in 6	1.33877	1.29488	0.783809	0.660722
GL50803_113133	Hypothetical protein | location=CH991762:123404-125917(+) | length=837	6	8	9	9	7	6	10	7	0.439056	0.771434	0.808958	0.695462	0.517259	0.401873	0.583317	0.404681	1.75703	1.04864	0.859701	0.743763	0.776927	1.4515	0.693758
GL50803_16549	Uridine kinase | location=CH991776:188827-190875(+) | length=682	6	4	3	5	2	2	4	4	0.46769	0.410873	0.287239	0.411566	0.157427	0.142694	0.248544	0.246327	0.878516	0.699094	1.43283	0.382507	0.906415	1.7418	0.991083
GL50803_16267	Hypothetical protein | location=CH991776:81986-83599(+) | length=537	6	2	2	0	2	3	5	3	0.488948	0.214774	0.200197	0	0.164582	0.22377	0.324802	0.193143	0.439258	0.932126	Only in 4	Only in 8	1.35962	1.4515	0.59465
GL50803_17255	Hypothetical protein | location=CH991814:143122-145116(-) | length=664	6	8	7	4	5	6	6	9	0.500319	0.879076	0.716984	0.352224	0.421025	0.457948	0.398826	0.592904	1.75703	0.81561	0.491257	1.19533	1.0877	0.870898	1.48662
GL50803_16567	Protein phosphatase PP2A regulatory subunit A | location=CH991779:715705-717702(-) | length=665	6	4	6	4	4	5	5	4	0.512231	0.450003	0.62919	0.36061	0.344839	0.390709	0.340268	0.269787	0.878516	1.39819	0.573134	0.956267	1.13302	0.870898	0.792866
GL50803_3042	Hybrid cluster protein lateral transfer candidate | location=CH991782:173792-175498(-) | length=568	6	12	16	11	19	17	17	23	0.581452	1.53244	1.90457	1.12569	1.85934	1.50793	1.31325	1.76091	2.63555	1.24283	0.591044	1.65173	0.811003	0.870898	1.34088
GL50803_23017	Hypothetical protein | location=CH991763:1004251-1005570(-) | length=439	6	5	7	5	4	7	7	8	0.632756	0.694858	0.906774	0.556824	0.425978	0.675698	0.588464	0.666533	1.09814	1.30498	0.614072	0.765014	1.58623	0.870898	1.13267
GL50803_34684	DEAD box RNA helicase Vasa | location=CH991776:22645-23994(+) | length=449	6	5	6	0	0	3	2	2	0.651931	0.715915	0.800787	0	0	0.29836	0.173227	0.171683	1.09814	1.11855	Only in 4	-	Only in 10	0.580599	0.991083
GL50803_101906	SKD1 protein | location=CH991817:78926-80290(+) | length=454	6	9	10	8	10	9	0	0	0.651931	1.28865	1.33465	0.917916	1.09722	0.89508	0	0	1.97666	1.0357	0.68776	1.19533	0.815774	Only in 10	-
GL50803_7588	Serine/threonine protein phosphatase 7 | location=CH991761:74148-75404(+) | length=418	6	3	4	3	3	3	5	2	0.768347	0.506254	0.62919	0.405686	0.387944	0.351639	0.510402	0.20234	0.658887	1.24283	0.644775	0.956267	0.906415	1.4515	0.396433
GL50803_103713	Protein disulfide isomerase PDI4 | location=CH991782:1023105-1024169(-) | length=354	6	3	5	5	4	7	7	8	0.896405	0.590629	0.917568	0.788834	0.603469	0.957238	0.833657	0.944255	0.658887	1.55354	0.859701	0.765014	1.58623	0.870898	1.13267
GL50803_7260	Aldose reductase | location=CH991769:133280-134221(-) | length=313	6	5	7	7	5	10	10	12	0.896405	0.984382	1.2846	1.10437	0.754336	1.36748	1.19094	1.41638	1.09814	1.30498	0.859701	0.683048	1.81283	0.870898	1.1893
GL50803_8826	Glucokinase | location=CH991776:218180-219211(-) | length=343	6	6	8	7	5	8	9	12	0.977896	1.28865	1.60157	1.20476	0.822912	1.19344	1.16929	1.54514	1.31777	1.24283	0.752238	0.683048	1.45026	0.979761	1.32144
GL50803_14620	Ribosomal protein S6 | location=CH991762:33176-33922(-) | length=248	6	2	0	4	3	8	12	13	1.6549	0.726929	0	1.16505	0.835572	2.01967	2.63839	2.83277	0.439258	Only in 2	Only in 6	0.7172	2.41711	1.30635	1.07367
GL50803_17105	IFT complex B | location=CH991776:255049-260931(-) | length=1960	5	7	6	8	4	3	4	2	0.150656	0.277943	0.222067	0.254548	0.121708	0.0827385	0.0960757	0.0476095	1.84488	0.798965	1.14627	0.478134	0.679811	1.1612	0.495541
GL50803_17332	Hypothetical protein | location=CH991769:550796-555766(+) | length=1656	5	12	11	7	6	4	2	5	0.184826	0.584541	0.49946	0.273246	0.223968	0.135339	0.0589331	0.146019	3.16266	0.854449	0.547082	0.819657	0.604277	0.435449	2.47771
GL50803_9508	Metalloprotease, insulinase family | location=CH991763:114455-117973(-) | length=1172	5	3	7	2	4	4	4	2	0.249001	0.196876	0.428199	0.105178	0.201156	0.182331	0.158792	0.0786879	0.790664	2.17496	0.245629	1.91253	0.906415	0.870898	0.495541
GL50803_32658	Plasma membrane calcium-transporting ATPase 2 | location=CH991767:230060-233347(-) | length=1095	5	7	14	7	6	9	4	7	0.280127	0.516801	0.963447	0.414138	0.339451	0.461526	0.178641	0.309834	1.84488	1.86425	0.42985	0.819657	1.35962	0.387066	1.73439
GL50803_96460	Alanyl-tRNA synthetase | location=CH991779:1038355-1041264(-) | length=969	5	4	8	4	0	4	4	0	0.314528	0.331581	0.618151	0.265713	0	0.230313	0.200579	0	1.05422	1.86425	0.42985	Only in 6	Only in 10	0.870898	Only in 12
GL50803_16504	Hypothetical protein | location=CH991814:41143-43803(+) | length=886	5	8	11	7	4	9	6	7	0.314528	0.663163	0.849958	0.464997	0.254092	0.518204	0.300869	0.347883	2.10844	1.28167	0.547082	0.546438	2.03943	0.580599	1.15626
GL50803_16766	Lysyl-tRNA synthetase | location=CH991767:1196548-1198278(+) | length=576	5	5	7	8	2	5	2	0	0.437271	0.576224	0.751959	0.73881	0.176625	0.400239	0.139427	0	1.31777	1.30498	0.982515	0.239067	2.26604	0.348359	Only in 12
GL50803_2198	Serine/threonine protein phosphatase 5 | location=CH991782:131629-133170(+) | length=513	5	2	6	0	0	6	0	0	0.459695	0.24231	0.677589	0	0	0.504917	0	0	0.527109	2.79638	Only in 4	-	Only in 10	Only in 10	-
GL50803_10231	TCP-1 chaperonin subunit zeta | location=CH991767:597332-599011(-) | length=559	5	7	8	5	7	7	5	8	0.498003	0.918757	0.97874	0.525889	0.704047	0.638159	0.39698	0.629503	1.84488	1.06529	0.537313	1.33877	0.906415	0.62207	1.58573
GL50803_14961	Vacuolar ATP synthase subunit H | location=CH991769:281882-283474(-) | length=530	5	6	5	4	4	5	5	3	0.512231	0.810006	0.62919	0.432732	0.413807	0.468851	0.408322	0.242808	1.58133	0.776772	0.68776	0.956267	1.13302	0.870898	0.59465
GL50803_8407	Aminoacyl-histidine dipeptidase | location=CH991776:77132-78652(+) | length=506	5	9	13	8	8	9	9	7	0.512231	1.21501	1.63589	0.865464	0.827614	0.843932	0.734979	0.566553	2.37199	1.3464	0.529046	0.956267	1.01972	0.870898	0.770842
GL50803_4852	Hypothetical protein | location=CH991763:1381352-1382707(+) | length=451	5	3	4	3	0	3	3	2	0.527297	0.416915	0.518156	0.334094	0	0.289585	0.252199	0.166633	0.790664	1.24283	0.644775	Only in 6	Only in 10	0.870898	0.660722
GL50803_137703	Protein 21.1 | location=CH991768:247283-248824(-) | length=513	5	5	5	7	4	4	6	4	0.527297	0.694858	0.647695	0.779554	0.425978	0.386113	0.504398	0.333266	1.31777	0.932126	1.20358	0.546438	0.906415	1.30635	0.660722
GL50803_9719	NADH oxidase | location=CH991768:825042-826331(-) | length=429	5	3	8	3	5	7	7	3	0.543276	0.429549	1.06772	0.344219	0.548608	0.696173	0.606296	0.257524	0.790664	2.48567	0.322388	1.59378	1.26898	0.870898	0.42475
GL50803_87058	Vacuolar ATP synthase subunit C | location=CH991763:1224163-1225647(-) | length=494	5	3	4	4	3	3	3	4	0.560253	0.442972	0.550541	0.4733	0.339451	0.307684	0.267961	0.354096	0.790664	1.24283	0.859701	0.7172	0.906415	0.870898	1.32144
GL50803_16235	Kinase, CAMK CAMKL | location=CH991767:361765-362976(-) | length=403	5	3	7	5	5	6	4	7	0.578326	0.457262	0.994526	0.61071	0.584002	0.635218	0.368807	0.639657	0.790664	2.17496	0.614072	0.956267	1.0877	0.580599	1.73439
GL50803_13372	Spindle pole protein, putative | location=CH991767:1753997-1755391(+) | length=464	5	6	6	3	10	8	8	7	0.578326	0.914523	0.852451	0.366426	1.168	0.846957	0.737614	0.639657	1.58133	0.932126	0.42985	3.18756	0.725132	0.870898	0.867197
GL50803_5942	Polyadenylate-binding protein, putative | location=CH991769:615367-616695(+) | length=442	5	8	8	9	5	4	8	11	0.640289	1.35001	1.25838	1.21706	0.646574	0.468851	0.816644	1.11287	2.10844	0.932126	0.967163	0.531259	0.725132	1.7418	1.36274
GL50803_22850	Kinase, CMGC MAPK | location=CH991776:54541-55623(-) | length=360	5	8	9	9	6	7	4	8	0.664004	1.40001	1.46811	1.26213	0.804625	0.850878	0.423445	0.839338	2.10844	1.04864	0.859701	0.637511	1.05748	0.497656	1.98217
GL50803_11359	Ribosomal protein S4 | location=CH991814:318345-319151(+) | length=268	5	6	10	10	6	8	8	6	0.779483	1.23262	1.91493	1.64626	0.94456	1.14155	0.994175	0.738982	1.58133	1.55354	0.859701	0.57376	1.20855	0.870898	0.743312
GL50803_11540	Hexose transporter | location=CH991782:539244-540782(-) | length=512	5	4	5	7	0	7	5	11	0.853719	0.900007	1.04865	1.26213	0	1.09399	0.680537	1.48383	1.05422	1.16516	1.20358	Only in 6	Only in 10	0.62207	2.18038
GL50803_15410	Ser/Thr protein kinase | location=CH991769:165375-166232(-) | length=285	5	3	5	6	4	6	15	10	0.996006	0.787506	1.22342	1.26213	0.804625	1.09399	2.38188	1.57376	0.790664	1.55354	1.03164	0.637511	1.35962	2.17725	0.660722
GL50803_16086	Ribosomal protein L2 | location=CH991776:362856-363611(+) | length=251	5	9	8	11	8	10	10	5	0.996006	2.36252	1.95748	2.31391	1.60925	1.82331	1.58792	0.786879	2.37199	0.828556	1.18209	0.695467	1.13302	0.870898	0.495541
GL50803_13272	Hypothetical protein | location=CH991767:365468-366571(-) | length=367	5	7	8	6	6	7	6	13	1.12051	2.0672	2.20216	1.4199	1.3578	1.43586	1.07185	2.30162	1.84488	1.06529	0.644775	0.956267	1.05748	0.746484	2.14735
GL50803_6330	Hypothetical protein | location=CH991763:728158-728973(-) | length=271	5	5	6	3	3	4	5	5	1.19521	1.57501	1.76173	0.757281	0.724163	0.875189	0.952751	0.944255	1.31777	1.11855	0.42985	0.956267	1.20855	1.08862	0.991083
GL50803_14702	RRNA biogenesis protein RRP5 | location=CH991776:69222-74750(-) | length=1842	4	2	3	3	2	2	2	0	0.108655	0.0715915	0.100098	0.0860546	0.0548608	0.0497267	0.0433069	0	0.658887	1.39819	0.859701	0.637511	0.906415	0.870898	Only in 12
GL50803_112076	Kinase, CDC7 | location=CH991767:923821-928914(-) | length=1697	4	5	11	4	2	0	0	0	0.115665	0.190526	0.390707	0.122142	0.0584002	0	0	0	1.64722	2.05068	0.312618	0.478134	Only in 8	-	-
GL50803_17243	Dynein heavy chain | location=CH991782:169505-173833(+) | length=1442	4	4	9	2	2	3	2	9	0.150973	0.198949	0.417252	0.0797138	0.0762276	0.103641	0.0601738	0.268367	1.31777	2.09728	0.191045	0.956267	1.35962	0.580599	4.45987
GL50803_22543	Hypothetical protein | location=CH991769:868506-872438(+) | length=1310	4	5	12	3	3	4	6	4	0.174908	0.288112	0.644536	0.138527	0.132469	0.160096	0.20914	0.138184	1.64722	2.2371	0.214925	0.956267	1.20855	1.30635	0.660722
GL50803_15317	High cysteine membrane protein Group 1 | location=CH991801:62390-67237(-) | length=1615	4	4	4	6	8	10	7	7	0.186266	0.245456	0.228796	0.295044	0.376188	0.426229	0.259841	0.257524	1.31777	0.932126	1.28955	1.27502	1.13302	0.609629	0.991083
GL50803_33685	Hypothetical protein | location=CH991779:968609-971836(-) | length=1075	4	4	6	0	2	0	0	0	0.21731	0.286366	0.400394	0	0.109722	0	0	0	1.31777	1.39819	Only in 4	Only in 8	Only in 8	-	-
GL50803_10661	Ubiquitin-conjugating enzyme E1 | location=CH991768:535500-538778(+) | length=1092	4	5	8	2	4	6	5	0	0.220654	0.363464	0.542071	0.116505	0.222819	0.30295	0.219866	0	1.64722	1.4914	0.214925	1.91253	1.35962	0.725749	Only in 12
GL50803_21505	Protein 21.1 | location=CH991817:59275-61890(-) | length=871	4	7	8	7	5	7	7	5	0.243093	0.560597	0.597197	0.449234	0.306849	0.389385	0.339115	0.240065	2.3061	1.06529	0.752238	0.683048	1.26898	0.870898	0.707916
GL50803_137618	VSP | location=CH991779:107490-110051(+) | length=853	4	0	0	0	0	0	0	0	0.265601	0	0	0	0	0	0	0	Only in 0	-	-	-	-	-	-
GL50803_16602	Hypothetical protein | location=CH991763:597663-600011(-) | length=782	4	3	3	4	4	3	2	3	0.275817	0.272598	0.254096	0.291262	0.278524	0.189344	0.109933	0.163429	0.98833	0.932126	1.14627	0.956267	0.679811	0.580599	1.48662
GL50803_137695	Kinase, CMGC DYRK | location=CH991767:1846090-1848672(-) | length=860	4	8	7	6	4	3	5	5	0.281225	0.741182	0.604516	0.445459	0.283985	0.193056	0.280221	0.277722	2.63555	0.81561	0.736886	0.637511	0.679811	1.4515	0.991083
GL50803_10538	Dynein heavy chain | location=CH991767:176500-178809(-) | length=769	4	4	3	3	3	3	3	6	0.28685	0.378003	0.26426	0.227184	0.217249	0.196918	0.171495	0.339932	1.31777	0.699094	0.859701	0.956267	0.906415	0.870898	1.98217
GL50803_9011	Glycyl-tRNA synthetase | location=CH991782:152909-154774(+) | length=621	4	3	4	3	3	3	3	0	0.305159	0.301598	0.374836	0.241685	0.231116	0.209487	0.182442	0	0.98833	1.24283	0.644775	0.956267	0.906415	0.870898	Only in 12
GL50803_10698	Phosphorylase B kinase gamma catalytic chain | location=CH991779:1246453-1248765(-) | length=770	4	8	7	6	6	7	6	2	0.305159	0.804261	0.655964	0.483371	0.462231	0.488802	0.364883	0.120543	2.63555	0.81561	0.736886	0.956267	1.05748	0.746484	0.330361
GL50803_7520	Hypothetical protein | location=CH991769:389190-390638(+) | length=482	4	5	4	7	5	6	3	0	0.311793	0.513591	0.382985	0.576192	0.393567	0.428082	0.186408	0	1.64722	0.745701	1.50448	0.683048	1.0877	0.435449	Only in 12
GL50803_92760	Hypothetical protein | location=CH991768:904677-906140(-) | length=487	4	5	5	5	4	4	5	4	0.311793	0.513591	0.478731	0.411566	0.314853	0.285388	0.31068	0.246327	1.64722	0.932126	0.859701	0.765014	0.906415	1.08862	0.792866
GL50803_11164	Protein 21.1 | location=CH991768:324591-326741(-) | length=716	4	4	7	5	5	6	6	4	0.325965	0.429549	0.700689	0.430273	0.411456	0.44754	0.389762	0.257524	1.31777	1.63122	0.614072	0.956267	1.0877	0.870898	0.660722
GL50803_113987	High cysteine membrane protein Group 3 | location=CH991779:253677-256178(+) | length=833	4	3	4	3	3	3	6	5	0.349817	0.345734	0.429691	0.277054	0.264938	0.240143	0.418281	0.345459	0.98833	1.24283	0.644775	0.956267	0.906415	1.7418	0.825902
GL50803_5346	Kinase, NEK | location=CH991767:725766-727247(+) | length=493	4	7	8	4	2	0	3	3	0.358562	0.826881	0.880866	0.37864	0.181041	0	0.214369	0.212457	2.3061	1.06529	0.42985	0.478134	Only in 8	Only in 12	0.991083
GL50803_14375	Asparaginyl-tRNA synthetase | location=CH991782:331749-333395(+) | length=548	4	2	2	3	3	3	3	3	0.398402	0.262502	0.244685	0.315534	0.301734	0.273497	0.238188	0.236064	0.658887	0.932126	1.28955	0.956267	0.906415	0.870898	0.991083
GL50803_8917	Mu adaptin | location=CH991768:620038-621342(-) | length=434	4	3	7	4	3	2	3	4	0.462661	0.457262	0.994526	0.488568	0.350401	0.211739	0.276605	0.365518	0.98833	2.17496	0.491257	0.7172	0.604277	1.30635	1.32144
GL50803_32999	Hypothetical protein | location=CH991767:1144475-1145860(+) | length=461	4	4	7	2	3	4	2	6	0.462661	0.609682	0.994526	0.244284	0.350401	0.423479	0.184403	0.548277	1.31777	1.63122	0.245629	1.4344	1.20855	0.435449	2.97325
GL50803_10577	Nucleolar protein NOP5 | location=CH991769:511949-513445(+) | length=498	4	6	7	9	8	6	7	7	0.462661	0.914523	0.994526	1.09928	0.934403	0.635218	0.645412	0.639657	1.97666	1.08748	1.10533	0.850015	0.679811	1.01605	0.991083
GL50803_5375	Kinase, NEK | location=CH991779:772883-774100(+) | length=405	4	3	5	0	0	0	0	0	0.478083	0.472504	0.734055	0	0	0	0	0	0.98833	1.55354	Only in 4	-	-	-	-
GL50803_16202	Axoneme central apparatus protein | location=CH991769:23857-25365(-) | length=502	4	8	8	6	7	5	6	6	0.494568	1.30346	1.21499	0.783394	0.873989	0.565855	0.591363	0.586089	2.63555	0.932126	0.644775	1.11564	0.647439	1.04508	0.991083
GL50803_137603	TMP52 | location=CH991767:300587-301984(-) | length=465	4	0	3	4	0	2	3	4	0.512231	0	0.471892	0.540915	0	0.234426	0.306241	0.404681	0	Only in 4	1.14627	Only in 6	Only in 10	1.30635	1.32144
GL50803_95593	Kinase, NEK | location=CH991782:869412-870542(+) | length=376	4	3	4	3	3	5	3	5	0.512231	0.506254	0.62919	0.405686	0.387944	0.586064	0.306241	0.505851	0.98833	1.24283	0.644775	0.956267	1.51069	0.522539	1.6518
GL50803_6633	Farnesyl diphosphate synthase | location=CH991779:18259-19482(-) | length=407	4	5	8	5	3	5	4	3	0.512231	0.843756	1.25838	0.676144	0.387944	0.586064	0.408322	0.303511	1.64722	1.4914	0.537313	0.57376	1.51069	0.696719	0.743312
GL50803_15871	Serine peptidase, putative | location=CH991763:366332-367741(+) | length=469	4	5	8	5	7	8	4	6	0.512231	0.843756	1.25838	0.676144	0.905203	0.937703	0.408322	0.607021	1.64722	1.4914	0.537313	1.33877	1.0359	0.435449	1.48662
GL50803_16200	Developmentally regulated GTP-binding protein 1 | location=CH991769:17206-18327(-) | length=373	4	0	5	2	3	2	4	2	0.597603	0	0.917568	0.315534	0.452602	0.273497	0.476376	0.236064	0	Only in 4	0.34388	1.4344	0.604277	1.7418	0.495541
GL50803_15215	Phosphatase | location=CH991762:240657-241589(+) | length=310	4	3	3	3	3	3	3	3	0.651931	0.644323	0.60059	0.516328	0.493747	0.44754	0.389762	0.386286	0.98833	0.932126	0.859701	0.956267	0.906415	0.870898	0.991083
GL50803_19436	Ribosomal protein L7 | location=CH991801:67832-68539(+) | length=235	4	0	0	0	2	5	17	10	0.956165	0	0	0	0.482775	1.09399	3.23935	1.88851	0	-	-	Only in 8	2.26604	2.96105	0.58299
GL50803_137753	Hypothetical protein | location=CH991771:21681-26042(+) | length=1453	3	7	11	8	6	6	5	3	0.100531	0.309114	0.452781	0.283096	0.203036	0.184035	0.133563	0.0794233	3.07481	1.46477	0.625237	0.7172	0.906415	0.725749	0.59465
GL50803_103202	Hypothetical protein | location=CH991769:481035-485120(-) | length=1361	3	2	2	0	0	0	0	0	0.112051	0.0984382	0.0917568	0	0	0	0	0	0.878516	0.932126	Only in 4	-	-	-	-
GL50803_95787	Hypothetical protein | location=CH991767:1115776-1119564(-) | length=1262	3	3	3	4	0	0	0	0	0.145363	0.191556	0.178554	0.20467	0	0	0	0	1.31777	0.932126	1.14627	Only in 6	-	-	-
GL50803_95192	Protein 21.1 | location=CH991782:1187606-1191046(-) | length=1146	3	2	3	4	0	2	0	0	0.147354	0.129453	0.181	0.207474	0	0.0899167	0	0	0.878516	1.39819	1.14627	Only in 6	Only in 10	Only in 10	-
GL50803_17231	Kinase, NEK | location=CH991782:80392-83412(-) | length=1006	3	6	4	3	0	4	4	3	0.16055	0.423138	0.262945	0.16954	0	0.195938	0.170642	0.12684	2.63555	0.621417	0.644775	Only in 6	Only in 10	0.870898	0.743312
GL50803_115239	Translation initiation factor IF-2, putative | location=CH991767:572295-575075(+) | length=926	3	0	4	0	2	0	2	0	0.185463	0	0.303747	0	0.124856	0	0.0985605	0	0	Only in 4	Only in 4	Only in 8	Only in 8	Only in 12	Only in 12
GL50803_16279	Kinase, NEK | location=CH991767:1234014-1235999(+) | length=661	3	2	2	2	0	2	2	0	0.192087	0.168751	0.157297	0.135229	0	0.117213	0.10208	0	0.878516	0.932126	0.859701	Only in 6	Only in 10	0.870898	Only in 12
GL50803_8855	P115, putative | location=CH991769:801828-804626(+) | length=932	3	2	8	2	0	2	0	0	0.192087	0.168751	0.62919	0.135229	0	0.117213	0	0	0.878516	3.7285	0.214925	Only in 6	Only in 10	Only in 10	-
GL50803_9348	Glutaminyl-tRNA synthetase | location=CH991767:511649-513940(+) | length=763	3	3	3	2	3	7	2	0	0.195579	0.257729	0.240236	0.137687	0.197499	0.417704	0.103936	0	1.31777	0.932126	0.573134	1.4344	2.11497	0.248828	Only in 12
GL50803_16720	Hypothetical protein | location=CH991767:795041-797563(+) | length=840	3	3	5	2	0	3	3	2	0.195579	0.257729	0.400394	0.137687	0	0.179016	0.155905	0.10301	1.31777	1.55354	0.34388	Only in 6	Only in 10	0.870898	0.660722
GL50803_8682	Glucose-6-phosphate 1-dehydrogenase | location=CH991779:1029436-1031664(+) | length=742	3	7	7	4	3	4	3	6	0.195579	0.601368	0.560551	0.275375	0.197499	0.238688	0.155905	0.309029	3.07481	0.932126	0.491257	0.7172	1.20855	0.653174	1.98217
GL50803_7662	RNase L inhibitor | location=CH991763:744138-746162(-) | length=674	3	3	3	3	3	3	4	4	0.215137	0.283502	0.26426	0.227184	0.217249	0.196918	0.22866	0.226621	1.31777	0.932126	0.859701	0.956267	0.906415	1.1612	0.991083
GL50803_41512	Flagella associated protein | location=CH991767:491502-493445(-) | length=647	3	7	8	6	5	3	2	0	0.228869	0.703729	0.749673	0.483371	0.385193	0.209487	0.121628	0	3.07481	1.06529	0.644775	0.796889	0.543849	0.580599	Only in 12
GL50803_8805	Kinase, SCY1 | location=CH991763:1007383-1010193(+) | length=936	3	0	0	3	4	3	0	3	0.239041	0	0	0.252427	0.32185	0.218797	0	0.188851	0	-	Only in 6	1.27502	0.679811	Only in 10	Only in 14
GL50803_14843	Chaperone protein dnaJ | location=CH991776:338027-339739(+) | length=570	3	0	2	0	2	2	0	0	0.244474	0	0.200197	0	0.164582	0.14918	0	0	0	Only in 4	Only in 4	Only in 8	0.906415	Only in 10	-
GL50803_14971	Hypothetical protein | location=CH991763:101571-103661(-) | length=696	3	3	2	2	2	2	3	0	0.244474	0.322162	0.200197	0.172109	0.164582	0.14918	0.194881	0	1.31777	0.621417	0.859701	0.956267	0.906415	1.30635	Only in 12
GL50803_112518	Kinase, NEK | location=CH991767:248733-250826(+) | length=697	3	3	5	5	6	3	6	6	0.244474	0.322162	0.500492	0.430273	0.493747	0.22377	0.389762	0.386286	1.31777	1.55354	0.859701	1.14752	0.453208	1.7418	0.991083
GL50803_9899	hypothetical protein | location=CH991779:1079285-1080871(-) | length=528	3	5	5	4	3	3	3	0	0.25016	0.549423	0.512131	0.352224	0.252615	0.228974	0.199413	0	2.19629	0.932126	0.68776	0.7172	0.906415	0.870898	Only in 12
GL50803_16760	Phenylalanyl-tRNA synthetase beta chain | location=CH991762:409383-411152(-) | length=589	3	5	4	3	2	2	2	0	0.262362	0.576224	0.429691	0.277054	0.176625	0.160096	0.139427	0	2.19629	0.745701	0.644775	0.637511	0.906415	0.870898	Only in 12
GL50803_4365	26S protease regulatory subunit 6A | location=CH991767:1685117-1686622(+) | length=501	3	0	3	2	0	3	2	2	0.275817	0	0.338795	0.194175	0	0.252458	0.146577	0.14527	0	Only in 4	0.573134	Only in 6	Only in 10	0.580599	0.991083
GL50803_16013	Spindle pole protein, putative | location=CH991767:1823802-1825304(-) | length=500	3	2	2	2	0	3	4	3	0.275817	0.24231	0.225863	0.194175	0	0.252458	0.293154	0.217905	0.878516	0.932126	0.859701	Only in 6	Only in 10	1.1612	0.743312
GL50803_12162	Phenylalanyl-tRNA synthetase alpha chain | location=CH991767:459747-461372(+) | length=541	3	3	3	4	2	0	2	0	0.275817	0.363464	0.338795	0.388349	0.185683	0	0.146577	0	1.31777	0.932126	1.14627	0.478134	Only in 8	Only in 12	Only in 12
GL50803_4039	Leucine-rich repeat protein | location=CH991782:165842-167929(+) | length=695	3	3	4	3	4	5	5	3	0.316378	0.416915	0.518156	0.334094	0.425978	0.482641	0.420331	0.24995	1.31777	1.24283	0.644775	1.27502	1.13302	0.870898	0.59465
GL50803_17460	G1 to S phase transition protein 1, putative | location=CH991767:201966-203363(+) | length=465	3	5	9	6	3	5	2	0	0.316378	0.694858	1.16585	0.668189	0.319484	0.482641	0.168133	0	2.19629	1.67783	0.573134	0.478134	1.51069	0.348359	Only in 12
GL50803_17563	Kinase, CMGC MAPK | location=CH991764:26483-27640(-) | length=385	3	3	3	3	4	4	4	5	0.346995	0.457262	0.426225	0.366426	0.467202	0.423479	0.368807	0.456898	1.31777	0.932126	0.859701	1.27502	0.906415	0.870898	1.23885
GL50803_114246	GTP-binding protein, putative | location=CH991768:502162-503382(-) | length=406	3	3	6	2	0	2	0	2	0.346995	0.457262	0.852451	0.244284	0	0.211739	0	0.182759	1.31777	1.86425	0.286567	Only in 6	Only in 10	Only in 10	Only in 14
GL50803_16034	Kinase, CAMK CAMKL | location=CH991771:119917-121215(+) | length=432	3	7	3	6	5	3	4	2	0.358562	1.10251	0.440433	0.757281	0.603469	0.328196	0.3811	0.188851	3.07481	0.399483	1.7194	0.796889	0.543849	1.1612	0.495541
GL50803_14434	Protein 21.1 | location=CH991763:561036-562394(-) | length=452	3	3	4	2	4	4	3	2	0.398402	0.525004	0.652493	0.280474	0.536417	0.486216	0.317584	0.209834	1.31777	1.24283	0.42985	1.91253	0.906415	0.653174	0.660722
GL50803_9808	Chaperone protein DnaJ | location=CH991768:1282662-1283891(+) | length=409	3	3	4	7	0	5	2	5	0.413725	0.545196	0.677589	1.01942	0	0.631146	0.219866	0.544763	1.31777	1.24283	1.50448	Only in 6	Only in 10	0.348359	2.47771
GL50803_16450	Radial-spoke protein | location=CH991801:16048-16968(+) | length=306	3	2	2	2	0	0	0	2	0.430274	0.378003	0.352346	0.302912	0	0	0	0.226621	0.878516	0.932126	0.859701	Only in 6	-	-	Only in 14
GL50803_2107	Hypothetical protein | location=CH991769:233733-234719(+) | length=328	3	4	6	4	0	2	2	3	0.448203	0.787506	1.10108	0.631067	0	0.273497	0.238188	0.354096	1.75703	1.39819	0.573134	Only in 6	Only in 10	0.870898	1.48662
GL50803_4653	Serpin 1 | location=CH991769:556525-557580(+) | length=351	3	3	5	3	2	5	0	0	0.46769	0.616309	0.957463	0.493879	0.314853	0.713469	0	0	1.31777	1.55354	0.51582	0.637511	2.26604	Only in 10	-
GL50803_15397	Kinase, CMGC CDK | location=CH991763:381808-382830(-) | length=340	3	5	5	0	2	0	2	0	0.46769	1.02718	0.957463	0	0.314853	0	0.248544	0	2.19629	0.932126	Only in 4	Only in 8	Only in 8	Only in 12	Only in 12
GL50803_17400	Hypothetical protein | location=CH991763:392068-393012(+) | length=314	3	5	6	4	2	3	7	4	0.46769	1.02718	1.14896	0.658505	0.314853	0.428082	0.869903	0.492655	2.19629	1.11855	0.573134	0.478134	1.35962	2.0321	0.566333
GL50803_6184	Branched-chain amino acid aminotransferase lateral transfer candidate | location=CH991782:66120-67187(-) | length=355	3	2	7	3	5	4	4	3	0.488948	0.429549	1.40138	0.516328	0.822912	0.59672	0.519682	0.386286	0.878516	3.26244	0.368443	1.59378	0.725132	0.870898	0.743312
GL50803_22165	Kinase, STE STE20 | location=CH991761:276008-277081(+) | length=357	3	3	5	4	0	0	0	6	0.512231	0.675005	1.04865	0.72122	0	0	0	0.809361	1.31777	1.55354	0.68776	Only in 6	-	-	Only in 14
GL50803_22677	Nitroreductase Fd-NR2 | location=CH991769:887175-887969(-) | length=264	3	4	5	5	4	0	7	2	0.537843	0.945007	1.10108	0.946601	0.724163	0	1.00039	0.283277	1.75703	1.16516	0.859701	0.765014	Only in 8	Only in 12	0.283166
GL50803_15214	Ser/Thr phosphatase | location=CH991762:239586-240512(+) | length=308	3	4	4	3	2	4	0	3	0.566151	0.994744	0.927227	0.597853	0.381138	0.690939	0	0.447279	1.75703	0.932126	0.644775	0.637511	1.81283	Only in 10	Only in 14
GL50803_9827	Thioredoxin reductase | location=CH991763:938426-939370(+) | length=314	3	2	7	2	0	4	11	11	0.597603	0.525004	1.71279	0.420712	0	0.729324	1.74671	1.73113	0.878516	3.26244	0.245629	Only in 6	Only in 10	2.39497	0.991083
GL50803_10428	Ribosomal protein L10 | location=CH991779:835198-835830(-) | length=210	3	2	0	0	3	4	4	6	0.632756	0.555887	0	0	0.638967	0.772226	0.67253	0.999799	0.878516	Only in 2	-	Only in 8	1.20855	0.870898	1.48662
GL50803_5800	Hypothetical protein | location=CH991763:965088-965894(+) | length=268	3	2	4	4	3	7	3	6	0.672304	0.590629	1.10108	0.946601	0.678902	1.43586	0.535923	1.06229	0.878516	1.86425	0.859701	0.7172	2.11497	0.373242	1.98217
GL50803_24947	Hypothetical protein | location=CH991801:70868-71440(+) | length=190	3	0	0	0	0	0	0	3	0.977896	0	0	0	0	0	0	0.772572	0	-	-	-	-	-	Only in 14
GL50803_101138	Dynein heavy chain | location=CH991814:467692-483183(-) | length=5163	2	2	2	2	2	3	0	0	0.0212167	0.0279588	0.0260611	0.0224048	0.0214249	0.0291298	0	0	1.31777	0.932126	0.859701	0.956267	1.35962	Only in 10	-
GL50803_111950	Dynein heavy chain | location=CH991768:104220-119573(+) | length=5117	2	2	3	2	0	0	0	2	0.0230587	0.0303861	0.0424855	0.0243499	0	0	0	0.0182171	1.31777	1.39819	0.573134	Only in 6	-	-	Only in 14
GL50803_103285	Protein BAP28 | location=CH991762:264912-272057(-) | length=2381	2	0	3	0	2	0	0	0	0.0527297	0	0.0971543	0	0.0532473	0	0	0	0	Only in 4	Only in 4	Only in 8	Only in 8	-	-
GL50803_15054	Kelch repeat-containing protein | location=CH991768:1276826-1281370(+) | length=1514	2	8	9	4	0	2	3	0	0.0689542	0.363464	0.381144	0.145631	0	0.0631146	0.0824496	0	5.27109	1.04864	0.382089	Only in 6	Only in 10	1.30635	Only in 12
GL50803_16272	Kinase, NEK | location=CH991763:981808-985509(-) | length=1233	2	2	5	0	0	0	2	0	0.091939	0.121155	0.282329	0	0	0	0.0732885	0	1.31777	2.33031	Only in 4	-	-	Only in 12	Only in 12
GL50803_8621	Leucyl-tRNA synthetase | location=CH991785:23115-26636(-) | length=1173	2	2	6	0	2	3	3	0	0.0982362	0.129453	0.362	0	0.0992004	0.134875	0.117462	0	1.31777	2.79638	Only in 4	Only in 8	1.35962	0.870898	Only in 12
GL50803_91374	Coiled-coil protein | location=CH991776:358548-361151(+) | length=867	2	2	0	0	0	0	0	0	0.103931	0.136958	0	0	0	0	0	0	1.31777	Only in 2	-	-	-	-	-
GL50803_16443	Protein phosphatase 2A B~ regulatory subunit Wdb1 | location=CH991814:259766-262231(-) | length=821	2	5	3	0	0	0	0	0	0.125811	0.414477	0.231807	0	0	0	0	0	3.29443	0.559276	Only in 4	-	-	-	-
GL50803_102023	Protein 21.1 | location=CH991767:103906-106419(+) | length=837	2	3	3	2	0	4	3	0	0.128058	0.253127	0.235946	0.135229	0	0.234426	0.153121	0	1.97666	0.932126	0.573134	Only in 6	Only in 10	0.653174	Only in 12
GL50803_14254	Protein 21.1 | location=CH991793:52514-54928(+) | length=804	2	6	6	3	2	2	2	0	0.128058	0.506254	0.471892	0.202843	0.129315	0.117213	0.10208	0	3.95332	0.932126	0.42985	0.637511	0.906415	0.870898	Only in 12
GL50803_114210	Hypothetical protein | location=CH991769:26540-29806(-) | length=1088	2	3	4	4	3	5	5	3	0.143425	0.283502	0.352346	0.302912	0.217249	0.328196	0.285825	0.169966	1.97666	1.24283	0.859701	0.7172	1.51069	0.870898	0.59465
GL50803_33218	Dynein intermediate chain | location=CH991763:820017-822290(-) | length=757	2	2	2	3	0	0	0	0	0.146352	0.192859	0.179769	0.231821	0	0	0	0	1.31777	0.932126	1.28955	Only in 6	-	-	-
GL50803_13998	Threonyl-tRNA synthetase | location=CH991761:57578-59665(+) | length=695	2	4	3	3	2	2	0	0	0.146352	0.385717	0.269653	0.231821	0.147788	0.133958	0	0	2.63555	0.699094	0.859701	0.637511	0.906415	Only in 10	-
GL50803_104150	Kinase, PLK | location=CH991767:1035627-1037663(+) | length=678	2	4	4	0	0	2	0	0	0.149401	0.393753	0.367027	0	0	0.136748	0	0	2.63555	0.932126	Only in 4	-	Only in 10	Only in 10	-
GL50803_11165	Protein 21.1 | location=CH991768:326798-329044(-) | length=748	2	2	2	2	0	0	0	2	0.15258	0.201065	0.187418	0.161124	0	0	0	0.120543	1.31777	0.932126	0.859701	Only in 6	-	-	Only in 14
GL50803_14628	Phosphatidylinositol-4-phosphate 5-kinase, putative | location=CH991768:889496-891202(+) | length=568	2	0	0	0	2	2	0	0	0.159361	0	0	0	0.160925	0.145865	0	0	0	-	-	Only in 8	0.906415	Only in 10	-
GL50803_114462	Axonemal p66.0 | location=CH991780:29873-31531(-) | length=552	2	3	3	0	0	4	2	2	0.162983	0.322162	0.300295	0	0	0.29836	0.129921	0.128762	1.97666	0.932126	Only in 4	-	Only in 10	0.435449	0.991083
GL50803_16313	Hypothetical protein | location=CH991761:292714-294459(+) | length=581	2	0	2	0	0	0	0	0	0.170744	0	0.20973	0	0	0	0	0	0	Only in 4	Only in 4	-	-	-	-
GL50803_10623	Phosphoenolpyruvate carboxykinase | location=CH991782:440522-442486(-) | length=654	2	5	6	4	5	5	3	4	0.188717	0.621715	0.69542	0.398569	0.476423	0.431837	0.225652	0.298186	3.29443	1.11855	0.573134	1.19533	0.906415	0.522539	1.32144
GL50803_15956	WD-40 repeat protein | location=CH991769:267138-268991(-) | length=617	2	2	2	0	0	2	0	0	0.199201	0.262502	0.244685	0	0	0.182331	0	0	1.31777	0.932126	Only in 4	-	Only in 10	Only in 10	-
GL50803_6283	Hypothetical protein | location=CH991768:1188803-1190233(+) | length=476	2	2	4	2	0	0	0	0	0.199201	0.262502	0.48937	0.210356	0	0	0	0	1.31777	1.86425	0.42985	Only in 6	-	-	-
GL50803_16540	Dynein regulatory complex | location=CH991771:269198-270604(-) | length=468	2	2	2	0	2	0	0	0	0.204893	0.270002	0.251676	0	0.206904	0	0	0	1.31777	0.932126	Only in 4	Only in 8	Only in 8	-	-
GL50803_11380	Hypothetical protein | location=CH991769:150885-152366(+) | length=493	2	6	4	3	2	5	0	2	0.204893	0.810006	0.503352	0.324549	0.206904	0.468851	0	0.161872	3.95332	0.621417	0.644775	0.637511	2.26604	Only in 10	Only in 14
GL50803_15035	Kinase, NEK-like | location=CH991814:504064-505665(-) | length=533	2	5	3	3	2	2	0	2	0.21731	0.715915	0.400394	0.344219	0.219443	0.198907	0	0.171683	3.29443	0.559276	0.859701	0.637511	0.906415	Only in 10	Only in 14
GL50803_24425	Hypothetical protein | location=CH991768:533894-535330(-) | length=478	2	2	3	0	2	0	2	3	0.23133	0.304841	0.426225	0	0.233601	0	0.184403	0.274139	1.31777	1.39819	Only in 4	Only in 8	Only in 8	Only in 12	1.48662
GL50803_9058	Hypothetical protein | location=CH991763:75299-76642(-) | length=447	2	3	2	0	0	3	0	0	0.23133	0.457262	0.28415	0	0	0.317609	0	0	1.97666	0.621417	Only in 4	-	Only in 10	Only in 10	-
GL50803_4149	Hypothetical protein | location=CH991779:933598-934920(+) | length=440	2	0	4	0	0	0	0	0	0.239041	0	0.587244	0	0	0	0	0	0	Only in 4	Only in 4	-	-	-	-
GL50803_16817	Transglutaminase/protease, putative | location=CH991767:707776-709149(+) | length=457	2	2	4	3	2	0	2	0	0.239041	0.315002	0.587244	0.37864	0.241388	0	0.19055	0	1.31777	1.86425	0.644775	0.637511	Only in 8	Only in 12	Only in 12
GL50803_29307	UTP-glucose-1-phosphate uridylyltransferase | location=CH991779:709595-710947(+) | length=450	2	8	5	5	6	4	3	4	0.239041	1.26001	0.734055	0.631067	0.724163	0.437595	0.285825	0.377702	5.27109	0.582579	0.859701	1.14752	0.604277	0.653174	1.32144
GL50803_113554	26S proteasome ATPase subunit S4, putative | location=CH991782:75368-76711(-) | length=447	2	0	0	0	2	2	0	2	0.247284	0	0	0	0.249711	0.226342	0	0.195363	0	-	-	Only in 8	0.906415	Only in 10	Only in 14
GL50803_7522	Elongation initiation factor 5C | location=CH991769:391203-392435(-) | length=410	2	0	0	0	0	0	0	0	0.256116	0	0	0	0	0	0	0	Only in 0	-	-	-	-	-	-
GL50803_13350	Alcohol dehydrogenase lateral transfer candidate | location=CH991763:1371261-1372589(-) | length=442	2	2	3	2	0	3	4	3	0.256116	0.337503	0.471892	0.270457	0	0.351639	0.408322	0.303511	1.31777	1.39819	0.573134	Only in 6	Only in 10	1.1612	0.743312
GL50803_8360	Acid sphingomyelinase-like phosphodiesterase 3b precursor | location=CH991801:30424-31743(+) | length=439	2	2	6	4	4	7	4	5	0.256116	0.337503	0.943785	0.540915	0.517259	0.82049	0.408322	0.505851	1.31777	2.79638	0.573134	0.956267	1.58623	0.497656	1.23885
GL50803_17586	Protein 21.1 | location=CH991779:321916-323358(+) | length=480	2	3	0	2	0	0	2	0	0.256116	0.506254	0	0.270457	0	0	0.204161	0	1.97666	Only in 2	Only in 6	Only in 6	-	Only in 12	Only in 12
GL50803_6680	Kinase, NEK | location=CH991817:24203-25252(-) | length=349	2	3	2	2	0	0	0	0	0.256116	0.506254	0.314595	0.270457	0	0	0	0	1.97666	0.621417	0.859701	Only in 6	-	-	-
GL50803_14311	Serine/threonine protein phosphatase PP-X isozyme 2 | location=CH991763:710333-711352(+) | length=339	2	2	2	2	3	2	2	3	0.265601	0.350003	0.326247	0.280474	0.402313	0.243108	0.211722	0.314752	1.31777	0.932126	0.859701	1.4344	0.604277	0.870898	1.48662
GL50803_14404	Phosphatase | location=CH991769:131061-132218(+) | length=385	2	2	4	2	3	3	4	3	0.265601	0.350003	0.652493	0.280474	0.402313	0.364662	0.423445	0.314752	1.31777	1.86425	0.42985	1.4344	0.906415	1.1612	0.743312
GL50803_7909	Amino acid transporter family | location=CH991782:827762-829435(-) | length=557	2	0	0	0	0	3	0	2	0.275817	0	0	0	0	0.378688	0	0.217905	0	-	-	-	Only in 10	Only in 10	Only in 14
GL50803_17625	Kinase, CMGC GSK | location=CH991782:240757-241809(+) | length=350	2	2	3	3	3	2	3	2	0.275817	0.363464	0.508192	0.436893	0.417786	0.252458	0.329798	0.217905	1.31777	1.39819	0.859701	0.956267	0.604277	1.30635	0.660722
GL50803_16729	Spindle pole protein, putative | location=CH991762:330305-331366(+) | length=353	2	0	0	2	0	0	2	0	0.28685	0	0	0.302912	0	0	0.22866	0	0	-	Only in 6	Only in 6	-	Only in 12	Only in 12
GL50803_11186	RNA binding protein, putative | location=CH991768:168683-169504(-) | length=273	2	0	3	0	0	0	0	0	0.28685	0	0.528519	0	0	0	0	0	0	Only in 4	Only in 4	-	-	-	-
GL50803_17224	Alpha-SNAP, putative | location=CH991767:27623-28519(+) | length=298	2	2	3	3	3	0	3	5	0.28685	0.378003	0.528519	0.454368	0.434498	0	0.34299	0.566553	1.31777	1.39819	0.859701	0.956267	Only in 8	Only in 12	1.6518
GL50803_103855	Vacuolar protein sorting 29 | location=CH991763:557874-559232(-) | length=452	2	4	3	3	0	2	4	0	0.28685	0.756006	0.528519	0.454368	0	0.262557	0.457321	0	2.63555	0.699094	0.859701	Only in 6	Only in 10	1.7418	Only in 12
GL50803_100864	Vacuolar protein sorting 26, putative | location=CH991776:356906-358501(+) | length=531	2	8	6	6	0	6	0	5	0.28685	1.51201	1.05704	0.908737	0	0.78767	0	0.566553	5.27109	0.699094	0.859701	Only in 6	Only in 10	Only in 10	Only in 14
GL50803_8235	Protein 21.1 | location=CH991762:62021-62938(+) | length=305	2	0	2	3	0	0	2	0	0.298802	0	0.367027	0.4733	0	0	0.238188	0	0	Only in 4	1.28955	Only in 6	-	Only in 12	Only in 12
GL50803_93548	Phospholipase B | location=CH991763:1393000-1394634(+) | length=544	2	0	3	0	2	0	0	5	0.298802	0	0.550541	0	0.301734	0	0	0.590159	0	Only in 4	Only in 4	Only in 8	Only in 8	-	Only in 14
GL50803_8189	Ubiquitin carboxyl-terminal hydrolase 14 | location=CH991782:110820-112199(+) | length=459	2	2	3	2	2	2	2	2	0.298802	0.393753	0.550541	0.315534	0.301734	0.273497	0.238188	0.236064	1.31777	1.39819	0.573134	0.956267	0.906415	0.870898	0.991083
GL50803_7414	Protein 21.1 | location=CH991762:370986-372098(+) | length=370	2	2	4	0	0	0	0	0	0.298802	0.393753	0.734055	0	0	0	0	0	1.31777	1.86425	Only in 4	-	-	-	-
GL50803_9803	La ribonucleoprotein, putative | location=CH991768:1291704-1292750(+) | length=348	2	4	5	4	0	2	0	0	0.298802	0.787506	0.917568	0.631067	0	0.273497	0	0	2.63555	1.16516	0.68776	Only in 6	Only in 10	Only in 10	-
GL50803_8049	Hypothetical protein | location=CH991762:31017-32513(-) | length=498	2	2	0	0	3	3	0	0	0.311793	0.410873	0	0	0.47228	0.428082	0	0	1.31777	Only in 2	-	Only in 8	0.906415	Only in 10	-
GL50803_101307	Kinase, NEK | location=CH991779:947948-948877(-) | length=309	2	3	2	2	0	2	2	0	0.311793	0.616309	0.382985	0.329252	0	0.285388	0.248544	0	1.97666	0.621417	0.859701	Only in 6	Only in 10	0.870898	Only in 12
GL50803_16802	Kinase, CMGC CDK | location=CH991782:543219-544094(-) | length=291	2	3	2	4	0	2	6	3	0.325965	0.644323	0.400394	0.688437	0	0.29836	0.779524	0.386286	1.97666	0.621417	1.7194	Only in 6	Only in 10	2.6127	0.495541
GL50803_6896	Hypothetical protein | location=CH991763:706642-707496(+) | length=284	2	0	4	0	0	0	0	0	0.341488	0	0.83892	0	0	0	0	0	0	Only in 4	Only in 4	-	-	-	-
GL50803_15834	Hypothetical protein | location=CH991767:375903-376715(+) | length=270	2	2	0	0	2	0	0	0	0.358562	0.472504	0	0	0.362081	0	0	0	1.31777	Only in 2	-	Only in 8	Only in 8	-	-
GL50803_2452	Ornithine cyclodeaminase | location=CH991761:279128-280123(+) | length=331	2	3	2	2	4	0	0	2	0.358562	0.708755	0.440433	0.37864	0.724163	0	0	0.283277	1.97666	0.621417	0.859701	1.91253	Only in 8	-	Only in 14
GL50803_10524	Hypothetical protein | location=CH991767:159165-159917(+) | length=250	2	3	6	0	0	0	5	0	0.358562	0.708755	1.3213	0	0	0	0.714563	0	1.97666	1.86425	Only in 4	-	-	Only in 12	Only in 12
GL50803_16521	Alpha-snap | location=CH991801:61483-62361(-) | length=292	2	0	0	2	2	2	2	2	0.377434	0	0	0.398569	0.381138	0.345469	0.300869	0.298186	0	-	Only in 6	0.956267	0.906415	0.870898	0.991083
GL50803_29487	Protein disulfide isomerase PDI1 | location=CH991779:893313-894017(+) | length=234	2	0	4	3	5	7	10	7	0.377434	0	0.927227	0.597853	0.952846	1.20914	1.50434	1.04365	0	Only in 4	0.644775	1.59378	1.26898	1.24414	0.693758
GL50803_86468	Hypothetical protein | location=CH991767:472313-473266(+) | length=317	2	2	3	3	2	2	3	0	0.377434	0.497372	0.69542	0.597853	0.381138	0.345469	0.451303	0	1.31777	1.39819	0.859701	0.637511	0.906415	1.30635	Only in 12
GL50803_24321	Kinase, NEK | location=CH991768:60860-61726(+) | length=288	2	3	5	2	2	2	6	6	0.398402	0.787506	1.22342	0.420712	0.402313	0.364662	0.952751	0.944255	1.97666	1.55354	0.34388	0.956267	0.906415	2.6127	0.991083
GL50803_111987	Hypothetical protein | location=CH991768:235310-236053(+) | length=247	2	0	0	2	2	0	0	0	0.448203	0	0	0.4733	0.452602	0	0	0	0	-	Only in 6	0.956267	Only in 8	-	-
GL50803_12770	Hypothetical protein | location=CH991763:202241-202948(-) | length=235	2	0	0	0	0	0	0	0	0.478083	0	0	0	0	0	0	0	Only in 0	-	-	-	-	-	-
GL50803_16431	Ribosomal protein L19 | location=CH991769:199234-199824(+) | length=196	2	0	0	0	0	3	5	5	0.651931	0	0	0	0	0.89508	1.29921	1.28762	0	-	-	-	Only in 10	1.4515	0.991083
GL50803_15551	Ribosomal protein S18 | location=CH991762:430449-430913(+) | length=154	2	0	0	0	2	0	6	9	0.651931	0	0	0	0.65833	0	1.55905	2.31772	0	-	-	Only in 8	Only in 8	Only in 12	1.48662
GL50803_5947	Ribosomal protein L35a | location=CH991769:622683-623054(-) | length=123	2	0	0	0	0	0	3	6	0.717124	0	0	0	0	0	0.857476	1.69966	0	-	-	-	-	Only in 12	1.98217
GL50803_16310	Ribosomal protein L27a | location=CH991761:277191-277640(-) | length=149	2	0	0	0	0	0	4	2	0.717124	0	0	0	0	0	1.1433	0.566553	0	-	-	-	-	Only in 12	0.495541
GL50803_14104	Hypothetical protein | location=CH991782:960465-962768(-) | length=767	0	0	0	0	0	0	0	2	0	0	0	0	0	0	0	0.120543	-	-	-	-	-	-	Only in 14
GL50803_9948	Hypothetical protein | location=CH991814:11451-13991(-) | length=846	0	0	0	0	0	0	0	2	0	0	0	0	0	0	0	0.157376	-	-	-	-	-	-	Only in 14
GL50803_137685	Hypothetical protein | location=CH991767:1270531-1272690(-) | length=719	0	0	0	0	0	0	0	2	0	0	0	0	0	0	0	0.157376	-	-	-	-	-	-	Only in 14
GL50803_102728	Hypothetical protein | location=CH991782:927235-929100(-) | length=621	0	0	0	0	0	0	0	2	0	0	0	0	0	0	0	0.171683	-	-	-	-	-	-	Only in 14
GL50803_5809	Hypothetical protein | location=CH991779:1111485-1113956(+) | length=823	0	0	0	0	0	0	0	3	0	0	0	0	0	0	0	0.193143	-	-	-	-	-	-	Only in 14
GL50803_10858	MYG1 protein | location=CH991762:290750-291835(+) | length=361	0	0	0	0	0	0	0	2	0	0	0	0	0	0	0	0.217905	-	-	-	-	-	-	Only in 14
GL50803_24880	High cysteine membrane protein Group 2 | location=CH991782:617618-620446(+) | length=942	0	0	0	0	0	0	0	3	0	0	0	0	0	0	0	0.24995	-	-	-	-	-	-	Only in 14
GL50803_7134	Hypothetical protein | location=CH991782:339209-340885(+) | length=558	0	0	0	0	0	0	0	3	0	0	0	0	0	0	0	0.314752	-	-	-	-	-	-	Only in 14
GL50803_5744	Sec61-alpha | location=CH991763:193516-194988(+) | length=490	0	0	0	0	0	0	0	3	0	0	0	0	0	0	0	0.339932	-	-	-	-	-	-	Only in 14
GL50803_8496	Rac/Rho-like protein | location=CH991767:1033477-1034133(-) | length=218	0	0	0	0	0	0	0	2	0	0	0	0	0	0	0	0.43581	-	-	-	-	-	-	Only in 14
GL50803_115337	Hypothetical protein | location=CH991814:281906-282895(+) | length=329	0	0	0	0	0	0	0	3	0	0	0	0	0	0	0	0.472128	-	-	-	-	-	-	Only in 14
GL50803_104994	Hypothetical protein | location=CH991814:282914-283396(+) | length=160	0	0	0	0	0	0	0	2	0	0	0	0	0	0	0	0.515048	-	-	-	-	-	-	Only in 14
GL50803_14049	Ribosomal protein L32 | location=CH991779:879376-879786(+) | length=136	0	0	0	0	0	0	0	2	0	0	0	0	0	0	0	0.515048	-	-	-	-	-	-	Only in 14
GL50803_15228	Ribosomal protein S15A | location=CH991793:25189-25581(+) | length=130	0	0	0	0	0	0	0	2	0	0	0	0	0	0	0	0.566553	-	-	-	-	-	-	Only in 14
GL50803_22291	Hypothetical protein | location=CH991814:79157-80575(-) | length=472	0	0	0	0	0	0	0	4	0	0	0	0	0	0	0	0.596372	-	-	-	-	-	-	Only in 14
GL50803_13329	Hypothetical protein | location=CH991782:14246-14884(+) | length=212	0	0	0	0	0	0	0	2	0	0	0	0	0	0	0	0.708191	-	-	-	-	-	-	Only in 14
GL50803_14670	Protein disulfide isomerase PDI3 | location=CH991762:71424-71774(+) | length=116	0	0	0	0	0	0	0	2	0	0	0	0	0	0	0	0.809361	-	-	-	-	-	-	Only in 14
GL50803_14091	Ribosomal protein L14 | location=CH991779:203244-203639(-) | length=131	0	0	0	0	0	0	0	3	0	0	0	0	0	0	0	0.84983	-	-	-	-	-	-	Only in 14
GL50803_8044	Seven transmembrane protein 1 | location=CH991761:294478-295434(-) | length=318	0	0	0	0	0	0	0	4	0	0	0	0	0	0	0	0.944255	-	-	-	-	-	-	Only in 14
GL50803_34093	Hypothetical protein | location=CH991779:73317-73550(+) | length=77	0	0	0	0	0	0	0	2	0	0	0	0	0	0	0	1.41638	-	-	-	-	-	-	Only in 14
GL50803_9848	Dynein light chain | location=CH991769:448618-448887(+) | length=89	0	0	0	0	0	0	0	3	0	0	0	0	0	0	0	1.69966	-	-	-	-	-	-	Only in 14
GL50803_113094	Kinase, NEK | location=CH991762:8926-12270(-) | length=1114	0	0	0	0	0	0	4	0	0	0	0	0	0	0	0.156617	0	-	-	-	-	-	Only in 12	Only in 12
GL50803_16217	UDP-N-acetylglucosamine pyrophosphorylase | location=CH991763:1024398-1025708(+) | length=436	0	0	0	0	0	0	2	5	0	0	0	0	0	0	0.173227	0.429207	-	-	-	-	-	Only in 12	2.47771
GL50803_17520	ClpB protein | location=CH991762:17880-20528(-) | length=882	0	0	0	0	0	0	4	0	0	0	0	0	0	0	0.175893	0	-	-	-	-	-	Only in 12	Only in 12
GL50803_5927	Hypothetical protein | location=CH991769:254526-255539(+) | length=337	0	0	0	0	0	0	2	0	0	0	0	0	0	0	0.219866	0	-	-	-	-	-	Only in 12	Only in 12
GL50803_15101	Alpha-17 giardin | location=CH991761:41653-42585(+) | length=310	0	0	0	0	0	0	2	0	0	0	0	0	0	0	0.248544	0	-	-	-	-	-	Only in 12	Only in 12
GL50803_17468	Hypothetical protein | location=CH991767:159937-160926(+) | length=329	0	0	0	0	0	0	3	0	0	0	0	0	0	0	0.285825	0	-	-	-	-	-	Only in 12	Only in 12
GL50803_13000	Vacuolar ATP synthase subunit d | location=CH991763:995828-996883(+) | length=351	0	0	0	0	0	0	2	0	0	0	0	0	0	0	0.317584	0	-	-	-	-	-	Only in 12	Only in 12
GL50803_14626	Oxidoreductase, short chain dehydrogenase/reductase family | location=CH991768:1161789-1162745(-) | length=318	0	0	0	0	0	0	2	2	0	0	0	0	0	0	0.317584	0.314752	-	-	-	-	-	Only in 12	0.991083
GL50803_7590	Hypothetical protein | location=CH991761:70877-71650(-) | length=257	0	0	0	0	0	0	2	0	0	0	0	0	0	0	0.357282	0	-	-	-	-	-	Only in 12	Only in 12
GL50803_8377	Hypothetical protein | location=CH991769:331559-332452(-) | length=297	0	0	0	0	0	0	2	0	0	0	0	0	0	0	0.357282	0	-	-	-	-	-	Only in 12	Only in 12
GL50803_13747	C4 group specific protein | location=CH991763:1390429-1391025(-) | length=198	0	0	0	0	0	0	2	3	0	0	0	0	0	0	0.357282	0.531143	-	-	-	-	-	Only in 12	1.48662
GL50803_112885	Adenine phosphoribosyltransferase | location=CH991762:357775-358317(-) | length=180	0	0	0	0	0	0	2	3	0	0	0	0	0	0	0.408322	0.607021	-	-	-	-	-	Only in 12	1.48662
GL50803_21943	Hypothetical protein | location=CH991814:347259-347720(+) | length=153	0	0	0	0	0	0	2	0	0	0	0	0	0	0	0.439731	0	-	-	-	-	-	Only in 12	Only in 12
GL50803_7789	ADP-ribosylation factor | location=CH991767:484517-485092(-) | length=191	0	0	0	0	0	0	2	2	0	0	0	0	0	0	0.439731	0.43581	-	-	-	-	-	Only in 12	0.991083
GL50803_16044	Hypothetical protein | location=CH991767:287559-288074(-) | length=171	0	0	0	0	0	0	2	2	0	0	0	0	0	0	0.439731	0.43581	-	-	-	-	-	Only in 12	0.991083
GL50803_101534	Kinase, NEK | location=CH991763:527434-528291(-) | length=285	0	0	0	0	0	0	4	0	0	0	0	0	0	0	0.457321	0	-	-	-	-	-	Only in 12	Only in 12
GL50803_14622	Ribosomal protein L13 | location=CH991762:37680-38384(-) | length=234	0	0	0	0	0	0	3	2	0	0	0	0	0	0	0.504398	0.333266	-	-	-	-	-	Only in 12	0.660722
GL50803_27614	Ribose 5-phosphate isomerase | location=CH991782:638817-639254(-) | length=145	0	0	0	0	0	0	2	0	0	0	0	0	0	0	0.571651	0	-	-	-	-	-	Only in 12	Only in 12
GL50803_9558	Rab1a | location=CH991779:994079-994717(+) | length=212	0	0	0	0	0	0	3	2	0	0	0	0	0	0	0.571651	0.377702	-	-	-	-	-	Only in 12	0.660722
GL50803_15383	Peroxiredoxin 1 | location=CH991764:75847-76587(+) | length=246	0	0	0	0	0	0	3	2	0	0	0	0	0	0	0.571651	0.377702	-	-	-	-	-	Only in 12	0.660722
GL50803_29327	Hypothetical protein | location=CH991762:314012-314614(+) | length=200	0	0	0	0	0	0	3	2	0	0	0	0	0	0	0.612483	0.404681	-	-	-	-	-	Only in 12	0.660722
GL50803_23004	Hypothetical protein | location=CH991763:1032077-1032568(-) | length=163	0	0	0	0	0	0	3	2	0	0	0	0	0	0	0.612483	0.404681	-	-	-	-	-	Only in 12	0.660722
GL50803_16387	Ribosomal protein L18a | location=CH991767:504617-505138(+) | length=173	0	0	0	0	0	0	3	3	0	0	0	0	0	0	0.612483	0.607021	-	-	-	-	-	Only in 12	0.991083
GL50803_135885	Hypothetical protein | location=CH991768:260216-260851(+) | length=211	0	0	0	0	0	0	3	4	0	0	0	0	0	0	0.612483	0.809361	-	-	-	-	-	Only in 12	1.32144
GL50803_11950	Ribosomal protein L18 | location=CH991779:372348-372887(+) | length=179	0	0	0	0	0	0	4	3	0	0	0	0	0	0	0.635167	0.472128	-	-	-	-	-	Only in 12	0.743312
GL50803_16424	Hypothetical protein | location=CH991769:173111-173869(+) | length=252	0	0	0	0	0	0	4	3	0	0	0	0	0	0	0.635167	0.472128	-	-	-	-	-	Only in 12	0.743312
GL50803_2101	Cytidine deaminase | location=CH991762:320749-321153(-) | length=134	0	0	0	0	0	0	2	3	0	0	0	0	0	0	0.635167	0.944255	-	-	-	-	-	Only in 12	1.48662
GL50803_10091	Ribosomal protein L23 | location=CH991776:28660-29088(-) | length=142	0	0	0	0	0	0	2	3	0	0	0	0	0	0	0.635167	0.944255	-	-	-	-	-	Only in 12	1.48662
GL50803_7878	Ribosomal protein S14 | location=CH991779:978874-979311(+) | length=145	0	0	0	0	0	0	2	5	0	0	0	0	0	0	0.635167	1.57376	-	-	-	-	-	Only in 12	2.47771
GL50803_14469	Synaptobrevin-like protein | location=CH991769:379286-380005(-) | length=239	0	0	0	0	0	0	3	5	0	0	0	0	0	0	0.659597	1.08953	-	-	-	-	-	Only in 12	1.6518
GL50803_100955	Mitotic spindle checkpoint protein MAD2 | location=CH991779:1154745-1155356(+) | length=203	0	0	0	0	0	0	4	0	0	0	0	0	0	0	0.67253	0	-	-	-	-	-	Only in 12	Only in 12
GL50803_6289	FixW protein, putative | location=CH991767:701832-702233(+) | length=133	0	0	0	0	0	0	2	0	0	0	0	0	0	0	0.714563	0	-	-	-	-	-	Only in 12	Only in 12
GL50803_9088	4-methyl-5-thiazole monophosphate biosynthesis enzyme | location=CH991763:646493-647053(+) | length=186	0	0	0	0	0	0	3	0	0	0	0	0	0	0	0.714563	0	-	-	-	-	-	Only in 12	Only in 12
GL50803_14614	Eukaryotic translation initiation factor 5A | location=CH991761:283112-283561(-) | length=149	0	0	0	0	0	0	3	0	0	0	0	0	0	0	0.714563	0	-	-	-	-	-	Only in 12	Only in 12
GL50803_16779	Cathepsin B precursor | location=CH991801:125713-126609(+) | length=298	0	0	0	0	0	0	4	2	0	0	0	0	0	0	0.714563	0.354096	-	-	-	-	-	Only in 12	0.495541
GL50803_8001	Ribosomal protein L15 | location=CH991763:531914-532528(-) | length=204	0	0	0	0	0	0	4	3	0	0	0	0	0	0	0.714563	0.531143	-	-	-	-	-	Only in 12	0.743312
GL50803_10196	Hypothetical protein | location=CH991769:532656-533150(-) | length=164	0	0	0	0	0	0	2	2	0	0	0	0	0	0	0.714563	0.708191	-	-	-	-	-	Only in 12	0.991083
GL50803_17056	Ribosomal protein L9 | location=CH991761:160535-161092(+) | length=185	0	0	0	0	0	0	3	3	0	0	0	0	0	0	0.714563	0.708191	-	-	-	-	-	Only in 12	0.991083
GL50803_104685	Caltractin | location=CH991768:1276240-1276770(+) | length=176	0	0	0	0	0	0	4	2	0	0	0	0	0	0	0.762201	0.377702	-	-	-	-	-	Only in 12	0.495541
GL50803_98056	Ribosomal protein L17 | location=CH991767:805799-806293(-) | length=164	0	0	0	0	0	0	3	0	0	0	0	0	0	0	0.779524	0	-	-	-	-	-	Only in 12	Only in 12
GL50803_16652	Ribosomal protein S13 | location=CH991767:732673-733137(+) | length=154	0	0	0	0	0	0	3	2	0	0	0	0	0	0	0.779524	0.515048	-	-	-	-	-	Only in 12	0.660722
GL50803_11247	Ribosomal protein L13a | location=CH991764:70775-71368(-) | length=197	0	0	0	0	0	0	5	4	0	0	0	0	0	0	0.793959	0.629503	-	-	-	-	-	Only in 12	0.792866
GL50803_33862	Ribosomal protein S12 | location=CH991768:56948-57325(+) | length=125	0	0	0	0	0	0	2	2	0	0	0	0	0	0	0.816644	0.809361	-	-	-	-	-	Only in 12	0.991083
GL50803_14827	Ribosomal protein S11 | location=CH991798:30345-30809(+) | length=154	0	0	0	0	0	0	3	0	0	0	0	0	0	0	0.857476	0	-	-	-	-	-	Only in 12	Only in 12
GL50803_5593	Ribosomal protein L11 | location=CH991767:1410365-1410886(+) | length=173	0	0	0	0	0	0	3	4	0	0	0	0	0	0	0.857476	1.13311	-	-	-	-	-	Only in 12	1.32144
GL50803_7204	Hypothetical protein | location=CH991768:640779-641258(+) | length=159	0	0	0	0	0	0	4	3	0	0	0	0	0	0	0.952751	0.708191	-	-	-	-	-	Only in 12	0.743312
GL50803_9810	Ribosomal protein L44 | location=CH991768:1282239-1282559(+) | length=106	0	0	0	0	0	0	2	2	0	0	0	0	0	0	0.952751	0.944255	-	-	-	-	-	Only in 12	0.991083
GL50803_16368	Ribosomal protein L31B | location=CH991779:968270-968590(+) | length=106	0	0	0	0	0	0	3	3	0	0	0	0	0	0	1.07185	1.06229	-	-	-	-	-	Only in 12	0.991083
GL50803_36069	Ribosomal protein L34 | location=CH991779:892738-893100(-) | length=120	0	0	0	0	0	0	3	4	0	0	0	0	0	0	1.07185	1.41638	-	-	-	-	-	Only in 12	1.32144
GL50803_8064	Protein disulfide isomerase PDI5 | location=CH991762:41885-42289(-) | length=134	0	0	0	0	0	0	4	4	0	0	0	0	0	0	1.1433	1.13311	-	-	-	-	-	Only in 12	0.991083
GL50803_14699	Ribosomal protein S23 | location=CH991776:81441-81872(-) | length=143	0	0	0	0	0	0	4	4	0	0	0	0	0	0	1.1433	1.13311	-	-	-	-	-	Only in 12	0.991083
GL50803_5845	Ribosomal protein S8 | location=CH991782:500172-500696(-) | length=174	0	0	0	0	0	0	5	0	0	0	0	0	0	0	1.19094	0	-	-	-	-	-	Only in 12	Only in 12
GL50803_5604	Hypothetical protein | location=CH991798:9895-10302(+) | length=135	0	0	0	0	0	0	3	0	0	0	0	0	0	0	1.22497	0	-	-	-	-	-	Only in 12	Only in 12
GL50803_6022	Ribosomal protein S20 | location=CH991779:204090-204470(-) | length=126	0	0	0	0	0	0	3	2	0	0	0	0	0	0	1.22497	0.809361	-	-	-	-	-	Only in 12	0.660722
GL50803_15520	Ribosomal protein L21 | location=CH991782:691049-691528(+) | length=159	0	0	0	0	0	0	5	3	0	0	0	0	0	0	1.29921	0.772572	-	-	-	-	-	Only in 12	0.59465
GL50803_14938	Ribosomal protein L12 | location=CH991763:363586-364134(-) | length=182	0	0	0	0	0	0	6	5	0	0	0	0	0	0	1.42913	1.18032	-	-	-	-	-	Only in 12	0.825902
GL50803_13268	Hypothetical protein | location=CH991763:371351-371617(+) | length=88	0	0	0	0	0	0	2	2	0	0	0	0	0	0	1.42913	1.41638	-	-	-	-	-	Only in 12	0.991083
GL50803_104250	Hypothetical protein | location=CH991779:161723-162094(+) | length=123	0	0	0	0	0	0	4	4	0	0	0	0	0	0	1.42913	1.41638	-	-	-	-	-	Only in 12	0.991083
GL50803_7082	Ribosomal protein S21 | location=CH991779:77159-77428(+) | length=89	0	0	0	0	0	0	3	4	0	0	0	0	0	0	1.42913	1.88851	-	-	-	-	-	Only in 12	1.32144
GL50803_17163	Peptidyl-prolyl cis-trans isomerase B precursor | location=CH991769:704275-704781(-) | length=168	0	0	0	0	0	0	9	5	0	0	0	0	0	0	1.51319	0.833166	-	-	-	-	-	Only in 12	0.550601
GL50803_15046	Ribosomal protein L26 | location=CH991814:488863-489270(-) | length=135	0	0	0	0	0	0	4	0	0	0	0	0	0	0	1.63329	0	-	-	-	-	-	Only in 12	Only in 12
GL50803_16114	Ribosomal protein L36-1 | location=CH991776:290901-291173(+) | length=90	0	0	0	0	0	0	3	3	0	0	0	0	0	0	1.71495	1.69966	-	-	-	-	-	Only in 12	0.991083
GL50803_7870	Ribosomal protein L23A | location=CH991779:971926-972351(-) | length=141	0	0	0	0	0	0	7	7	0	0	0	0	0	0	1.81889	1.80267	-	-	-	-	-	Only in 12	0.991083
GL50803_121045	Histone H2B | location=CH991767:1397122-1397514(-) | length=130	0	0	0	0	0	0	8	4	0	0	0	0	0	0	3.26658	1.61872	-	-	-	-	-	Only in 12	0.495541
GL50803_92223	ABC transporter family protein | location=CH991763:1060754-1063579(+) | length=941	0	0	0	0	0	2	0	4	0	0	0	0	0	0.119344	0	0.206019	-	-	-	-	Only in 10	Only in 10	Only in 14
GL50803_104139	Hypothetical protein | location=CH991769:435354-436823(-) | length=489	0	0	0	0	0	2	0	0	0	0	0	0	0	0.198907	0	0	-	-	-	-	Only in 10	Only in 10	-
GL50803_25238	High cysteine protein | location=CH991767:797586-799643(-) | length=685	0	0	0	0	0	2	0	0	0	0	0	0	0	0.226342	0	0	-	-	-	-	Only in 10	Only in 10	-
GL50803_7537	Kinase, CK1 Casein kinase | location=CH991771:34151-35356(+) | length=401	0	0	0	0	0	2	0	0	0	0	0	0	0	0.243108	0	0	-	-	-	-	Only in 10	Only in 10	-
GL50803_2897	Furin precursor putative serine protease | location=CH991779:684881-687205(+) | length=774	0	0	0	0	0	2	4	5	0	0	0	0	0	0.252458	0.439731	0.544763	-	-	-	-	Only in 10	1.7418	1.23885
GL50803_4547	Ribosomal protein S9 | location=CH991769:308313-308882(+) | length=189	0	0	0	0	0	2	9	7	0	0	0	0	0	0.386113	1.51319	1.16643	-	-	-	-	Only in 10	3.91904	0.770842
GL50803_14329	Ribosomal protein S7 | location=CH991767:541258-541830(+) | length=190	0	0	0	0	0	2	10	7	0	0	0	0	0	0.386113	1.68133	1.16643	-	-	-	-	Only in 10	4.35449	0.693758
GL50803_13561	Translation elongation factor | location=CH991762:407218-407880(+) | length=220	0	0	0	0	0	2	7	5	0	0	0	0	0	0.410245	1.25049	0.885239	-	-	-	-	Only in 10	3.04814	0.707916
GL50803_6563	Uracil phosphoribosyltransferase | location=CH991776:105071-105706(+) | length=211	0	0	0	0	0	2	4	2	0	0	0	0	0	0.437595	0.762201	0.377702	-	-	-	-	Only in 10	1.7418	0.495541
GL50803_1345	Ribosomal protein L10a | location=CH991767:756331-756996(+) | length=221	0	0	0	0	0	2	10	5	0	0	0	0	0	0.437595	1.9055	0.944255	-	-	-	-	Only in 10	4.35449	0.495541
GL50803_8903	Copine I | location=CH991769:820891-821655(-) | length=254	0	0	0	0	0	2	0	0	0	0	0	0	0	0.468851	0	0	-	-	-	-	Only in 10	Only in 10	-
GL50803_10429	Wos2 protein | location=CH991779:834604-835161(+) | length=185	0	0	0	0	0	2	6	5	0	0	0	0	0	0.504917	1.31919	1.08953	-	-	-	-	Only in 10	2.6127	0.825902
GL50803_11301	Nucleoside diphosphate kinase | location=CH991779:894843-895298(+) | length=151	0	0	0	0	0	3	7	4	0	0	0	0	0	0.579169	1.17693	0.666533	-	-	-	-	Only in 10	2.0321	0.566333
GL50803_7999	Ribosomal protein S3 | location=CH991763:530359-531012(-) | length=217	0	0	0	0	0	3	12	5	0	0	0	0	0	0.579169	2.01759	0.833166	-	-	-	-	Only in 10	3.48359	0.412951
GL50803_8462	Ribosomal protein L27 | location=CH991782:397936-398343(+) | length=135	0	0	0	0	0	2	3	3	0	0	0	0	0	0.59672	0.779524	0.772572	-	-	-	-	Only in 10	1.30635	0.991083
GL50803_15427	Giardia trophozoite antigen GTA-2 | location=CH991782:536380-537090(-) | length=236	0	0	0	0	0	4	8	8	0	0	0	0	0	0.59672	1.03936	1.0301	-	-	-	-	Only in 10	1.7418	0.991083
GL50803_4652	Ribosomal protein S16 | location=CH991769:555818-556294(-) | length=158	0	0	0	0	0	2	4	5	0	0	0	0	0	0.59672	1.03936	1.28762	-	-	-	-	Only in 10	1.7418	1.23885
GL50803_10367	Ribosomal protein S24 | location=CH991779:606687-607085(+) | length=132	0	0	0	0	0	2	4	3	0	0	0	0	0	0.656392	1.1433	0.84983	-	-	-	-	Only in 10	1.7418	0.743312
GL50803_6133	Ribosomal protein L35 | location=CH991767:357833-358291(+) | length=152	0	0	0	0	0	2	4	4	0	0	0	0	0	0.656392	1.1433	1.13311	-	-	-	-	Only in 10	1.7418	0.991083
GL50803_7982	UDP-glucose 4-epimerase | location=CH991782:1203667-1204824(+) | length=385	0	0	0	0	0	5	9	7	0	0	0	0	0	0.713469	1.11845	0.862146	-	-	-	-	Only in 10	1.56762	0.770842
GL50803_135231	Histone H3 | location=CH991814:293718-294158(-) | length=146	0	0	0	0	0	2	3	3	0	0	0	0	0	0.729324	0.952751	0.944255	-	-	-	-	Only in 10	1.30635	0.991083
GL50803_17090	Giardia trophozoite antigen GTA-1 | location=CH991767:1034935-1035480(+) | length=181	0	0	0	0	0	3	6	5	0	0	0	0	0	0.757375	1.31919	1.08953	-	-	-	-	Only in 10	1.7418	0.825902
GL50803_16717	Hypothetical protein | location=CH991767:807111-807899(+) | length=262	0	0	0	0	0	4	5	6	0	0	0	0	0	0.772226	0.840663	0.999799	-	-	-	-	Only in 10	1.08862	1.1893
GL50803_14256	Histone H2A | location=CH991767:575339-575713(-) | length=124	0	0	0	0	0	2	8	6	0	0	0	0	0	0.937703	3.26658	2.42808	-	-	-	-	Only in 10	3.48359	0.743312
GL50803_7244	Hypothetical protein | location=CH991762:280615-281193(-) | length=192	0	0	0	0	0	3	7	5	0	0	0	0	0	0.984588	2.00078	1.41638	-	-	-	-	Only in 10	2.0321	0.707916
GL50803_4410	SALP-1 | location=CH991814:40220-40987(+) | length=255	0	0	0	0	0	6	10	13	0	0	0	0	0	1.09399	1.58792	2.04589	-	-	-	-	Only in 10	1.4515	1.28841
GL50803_5810	Hypothetical protein | location=CH991779:1110785-1111180(-) | length=131	0	0	0	0	0	3	5	6	0	0	0	0	0	1.23073	1.78641	2.12457	-	-	-	-	Only in 10	1.4515	1.1893
GL50803_135001	Histone H4 | location=CH991767:549979-550278(-) | length=99	0	0	0	0	0	3	4	7	0	0	0	0	0	1.40655	1.63329	2.83277	-	-	-	-	Only in 10	1.1612	1.73439
GL50803_16993	FtsJ cell division protein, putative | location=CH991768:521380-524634(-) | length=1084	0	0	0	0	2	0	0	0	0	0	0	0	0.109722	0	0	0	-	-	-	Only in 8	Only in 8	-	-
GL50803_40376	High cysteine non-variant cyst protein | location=CH991768:338052-342881(+) | length=1609	0	0	0	0	2	0	2	2	0	0	0	0	0.114946	0	0.0907382	0.0899291	-	-	-	Only in 8	Only in 8	Only in 12	0.991083
GL50803_102710	Ubiquitin carboxyl-terminal hydrolase 14 | location=CH991782:870629-873070(+) | length=813	0	0	0	0	2	2	0	0	0	0	0	0	0.150867	0.136748	0	0	-	-	-	Only in 8	0.906415	Only in 10	-
GL50803_9327	Kinase, NEK | location=CH991767:917869-920070(+) | length=733	0	0	0	0	2	0	4	5	0	0	0	0	0.154077	0	0.243256	0.301358	-	-	-	Only in 8	Only in 8	Only in 12	1.23885
GL50803_16375	Hypothetical protein | location=CH991776:29175-30764(-) | length=529	0	0	0	0	2	0	0	0	0	0	0	0	0.212989	0	0	0	-	-	-	Only in 8	Only in 8	-	-
GL50803_16069	Phosphoacetylglucosamine mutase | location=CH991769:259502-261037(-) | length=511	0	0	0	0	3	5	5	4	0	0	0	0	0.339451	0.512806	0.446602	0.354096	-	-	-	Only in 8	1.51069	0.870898	0.792866
GL50803_17244	Ribosomal protein L7a | location=CH991782:175696-176482(+) | length=225	0	0	0	0	2	5	11	11	0	0	0	0	0.425978	0.965282	1.84946	1.83297	-	-	-	Only in 8	2.26604	1.91598	0.991083
GL50803_5435	Cyst wall protein 2 | location=CH991782:1061837-1062925(-) | length=362	0	0	0	0	10	8	14	10	0	0	0	0	2.5863	1.87541	2.85825	2.0234	-	-	-	Only in 8	0.725132	1.52407	0.707916
GL50803_113531	High cysteine membrane protein EGF-like | location=CH991767:838054-843117(-) | length=1687	0	0	0	2	2	3	0	2	0	0	0	0.0832177	0.0795783	0.108196	0	0.0622586	-	-	Only in 6	0.956267	1.35962	Only in 10	Only in 14
GL50803_35428	Valine-tRNA ligase | location=CH991768:1040114-1043770(-) | length=1218	0	0	0	2	0	0	0	0	0	0	0	0.0841423	0	0	0	0	-	-	Only in 6	Only in 6	-	-	-
GL50803_112489	Hypothetical protein | location=CH991767:128325-132029(-) | length=1234	0	0	0	2	0	0	0	0	0	0	0	0.124144	0	0	0	0	-	-	Only in 6	Only in 6	-	-	-
GL50803_14712	Hypothetical protein | location=CH991782:408836-411169(+) | length=777	0	0	0	2	0	0	0	0	0	0	0	0.172109	0	0	0	0	-	-	Only in 6	Only in 6	-	-	-
GL50803_17165	ABC transporter, ATP-binding protein | location=CH991769:707841-710477(-) | length=878	0	0	0	2	0	2	2	2	0	0	0	0.18932	0	0.164098	0.142913	0.141638	-	-	Only in 6	Only in 6	Only in 10	0.870898	0.991083
GL50803_17149	GTP-binding protein | location=CH991761:86970-88493(-) | length=507	0	0	0	3	0	0	0	0	0	0	0	0.291262	0	0	0	0	-	-	Only in 6	Only in 6	-	-	-
GL50803_8423	Hypothetical protein | location=CH991768:1086581-1087462(-) | length=293	0	0	0	2	0	0	0	0	0	0	0	0.302912	0	0	0	0	-	-	Only in 6	Only in 6	-	-	-
GL50803_10073	Alpha-12 giardin | location=CH991767:26624-27595(-) | length=323	0	0	0	2	0	0	2	0	0	0	0	0.329252	0	0	0.248544	0	-	-	Only in 6	Only in 6	-	Only in 12	Only in 12
GL50803_6135	Ribosomal protein S17 | location=CH991767:356923-357336(+) | length=137	0	0	0	2	0	0	8	6	0	0	0	0.688437	0	0	2.07873	1.54514	-	-	Only in 6	Only in 6	-	Only in 12	0.743312
GL50803_14521	Peroxiredoxin 1 | location=CH991782:846630-847235(-) | length=201	0	0	0	2	0	10	14	12	0	0	0	0.688437	0	2.9836	3.63778	3.09029	-	-	Only in 6	Only in 6	Only in 10	1.21926	0.849499
GL50803_8245	Glucosamine-6-phosphate deaminase | location=CH991762:67732-68532(-) | length=266	0	0	0	4	3	6	37	31	0	0	0	0.797138	0.571707	1.03641	5.56607	4.62188	-	-	Only in 6	0.7172	1.81283	5.37054	0.830366
GL50803_93736	Dynein heavy chain | location=CH991763:51003-65324(+) | length=4773	0	0	3	0	0	0	0	0	0	0	0.04525	0	0	0	0	0	-	Only in 4	Only in 4	-	-	-	-
GL50803_16768	Hypothetical protein | location=CH991767:1161884-1171411(-) | length=3175	0	0	2	0	0	0	0	0	0	0	0.0478731	0	0	0	0	0	-	Only in 4	Only in 4	-	-	-	-
GL50803_100906	Dynein heavy chain, putative | location=CH991767:555526-572178(-) | length=5550	0	0	4	0	4	0	0	0	0	0	0.0512131	0	0.0421025	0	0	0	-	Only in 4	Only in 4	Only in 8	Only in 8	-	-
GL50803_93275	Translational activator GCN1 | location=CH991769:138799-147297(-) | length=2832	0	0	2	2	0	0	0	0	0	0	0.0518156	0.0445459	0	0	0	0	-	Only in 4	0.859701	Only in 6	-	-	-
GL50803_40831	Coiled-coil protein | location=CH991769:363675-370706(-) | length=2343	0	0	2	0	0	0	0	0	0	0	0.0530642	0	0	0	0	0	-	Only in 4	Only in 4	-	-	-	-
GL50803_41619	Hypothetical protein | location=CH991763:547371-554636(+) | length=2421	0	0	2	0	0	0	0	0	0	0	0.0547122	0	0	0	0	0	-	Only in 4	Only in 4	-	-	-	-
GL50803_90122	Hypothetical protein | location=CH991779:460741-468375(-) | length=2544	0	0	2	0	2	0	0	0	0	0	0.0554004	0	0.0455448	0	0	0	-	Only in 4	Only in 4	Only in 8	Only in 8	-	-
GL50803_87039	Hypothetical protein | location=CH991779:1016713-1025955(+) | length=3080	0	0	3	0	0	0	0	0	0	0	0.0620328	0	0	0	0	0	-	Only in 4	Only in 4	-	-	-	-
GL50803_16317	Hypothetical protein | location=CH991767:1295056-1304190(+) | length=3044	0	0	3	0	0	0	0	0	0	0	0.0660649	0	0	0	0	0	-	Only in 4	Only in 4	-	-	-	-
GL50803_15334	Hypothetical protein | location=CH991782:376830-382073(-) | length=1747	0	0	2	0	0	0	0	0	0	0	0.0772689	0	0	0	0	0	-	Only in 4	Only in 4	-	-	-	-
GL50803_91480	STU2-like protein | location=CH991761:146792-151930(+) | length=1712	0	0	2	0	0	0	0	0	0	0	0.0917568	0	0	0	0	0	-	Only in 4	Only in 4	-	-	-	-
GL50803_114498	Hypothetical protein | location=CH991761:269877-274826(-) | length=1649	0	0	2	0	0	3	0	0	0	0	0.0947167	0	0	0.10587	0	0	-	Only in 4	Only in 4	-	Only in 10	Only in 10	-
GL50803_17132	MRP-like ABC transporter | location=CH991779:67632-72356(+) | length=1574	0	0	2	2	0	0	0	2	0	0	0.0947167	0.081428	0	0	0	0.0609197	-	Only in 4	0.859701	Only in 6	-	-	Only in 14
GL50803_9007	Hypothetical protein | location=CH991782:143038-148536(+) | length=1832	0	0	2	0	0	0	0	0	0	0	0.0957463	0	0	0	0	0	-	Only in 4	Only in 4	-	-	-	-
GL50803_14225	CXC-rich protein | location=CH991779:113203-118620(+) | length=1805	0	0	2	0	0	3	0	0	0	0	0.0967984	0	0	0.108196	0	0	-	Only in 4	Only in 4	-	Only in 10	Only in 10	-
GL50803_92246	Cation-transporting ATPase 2, putative | location=CH991763:1080419-1084519(-) | length=1366	0	0	2	0	0	0	0	0	0	0	0.100098	0	0	0	0	0	-	Only in 4	Only in 4	-	-	-	-
GL50803_8228	DNA-dependent ATPase, putative | location=CH991762:56216-60046(-) | length=1276	0	0	2	0	0	0	0	0	0	0	0.110108	0	0	0	0	0	-	Only in 4	Only in 4	-	-	-	-
GL50803_17413	CDC19 | location=CH991763:473383-477336(-) | length=1317	0	0	2	0	0	0	2	0	0	0	0.115903	0	0	0	0.0752172	0	-	Only in 4	Only in 4	-	-	Only in 12	Only in 12
GL50803_16425	Kinesin-5 | location=CH991769:173962-177162(-) | length=1066	0	0	2	0	0	0	0	0	0	0	0.119036	0	0	0	0	0	-	Only in 4	Only in 4	-	-	-	-
GL50803_101168	Protein 21.1 | location=CH991814:48992-52357(-) | length=1121	0	0	2	0	0	0	0	0	0	0	0.119036	0	0	0	0	0	-	Only in 4	Only in 4	-	-	-	-
GL50803_88082	Coatomer beta subunit | location=CH991782:434788-437934(+) | length=1048	0	0	2	0	0	0	0	0	0	0	0.127662	0	0	0	0	0	-	Only in 4	Only in 4	-	-	-	-
GL50803_37985	Dynein heavy chain | location=CH991762:335801-339019(-) | length=1072	0	0	2	0	0	0	0	0	0	0	0.13982	0	0	0	0	0	-	Only in 4	Only in 4	-	-	-	-
GL50803_6081	Protein 21.1 | location=CH991793:198698-202273(-) | length=1191	0	0	3	0	0	0	0	0	0	0	0.161134	0	0	0	0	0	-	Only in 4	Only in 4	-	-	-	-
GL50803_4883	Hypothetical protein | location=CH991769:71922-76301(+) | length=1459	0	0	3	0	0	0	0	0	0	0	0.161134	0	0	0	0	0	-	Only in 4	Only in 4	-	-	-	-
GL50803_16592	ABC transporter family protein | location=CH991782:875418-882182(-) | length=2254	0	0	5	0	3	0	0	2	0	0	0.166831	0	0.0822912	0	0	0.0429207	-	Only in 4	Only in 4	Only in 8	Only in 8	-	Only in 14
GL50803_87677	Kinase, NEK | location=CH991762:49172-52798(-) | length=1208	0	0	3	0	0	0	0	0	0	0	0.167253	0	0	0	0	0	-	Only in 4	Only in 4	-	-	-	-
GL50803_17558	Kinase, CMGC DYRK | location=CH991764:13648-17352(-) | length=1234	0	0	3	0	0	0	0	0	0	0	0.171597	0	0	0	0	0	-	Only in 4	Only in 4	-	-	-	-
GL50803_13791	ATP-dependent RNA helicase | location=CH991779:1197337-1199214(-) | length=625	0	0	2	0	0	0	0	0	0	0	0.183514	0	0	0	0	0	-	Only in 4	Only in 4	-	-	-	-
GL50803_28379	Multidrug resistance-associated protein 1 | location=CH991782:1191330-1195841(-) | length=1503	0	0	4	2	0	0	0	0	0	0	0.187418	0.0805618	0	0	0	0	-	Only in 4	0.42985	Only in 6	-	-	-
GL50803_16543	Hypothetical protein | location=CH991771:177682-179415(-) | length=577	0	0	2	0	0	0	0	0	0	0	0.191493	0	0	0	0	0	-	Only in 4	Only in 4	-	-	-	-
GL50803_18470	Vacuolar proton-ATPase subunit, putative | location=CH991763:924803-927604(-) | length=933	0	0	2	0	0	0	0	0	0	0	0.195748	0	0	0	0	0	-	Only in 4	Only in 4	-	-	-	-
GL50803_15218	WD-40 repeat protein | location=CH991762:253353-255716(-) | length=787	0	0	2	0	0	0	0	0	0	0	0.200197	0	0	0	0	0	-	Only in 4	Only in 4	-	-	-	-
GL50803_15522	Hypothetical protein | location=CH991782:677456-679660(+) | length=734	0	0	2	0	0	0	0	0	0	0	0.200197	0	0	0	0	0	-	Only in 4	Only in 4	-	-	-	-
GL50803_21053	Hypothetical protein | location=CH991767:709294-711357(+) | length=687	0	0	2	0	0	0	0	0	0	0	0.204852	0	0	0	0	0	-	Only in 4	Only in 4	-	-	-	-
GL50803_9038	Nicotinate phosphoribosyltransferase | location=CH991776:342249-344105(-) | length=618	0	0	2	0	0	0	2	0	0	0	0.214845	0	0	0	0.139427	0	-	Only in 4	Only in 4	-	-	Only in 12	Only in 12
GL50803_6148	Alanyl dipeptidyl peptidase | location=CH991769:883332-885617(-) | length=761	0	0	2	2	2	2	0	3	0	0	0.220216	0.18932	0.181041	0.164098	0	0.212457	-	Only in 4	0.859701	0.956267	0.906415	Only in 10	Only in 14
GL50803_16679	Hypothetical protein | location=CH991769:787057-788838(+) | length=593	0	0	2	0	0	0	0	0	0	0	0.225863	0	0	0	0	0	-	Only in 4	Only in 4	-	-	-	-
GL50803_8854	Hypothetical protein | location=CH991769:804670-806586(+) | length=638	0	0	2	0	0	0	0	0	0	0	0.231807	0	0	0	0	0	-	Only in 4	Only in 4	-	-	-	-
GL50803_32571	Hypothetical protein | location=CH991779:350146-352056(+) | length=636	0	0	2	0	0	2	0	0	0	0	0.231807	0	0	0.172735	0	0	-	Only in 4	Only in 4	-	Only in 10	Only in 10	-
GL50803_11105	Hypothetical protein | location=CH991768:980313-982079(-) | length=588	0	0	2	2	0	0	3	0	0	0	0.231807	0.199284	0	0	0.225652	0	-	Only in 4	0.859701	Only in 6	-	Only in 12	Only in 12
GL50803_22204	Methionyl-tRNA synthetase | location=CH991785:38456-40204(+) | length=582	0	0	2	0	0	0	0	0	0	0	0.238072	0	0	0	0	0	-	Only in 4	Only in 4	-	-	-	-
GL50803_13452	Regulator of nonsense transcripts 1-like protein | location=CH991814:381898-385812(-) | length=1304	0	0	5	0	0	0	0	0	0	0	0.247434	0	0	0	0	0	-	Only in 4	Only in 4	-	-	-	-
GL50803_115159	Hypothetical protein | location=CH991767:1268578-1270512(+) | length=644	0	0	2	0	0	0	0	0	0	0	0.259078	0	0	0	0	0	-	Only in 4	Only in 4	-	-	-	-
GL50803_15454	hypothetical protein | location=CH991779:1375433-1376875(+) | length=480	0	0	2	0	0	0	0	0	0	0	0.266929	0	0	0	0	0	-	Only in 4	Only in 4	-	-	-	-
GL50803_16227	Protein 21.1 | location=CH991779:176237-177694(-) | length=485	0	0	2	0	0	0	0	0	0	0	0.266929	0	0	0	0	0	-	Only in 4	Only in 4	-	-	-	-
GL50803_11595	Hypothetical protein | location=CH991779:1413958-1415364(-) | length=468	0	0	2	0	0	0	0	0	0	0	0.275271	0	0	0	0	0	-	Only in 4	Only in 4	-	-	-	-
GL50803_17096	Protein 21.1 | location=CH991767:990134-992416(+) | length=760	0	0	3	0	0	0	0	0	0	0	0.275271	0	0	0	0	0	-	Only in 4	Only in 4	-	-	-	-
GL50803_8587	Kinase, AGC NDR | location=CH991763:1180610-1182058(-) | length=482	0	0	2	0	0	2	0	0	0	0	0.275271	0	0	0.205122	0	0	-	Only in 4	Only in 4	-	Only in 10	Only in 10	-
GL50803_9117	CAMP-dependent protein kinase regulatory chain | location=CH991768:200398-201780(-) | length=460	0	0	2	0	0	0	0	0	0	0	0.28415	0	0	0	0	0	-	Only in 4	Only in 4	-	-	-	-
GL50803_2098	ATP-dependent RNA helicase p54, putative | location=CH991763:864345-865637(+) | length=430	0	0	2	0	0	0	0	0	0	0	0.293622	0	0	0	0	0	-	Only in 4	Only in 4	-	-	-	-
GL50803_14475	Hypothetical protein | location=CH991771:30540-33971(-) | length=1143	0	0	4	0	0	0	0	0	0	0	0.293622	0	0	0	0	0	-	Only in 4	Only in 4	-	-	-	-
GL50803_14679	Protein 21.1 | location=CH991769:182944-184428(+) | length=494	0	0	2	2	0	0	0	2	0	0	0.293622	0.252427	0	0	0	0.188851	-	Only in 4	0.859701	Only in 6	-	-	Only in 14
GL50803_32312	Protein phosphatase 2C | location=CH991763:432020-433555(+) | length=511	0	0	2	0	0	0	0	0	0	0	0.303747	0	0	0	0	0	-	Only in 4	Only in 4	-	-	-	-
GL50803_24662	L-serine dehydratase | location=CH991763:1283952-1285529(+) | length=525	0	0	2	0	0	0	0	0	0	0	0.314595	0	0	0	0	0	-	Only in 4	Only in 4	-	-	-	-
GL50803_15460	Dynein-like protein | location=CH991771:260774-262177(-) | length=467	0	0	2	0	0	0	0	0	0	0	0.326247	0	0	0	0	0	-	Only in 4	Only in 4	-	-	-	-
GL50803_5603	Coatomer gamma subunit | location=CH991798:6932-9814(+) | length=960	0	0	5	0	0	0	0	0	0	0	0.328681	0	0	0	0	0	-	Only in 4	Only in 4	-	-	-	-
GL50803_14135	Nucleoside diphosphate kinase | location=CH991782:58822-59985(-) | length=387	0	0	2	2	0	0	0	0	0	0	0.338795	0.291262	0	0	0	0	-	Only in 4	0.859701	Only in 6	-	-	-
GL50803_95162	Tenascin-like | location=CH991761:290919-292637(+) | length=572	0	0	2	4	3	3	3	2	0	0	0.338795	0.582524	0.417786	0.378688	0.329798	0.217905	-	Only in 4	1.7194	0.7172	0.906415	0.870898	0.660722
GL50803_9099	Hypothetical protein | location=CH991763:659702-660922(-) | length=406	0	0	2	0	0	0	0	0	0	0	0.367027	0	0	0	0	0	-	Only in 4	Only in 4	-	-	-	-
GL50803_7556	Lysosomal acid phosphatase precursor | location=CH991767:1260463-1261665(-) | length=400	0	0	2	0	0	0	0	0	0	0	0.382985	0	0	0	0	0	-	Only in 4	Only in 4	-	-	-	-
GL50803_6564	PcnA | location=CH991776:105844-106743(+) | length=299	0	0	2	0	0	0	0	0	0	0	0.382985	0	0	0	0	0	-	Only in 4	Only in 4	-	-	-	-
GL50803_8037	Kinase, CMGC CDK | location=CH991761:288454-289380(+) | length=308	0	0	2	0	0	0	0	2	0	0	0.400394	0	0	0	0	0.257524	-	Only in 4	Only in 4	-	-	-	Only in 14
GL50803_14742	Kinase, NEK | location=CH991782:716921-717784(-) | length=287	0	0	2	0	0	0	3	3	0	0	0.400394	0	0	0	0.389762	0.386286	-	Only in 4	Only in 4	-	-	Only in 12	0.991083
GL50803_104031	Glycogen synthase, putative | location=CH991776:207499-209760(+) | length=753	0	0	4	2	0	2	0	0	0	0	0.400394	0.172109	0	0.14918	0	0	-	Only in 4	0.42985	Only in 6	Only in 10	Only in 10	-
GL50803_16322	Neurogenic locus Notch protein precursor | location=CH991767:1580997-1582775(+) | length=592	0	0	2	0	0	2	0	0	0	0	0.440433	0	0	0.328196	0	0	-	Only in 4	Only in 4	-	Only in 10	Only in 10	-
GL50803_40067	Hypothetical protein | location=CH991814:80733-82196(+) | length=487	0	0	4	3	0	0	0	0	0	0	0.476144	0.307006	0	0	0	0	-	Only in 4	0.644775	Only in 6	-	-	-
GL50803_4767	Protein 21.1 | location=CH991768:900960-901880(+) | length=306	0	0	2	0	0	0	0	0	0	0	0.48937	0	0	0	0	0	-	Only in 4	Only in 4	-	-	-	-
GL50803_16906	Phosphatidate cytidylyltransferase | location=CH991771:74603-75733(+) | length=376	0	0	2	0	0	0	0	3	0	0	0.48937	0	0	0	0	0.472128	-	Only in 4	Only in 4	-	-	-	Only in 14
GL50803_137641	TMP55 | location=CH991780:3630-5111(-) | length=493	0	0	3	0	0	2	0	0	0	0	0.508192	0	0	0.252458	0	0	-	Only in 4	Only in 4	-	Only in 10	Only in 10	-
GL50803_91056	Aspartate aminotransferase, cytoplasmic | location=CH991782:413326-414609(+) | length=427	0	0	3	2	2	2	0	4	0	0	0.508192	0.291262	0.278524	0.252458	0	0.43581	-	Only in 4	0.573134	0.956267	0.906415	Only in 10	Only in 14
GL50803_14019	Cathepsin B precursor | location=CH991763:1333962-1334864(-) | length=300	0	0	2	0	0	0	8	4	0	0	0.550541	0	0	0	1.42913	0.708191	-	Only in 4	Only in 4	-	-	Only in 12	0.495541
GL50803_15251	Hypothetical protein | location=CH991761:243767-244651(+) | length=294	0	0	2	2	0	2	2	2	0	0	0.550541	0.4733	0	0.410245	0.357282	0.354096	-	Only in 4	0.859701	Only in 6	Only in 10	0.870898	0.991083
GL50803_17190	Eukaryotic peptide chain release factor subunit 1 | location=CH991782:650495-651868(+) | length=457	0	0	4	0	0	0	0	0	0	0	0.5683	0	0	0	0	0	-	Only in 4	Only in 4	-	-	-	-
GL50803_17451	Deoxynucleoside kinase | location=CH991767:246748-247503(-) | length=251	0	0	2	4	0	0	2	3	0	0	0.587244	1.00971	0	0	0.3811	0.566553	-	Only in 4	1.7194	Only in 6	-	Only in 12	1.48662
GL50803_17294	Degreening related gene dee76 protein | location=CH991763:1157659-1158657(-) | length=332	0	0	3	0	0	3	0	0	0	0	0.60059	0	0	0.44754	0	0	-	Only in 4	Only in 4	-	Only in 10	Only in 10	-
GL50803_17483	Chaperone protein dnaJ | location=CH991814:350240-351229(-) | length=329	0	0	3	2	0	0	0	0	0	0	0.60059	0.344219	0	0	0	0	-	Only in 4	0.573134	Only in 6	-	-	-
GL50803_5010	Ser/Thr phosphatase PP2A-2 catalytic subunit | location=CH991767:870099-871133(-) | length=344	0	0	3	0	0	0	0	0	0	0	0.62919	0	0	0	0	0	-	Only in 4	Only in 4	-	-	-	-
GL50803_15090	L-serine dehydratase | location=CH991782:783112-784662(+) | length=516	0	0	4	0	0	0	0	0	0	0	0.652493	0	0	0	0	0	-	Only in 4	Only in 4	-	-	-	-
GL50803_7962	20S proteasome alpha subunit 6 | location=CH991763:893869-894636(-) | length=255	0	0	3	0	0	0	2	0	0	0	0.660649	0	0	0	0.285825	0	-	Only in 4	Only in 4	-	-	Only in 12	Only in 12
GL50803_10829	Glucosamine-6-phosphate deaminase | location=CH991762:164014-164805(-) | length=263	0	0	3	0	2	4	30	24	0	0	0.660649	0	0.362081	0.656392	4.28738	3.39932	-	Only in 4	Only in 4	Only in 8	1.81283	6.53174	0.792866
GL50803_17278	Hypothetical protein | location=CH991768:759467-760360(-) | length=297	0	0	3	0	0	0	0	0	0	0	0.69542	0	0	0	0	0	-	Only in 4	Only in 4	-	-	-	-
GL50803_11486	20S proteasome alpha subunit 7 | location=CH991769:122031-122909(+) | length=292	0	0	3	0	0	0	0	0	0	0	0.734055	0	0	0	0	0	-	Only in 4	Only in 4	-	-	-	-
GL50803_3822	Dipeptidyl-peptidase III | location=CH991767:1852504-1854588(+) | length=694	0	0	9	0	0	0	0	0	0	0	0.825812	0	0	0	0	0	-	Only in 4	Only in 4	-	-	-	-
GL50803_11311	Kinase, NEK | location=CH991779:881615-882718(+) | length=367	0	0	6	0	2	0	0	0	0	0	1.05704	0	0.289665	0	0	0	-	Only in 4	Only in 4	Only in 8	Only in 8	-	-
GL50803_9780	Hypothetical protein | location=CH991814:490903-491652(-) | length=249	0	0	4	0	0	2	4	2	0	0	1.17449	0	0	0.437595	0.762201	0.377702	-	Only in 4	Only in 4	-	Only in 10	1.7418	0.495541
GL50803_137712	Hypothetical protein | location=CH991768:642030-661406(+) | length=6458	0	3	3	0	0	0	0	0	0	0.0325865	0.0303747	0	0	0	0	0	Only in 2	0.932126	Only in 4	-	-	-	-
GL50803_94440	Dynein heavy chain | location=CH991814:120554-137287(+) | length=5577	0	3	6	0	0	4	0	0	0	0.0385193	0.0718097	0	0	0.0356735	0	0	Only in 2	1.86425	Only in 4	-	Only in 10	Only in 10	-
GL50803_42000	Coiled-coil protein | location=CH991767:774329-782101(+) | length=2590	0	2	0	0	0	0	0	0	0	0.0579759	0	0	0	0	0	0	Only in 2	Only in 2	-	-	-	-	-
GL50803_16390	hypothetical protein | location=CH991780:40321-48492(-) | length=2723	0	2	5	2	0	0	0	0	0	0.0601915	0.140265	0.0482344	0	0	0	0	Only in 2	2.33031	0.34388	Only in 6	-	-	-
GL50803_113365	5~-3~ exoribonuclease 2 | location=CH991779:1140769-1146639(+) | length=1956	0	2	2	0	2	0	0	0	0	0.0756006	0.0704693	0	0.057933	0	0	0	Only in 2	0.932126	Only in 4	Only in 8	Only in 8	-	-
GL50803_16342	Coiled-coil protein | location=CH991767:1251826-1256784(+) | length=1652	0	2	2	0	0	0	0	0	0	0.0800854	0.0746496	0	0	0	0	0	Only in 2	0.932126	Only in 4	-	-	-	-
GL50803_17403	Hypothetical protein | location=CH991763:406309-411039(+) | length=1576	0	2	0	0	0	0	0	0	0	0.0866979	0	0	0	0	0	0	Only in 2	Only in 2	-	-	-	-	-
GL50803_14345	Coiled-coil protein | location=CH991769:673313-677659(+) | length=1448	0	2	2	4	0	2	0	0	0	0.0866979	0.0808134	0.138951	0	0.0602194	0	0	Only in 2	0.932126	1.7194	Only in 6	Only in 10	Only in 10	-
GL50803_96363	Kinase, CAMKK | location=CH991779:82700-90865(+) | length=2721	0	3	2	0	0	0	0	0	0	0.0926478	0.0575729	0	0	0	0	0	Only in 2	0.621417	Only in 4	-	-	-	-
GL50803_16840	Trichohyalin | location=CH991763:1359149-1363912(+) | length=1587	0	2	0	0	0	0	0	0	0	0.0945007	0	0	0	0	0	0	Only in 2	Only in 2	-	-	-	-	-
GL50803_17406	Phosphoinositide-3-kinase, class 3 | location=CH991763:424774-429690(-) | length=1638	0	2	2	0	0	0	0	0	0	0.0964293	0.0898843	0	0	0	0	0	Only in 2	0.932126	Only in 4	-	-	-	-
GL50803_94287	Hypothetical protein | location=CH991769:272023-276309(-) | length=1428	0	2	2	0	0	0	0	0	0	0.103847	0.0967984	0	0	0	0	0	Only in 2	0.932126	Only in 4	-	-	-	-
GL50803_7207	Hypothetical protein | location=CH991768:632677-635853(+) | length=1058	0	2	3	0	2	3	0	2	0	0.107387	0.150148	0	0.0822912	0.111885	0	0.064381	Only in 2	1.39819	Only in 4	Only in 8	1.35962	Only in 10	Only in 14
GL50803_94117	Hypothetical protein | location=CH991769:601599-608180(+) | length=2193	0	3	0	0	0	0	0	0	0	0.115245	0	0	0	0	0	0	Only in 2	Only in 2	-	-	-	-	-
GL50803_17571	Trichohyalin | location=CH991764:63899-66979(+) | length=1026	0	2	0	0	0	0	0	0	0	0.121155	0	0	0	0	0	0	Only in 2	Only in 2	-	-	-	-	-
GL50803_3746	Hypothetical protein | location=CH991779:426688-429993(-) | length=1101	0	2	0	0	0	0	0	0	0	0.1331	0	0	0	0	0	0	Only in 2	Only in 2	-	-	-	-	-
GL50803_33660	Spindle pole protein, putative | location=CH991768:663786-666590(+) | length=934	0	2	0	0	0	0	0	0	0	0.1331	0	0	0	0	0	0	Only in 2	Only in 2	-	-	-	-	-
GL50803_8978	4-alpha-glucanotransferase | location=CH991782:479944-483591(-) | length=1215	0	2	0	0	0	0	0	0	0	0.138972	0	0	0	0	0	0	Only in 2	Only in 2	-	-	-	-	-
GL50803_8227	ATP-binding cassette protein 5 | location=CH991762:52881-56078(+) | length=1065	0	2	4	0	2	2	0	3	0	0.152421	0.28415	0	0.1168	0.10587	0	0.137069	Only in 2	1.86425	Only in 4	Only in 8	0.906415	Only in 10	Only in 14
GL50803_87446	ABC transporter family protein | location=CH991769:771468-774341(-) | length=957	0	2	5	0	3	0	3	0	0	0.154919	0.361011	0	0.178073	0	0.14057	0	Only in 2	2.33031	Only in 4	Only in 8	Only in 8	Only in 12	Only in 12
GL50803_16935	Hypothetical protein | location=CH991782:636179-638803(+) | length=874	0	2	0	0	0	0	0	0	0	0.157501	0	0	0	0	0	0	Only in 2	Only in 2	-	-	-	-	-
GL50803_137684	Hypothetical protein | location=CH991767:1192350-1196360(+) | length=1336	0	3	2	0	0	0	0	0	0	0.159271	0.0989737	0	0	0	0	0	Only in 2	0.621417	Only in 4	-	-	-	-
GL50803_11953	Coatomer alpha subunit | location=CH991779:374904-378737(+) | length=1277	0	3	0	0	0	0	2	0	0	0.161081	0	0	0	0	0.0649603	0	Only in 2	Only in 2	-	-	-	Only in 12	Only in 12
GL50803_92498	Kinase, NEK | location=CH991801:118733-121429(-) | length=898	0	2	2	0	0	0	2	2	0	0.162932	0.151873	0	0	0	0.0985605	0.0976816	Only in 2	0.932126	Only in 4	-	-	Only in 12	0.991083
GL50803_24279	Hypothetical protein | location=CH991767:1768518-1770899(-) | length=793	0	2	2	0	0	0	0	0	0	0.165791	0.154538	0	0	0	0	0	Only in 2	0.932126	Only in 4	-	-	-	-
GL50803_88369	Protein 21.1 | location=CH991793:62031-64562(+) | length=843	0	2	2	2	2	0	0	0	0	0.168751	0.157297	0.135229	0.129315	0	0	0	Only in 2	0.932126	0.859701	0.956267	Only in 8	-	-
GL50803_103807	Protein 21.1 | location=CH991768:1017741-1020581(-) | length=946	0	2	3	0	0	2	2	0	0	0.168751	0.235946	0	0	0.117213	0.10208	0	Only in 2	1.39819	Only in 4	-	Only in 10	0.870898	Only in 12
GL50803_16731	Hypothetical protein | location=CH991768:1005864-1015013(+) | length=3049	0	7	3	0	0	0	0	0	0	0.170491	0.0681082	0	0	0	0	0	Only in 2	0.399483	Only in 4	-	-	-	-
GL50803_87202	Protein F54C1.5 | location=CH991769:487758-489824(+) | length=688	0	2	0	0	0	0	0	0	0	0.178303	0	0	0	0	0	0	Only in 2	Only in 2	-	-	-	-	-
GL50803_91643	26S proteasome regulatory subunit, putative | location=CH991762:273353-277399(-) | length=1348	0	3	3	0	0	0	0	0	0	0.181732	0.169397	0	0	0	0	0	Only in 2	0.932126	Only in 4	-	-	-	-
GL50803_14277	N-acetyltransferase-like protein | location=CH991812:34706-37783(-) | length=1025	0	2	4	0	0	0	0	0	0	0.181732	0.338795	0	0	0	0	0	Only in 2	1.86425	Only in 4	-	-	-	-
GL50803_15428	IFT complex B | location=CH991782:537171-539189(-) | length=672	0	2	0	0	0	0	0	0	0	0.185296	0	0	0	0	0	0	Only in 2	Only in 2	-	-	-	-	-
GL50803_8426	Hypothetical protein | location=CH991768:1081860-1084382(+) | length=840	0	2	0	0	0	0	0	0	0	0.189001	0	0	0	0	0	0	Only in 2	Only in 2	-	-	-	-	-
GL50803_12105	Hypothetical protein | location=CH991814:458066-459931(-) | length=621	0	2	0	0	0	0	0	0	0	0.192859	0	0	0	0	0	0	Only in 2	Only in 2	-	-	-	-	-
GL50803_15953	Kinase, NEK | location=CH991763:1032792-1036145(-) | length=1117	0	3	5	3	0	0	0	0	0	0.19418	0.301666	0.155606	0	0	0	0	Only in 2	1.55354	0.51582	Only in 6	-	-	-
GL50803_9573	Hypothetical protein | location=CH991779:1012795-1015104(-) | length=769	0	2	0	2	0	0	0	0	0	0.201065	0	0.161124	0	0	0	0	Only in 2	Only in 2	Only in 6	Only in 6	-	-	-
GL50803_89828	Hypothetical protein | location=CH991768:930501-932747(+) | length=748	0	2	0	0	0	0	0	0	0	0.205436	0	0	0	0	0	0	Only in 2	Only in 2	-	-	-	-	-
GL50803_10181	Hypothetical protein | location=CH991769:544016-546292(-) | length=758	0	2	2	0	0	0	0	0	0	0.205436	0.191493	0	0	0	0	0	Only in 2	0.932126	Only in 4	-	-	-	-
GL50803_14584	Hypothetical protein | location=CH991782:824728-827676(-) | length=982	0	2	5	0	4	0	0	0	0	0.205436	0.478731	0	0.314853	0	0	0	Only in 2	2.33031	Only in 4	Only in 8	Only in 8	-	-
GL50803_11684	Leucine-rich repeat protein | location=CH991768:148692-151148(-) | length=818	0	2	2	2	0	0	2	0	0	0.210002	0.195748	0.168285	0	0	0.127033	0	Only in 2	0.932126	0.859701	Only in 6	-	Only in 12	Only in 12
GL50803_4507	CTP synthase/UTP-ammonia lyase | location=CH991782:1086765-1089452(-) | length=895	0	2	3	0	2	0	2	0	0	0.210002	0.293622	0	0.160925	0	0.127033	0	Only in 2	1.39819	Only in 4	Only in 8	Only in 8	Only in 12	Only in 12
GL50803_103454	High cysteine membrane protein Group 1 | location=CH991814:387672-389882(-) | length=736	0	2	3	3	4	4	3	4	0	0.210002	0.293622	0.252427	0.32185	0.29173	0.19055	0.251801	Only in 2	1.39819	0.859701	1.27502	0.906415	0.653174	1.32144
GL50803_9421	Kinase, NEK | location=CH991779:1365750-1367504(-) | length=584	0	2	2	0	0	0	0	0	0	0.214774	0.200197	0	0	0	0	0	Only in 2	0.932126	Only in 4	-	-	-	-
GL50803_112112	Hypothetical protein | location=CH991767:1039324-1042986(+) | length=1220	0	4	4	0	2	3	0	0	0	0.222355	0.207263	0	0.0851956	0.115834	0	0	Only in 2	0.932126	Only in 4	Only in 8	1.35962	Only in 10	-
GL50803_24590	Protein 21.1 | location=CH991767:100962-103874(+) | length=970	0	3	2	0	0	0	0	2	0	0.240256	0.149299	0	0	0	0	0.0960259	Only in 2	0.621417	Only in 4	-	-	-	Only in 14
GL50803_21411	ABC transporter, ATP-binding protein | location=CH991767:187578-193514(+) | length=1978	0	6	9	4	4	4	0	5	0	0.240256	0.335923	0.128353	0.122739	0.111253	0	0.120032	Only in 2	1.39819	0.382089	0.956267	0.906415	Only in 10	Only in 14
GL50803_17566	Kinase, CAMK CAMKL | location=CH991764:42827-44758(+) | length=643	0	2	2	0	0	0	0	0	0	0.24231	0.225863	0	0	0	0	0	Only in 2	0.932126	Only in 4	-	-	-	-
GL50803_14963	Hypothetical protein | location=CH991779:508285-510882(+) | length=865	0	3	0	4	3	2	2	0	0	0.248686	0	0.265713	0.190569	0.115156	0.10029	0	Only in 2	Only in 2	Only in 6	0.7172	0.604277	0.870898	Only in 12
GL50803_16371	Nucleolar GTP-binding protein 1, putative | location=CH991779:950161-952191(-) | length=676	0	3	4	2	0	0	0	0	0	0.253127	0.314595	0.135229	0	0	0	0	Only in 2	1.24283	0.42985	Only in 6	-	-	-
GL50803_16887	ATP-dependent RNA helicase HAS1, putative | location=CH991763:909549-911192(+) | length=547	0	2	0	0	0	0	0	0	0	0.255407	0	0	0	0	0	0	Only in 2	Only in 2	-	-	-	-	-
GL50803_90434	Hypothetical protein | location=CH991762:198064-202338(+) | length=1424	0	5	7	0	0	0	0	0	0	0.256795	0.335112	0	0	0	0	0	Only in 2	1.30498	Only in 4	-	-	-	-
GL50803_2562	Sec31 | location=CH991793:202666-205740(+) | length=1024	0	2	0	0	0	0	0	0	0	0.262502	0	0	0	0	0	0	Only in 2	Only in 2	-	-	-	-	-
GL50803_5489	Kinase, NEK-frag | location=CH991782:873207-874817(+) | length=536	0	2	2	0	2	2	0	0	0	0.262502	0.244685	0	0.201156	0.182331	0	0	Only in 2	0.932126	Only in 4	Only in 8	0.906415	Only in 10	-
GL50803_4266	Hypothetical protein | location=CH991768:62921-66181(+) | length=1086	0	4	5	0	0	0	2	0	0	0.266199	0.310164	0	0	0	0.0805142	0	Only in 2	1.16516	Only in 4	-	-	Only in 12	Only in 12
GL50803_5643	Kinase | location=CH991763:1364050-1366104(+) | length=684	0	3	0	0	2	0	0	0	0	0.267455	0	0	0.136634	0	0	0	Only in 2	Only in 2	-	Only in 8	Only in 8	-	-
GL50803_91348	Purine nucleoside phosphorylase lateral transfer candidate | location=CH991767:274543-276960(+) | length=805	0	3	5	4	0	4	2	0	0	0.267455	0.415503	0.285766	0	0.247695	0.107859	0	Only in 2	1.55354	0.68776	Only in 6	Only in 10	0.435449	Only in 12
GL50803_7966	hypothetical protein | location=CH991763:886433-888160(-) | length=575	0	2	0	0	0	0	0	0	0	0.270002	0	0	0	0	0	0	Only in 2	Only in 2	-	-	-	-	-
GL50803_16967	Kinase, NEK | location=CH991763:573371-577630(+) | length=1419	0	5	3	2	0	4	0	0	0	0.281252	0.157297	0.0901525	0	0.156284	0	0	Only in 2	0.559276	0.573134	Only in 6	Only in 10	Only in 10	-
GL50803_93551	Metalloprotease, insulinase family | location=CH991763:1322889-1326290(-) | length=1133	0	4	7	0	0	2	0	0	0	0.282092	0.460154	0	0	0.0979689	0	0	Only in 2	1.63122	Only in 4	-	Only in 10	Only in 10	-
GL50803_14460	Ubiquitin carboxyl-terminal hydrolase 4 | location=CH991768:473964-476423(+) | length=819	0	3	4	0	0	4	3	0	0	0.289288	0.359537	0	0	0.267915	0.174995	0	Only in 2	1.24283	Only in 4	-	Only in 10	0.653174	Only in 12
GL50803_101832	High cysteine protein | location=CH991769:18455-20065(-) | length=536	0	2	0	0	0	0	0	0	0	0.295315	0	0	0	0	0	0	Only in 2	Only in 2	-	-	-	-	-
GL50803_14759	6-phosphogluconate dehydrogenase, decarboxylating | location=CH991779:1031768-1033183(+) | length=471	0	2	0	2	2	2	2	0	0	0.295315	0	0.23665	0.226301	0.205122	0.178641	0	Only in 2	Only in 2	Only in 6	0.956267	0.906415	0.870898	Only in 12
GL50803_16945	Kinesin-13 | location=CH991782:587732-589876(-) | length=714	0	3	5	0	0	2	0	0	0	0.295315	0.458784	0	0	0.136748	0	0	Only in 2	1.55354	Only in 4	-	Only in 10	Only in 10	-
GL50803_17097	Protein 21.1 | location=CH991767:985631-990004(-) | length=1457	0	6	3	0	0	0	0	0	0	0.301598	0.140564	0	0	0	0	0	Only in 2	0.466063	Only in 4	-	-	-	-
GL50803_16575	ABC transporter family protein | location=CH991768:1271278-1274535(+) | length=1085	0	4	4	0	2	4	3	2	0	0.304841	0.28415	0	0.1168	0.211739	0.138303	0.0913795	Only in 2	0.932126	Only in 4	Only in 8	1.81283	0.653174	0.660722
GL50803_42357	Hypothetical protein | location=CH991782:835045-838122(-) | length=1025	0	3	2	0	0	0	0	0	0	0.308155	0.191493	0	0	0	0	0	Only in 2	0.621417	Only in 4	-	-	-	-
GL50803_10608	Hypothetical protein | location=CH991761:248414-251203(-) | length=929	0	3	4	0	0	0	0	0	0	0.308155	0.382985	0	0	0	0	0	Only in 2	1.24283	Only in 4	-	-	-	-
GL50803_4079	Protein phosphatase PP2A regulatory subunit B | location=CH991779:1224216-1225634(-) | length=472	0	2	3	2	0	0	2	0	0	0.315002	0.440433	0.252427	0	0	0.19055	0	Only in 2	1.39819	0.573134	Only in 6	-	Only in 12	Only in 12
GL50803_15514	Kinase, STE STE20 | location=CH991782:703808-705391(-) | length=527	0	2	2	0	0	0	0	0	0	0.325865	0.303747	0	0	0	0	0	Only in 2	0.932126	Only in 4	-	-	-	-
GL50803_10881	Hypothetical protein | location=CH991767:953904-955445(-) | length=513	0	2	2	0	0	0	0	0	0	0.325865	0.303747	0	0	0	0	0	Only in 2	0.932126	Only in 4	-	-	-	-
GL50803_15148	Chaperone protein dnaJ | location=CH991767:601236-603080(+) | length=614	0	3	5	3	2	2	0	2	0	0.329654	0.512131	0.264168	0.16841	0.152649	0	0.131757	Only in 2	1.55354	0.51582	0.637511	0.906415	Only in 10	Only in 14
GL50803_10232	Hypothetical protein | location=CH991767:599072-601081(-) | length=669	0	4	2	2	0	0	0	0	0	0.343639	0.160157	0.137687	0	0	0	0	Only in 2	0.466063	0.859701	Only in 6	-	-	-
GL50803_13133	Hypothetical protein | location=CH991769:608234-609814(-) | length=526	0	3	0	2	0	0	0	0	0	0.345734	0	0.184703	0	0	0	0	Only in 2	Only in 2	Only in 6	Only in 6	-	-	-
GL50803_10708	Hypothetical protein | location=CH991779:1262754-1264796(-) | length=680	0	3	3	0	0	0	0	0	0	0.345734	0.322268	0	0	0	0	0	Only in 2	0.932126	Only in 4	-	-	-	-
GL50803_14581	Chaperone protein DnaK HSP70 | location=CH991782:816822-818744(-) | length=640	0	3	0	2	2	0	3	0	0	0.363464	0	0.194175	0.185683	0	0.219866	0	Only in 2	Only in 2	Only in 6	0.956267	Only in 8	Only in 12	Only in 12
GL50803_16996	Hypothetical protein | location=CH991768:530313-531554(+) | length=413	0	2	3	0	0	0	0	0	0	0.363464	0.508192	0	0	0	0	0	Only in 2	1.39819	Only in 4	-	-	-	-
GL50803_8444	MDR-type permease | location=CH991812:19283-21283(+) | length=666	0	2	5	4	6	4	3	6	0	0.363464	0.846986	0.582524	0.835572	0.504917	0.329798	0.653715	Only in 2	2.33031	0.68776	1.4344	0.604277	0.653174	1.98217
GL50803_7268	Protein 21.1 | location=CH991782:1113258-1116728(-) | length=1156	0	6	3	0	4	2	0	0	0	0.373029	0.173855	0	0.190569	0.0863674	0	0	Only in 2	0.466063	Only in 4	Only in 8	0.453208	Only in 10	-
GL50803_11740	Ser/Thr phosphatase 2C, putative | location=CH991763:503891-504973(+) | length=360	0	2	0	0	0	0	0	0	0	0.378003	0	0	0	0	0	0	Only in 2	Only in 2	-	-	-	-	-
GL50803_16659	Hypothetical protein | location=CH991779:1062831-1064075(+) | length=414	0	2	0	0	0	0	0	0	0	0.378003	0	0	0	0	0	0	Only in 2	Only in 2	-	-	-	-	-
GL50803_8038	Hypothetical protein | location=CH991761:289442-290707(+) | length=421	0	2	0	2	2	0	0	0	0	0.378003	0	0.302912	0.289665	0	0	0	Only in 2	Only in 2	Only in 6	0.956267	Only in 8	-	-
GL50803_8172	Dynein heavy chain | location=CH991768:1247996-1249141(+) | length=381	0	2	3	2	3	3	2	3	0	0.378003	0.528519	0.302912	0.434498	0.393835	0.22866	0.339932	Only in 2	1.39819	0.573134	1.4344	0.906415	0.580599	1.48662
GL50803_10822	WD-40 repeat protein family | location=CH991762:175656-176684(+) | length=342	0	2	6	0	0	0	3	5	0	0.378003	1.05704	0	0	0	0.34299	0.566553	Only in 2	2.79638	Only in 4	-	-	Only in 12	1.6518
GL50803_86683	26S protease regulatory subunit 7 | location=CH991767:1330991-1332523(+) | length=510	0	3	0	0	0	0	0	0	0	0.383111	0	0	0	0	0	0	Only in 2	Only in 2	-	-	-	-	-
GL50803_15247	Grp94/Hsp90 | location=CH991769:508052-510685(-) | length=877	0	5	8	0	0	4	0	3	0	0.387298	0.577617	0	0	0.21521	0	0.139316	Only in 2	1.4914	Only in 4	-	Only in 10	Only in 10	Only in 14
GL50803_7309	Syntaxin-like protein 1 | location=CH991814:119129-120010(+) | length=293	0	2	3	0	0	0	3	0	0	0.410873	0.574478	0	0	0	0.372816	0	Only in 2	1.39819	Only in 4	-	-	Only in 12	Only in 12
GL50803_21750	Ribose-phosphate pyrophosphokinase | location=CH991762:272170-273282(-) | length=370	0	2	3	2	0	0	0	0	0	0.410873	0.574478	0.329252	0	0	0	0	Only in 2	1.39819	0.573134	Only in 6	-	-	-
GL50803_26199	Kinase, NEK | location=CH991767:150476-151930(-) | length=484	0	3	0	0	0	0	0	0	0	0.429549	0	0	0	0	0	0	Only in 2	Only in 2	-	-	-	-	-
GL50803_137613	VSP with INR | location=CH991767:444147-445331(+) | length=394	0	2	0	0	4	5	0	5	0	0.450003	0	0	0.689679	0.781419	0	0.674468	Only in 2	Only in 2	-	Only in 8	1.13302	Only in 10	Only in 14
GL50803_14800	Protein 21.1 | location=CH991769:824605-825813(-) | length=402	0	2	2	0	0	0	0	0	0	0.450003	0.41946	0	0	0	0	0	Only in 2	0.932126	Only in 4	-	-	-	-
GL50803_17579	Inositol-3-phosphate synthase | location=CH991779:277031-278680(+) | length=549	0	3	0	3	0	4	3	2	0	0.472504	0	0.37864	0	0.437595	0.285825	0.188851	Only in 2	Only in 2	Only in 6	Only in 6	Only in 10	0.653174	0.660722
GL50803_103891	Chaperonin 60 | location=CH991769:40298-41941(+) | length=547	0	3	2	2	2	2	0	0	0	0.472504	0.293622	0.252427	0.241388	0.218797	0	0	Only in 2	0.621417	0.859701	0.956267	0.906415	Only in 10	-
GL50803_10969	Nucleotide-binding protein 1 | location=CH991763:1290667-1291686(-) | length=339	0	2	2	0	0	0	0	0	0	0.472504	0.440433	0	0	0	0	0	Only in 2	0.932126	Only in 4	-	-	-	-
GL50803_15398	Chaperone protein dnaJ | location=CH991763:387832-388917(+) | length=361	0	2	2	0	3	2	0	0	0	0.472504	0.440433	0	0.543122	0.328196	0	0	Only in 2	0.932126	Only in 4	Only in 8	0.604277	Only in 10	-
GL50803_7035	Hypothetical protein | location=CH991769:953848-954837(-) | length=329	0	2	0	2	3	2	4	0	0	0.497372	0	0.398569	0.571707	0.345469	0.601738	0	Only in 2	Only in 2	Only in 6	1.4344	0.604277	1.7418	Only in 12
GL50803_16363	Alanine aminotransferase, putative | location=CH991761:219854-221293(+) | length=479	0	4	4	2	4	3	0	0	0	0.510815	0.476144	0.20467	0.391439	0.266105	0	0	Only in 2	0.932126	0.42985	1.91253	0.679811	Only in 10	-
GL50803_4026	Alpha-19 giardin | location=CH991767:1831549-1832865(-) | length=438	0	3	2	0	0	0	0	0	0	0.525004	0.326247	0	0	0	0	0	Only in 2	0.621417	Only in 4	-	-	-	-
GL50803_16929	Hypothetical protein | location=CH991769:332501-334072(-) | length=523	0	4	5	2	0	2	3	0	0	0.525004	0.611712	0.210356	0	0.182331	0.238188	0	Only in 2	1.16516	0.34388	Only in 6	Only in 10	1.30635	Only in 12
GL50803_9720	Protein 21.1 | location=CH991768:821948-825022(+) | length=1024	0	8	7	3	0	3	0	0	0	0.532398	0.43423	0.159989	0	0.138674	0	0	Only in 2	0.81561	0.368443	Only in 6	Only in 10	Only in 10	-
GL50803_2483	Kinase, NEK | location=CH991762:16339-17868(-) | length=509	0	4	4	0	0	0	3	0	0	0.572732	0.533858	0	0	0	0.259841	0	Only in 2	0.932126	Only in 4	-	-	Only in 12	Only in 12
GL50803_3032	Tryptophanyl-tRNA synthetase | location=CH991763:430607-431896(+) | length=429	0	4	3	2	0	0	0	0	0	0.609682	0.426225	0.244284	0	0	0	0	Only in 2	0.699094	0.573134	Only in 6	-	-	-
GL50803_10016	Hypothetical protein | location=CH991782:802761-803714(-) | length=317	0	2	0	2	0	0	2	3	0	0.630005	0	0.504854	0	0	0.3811	0.566553	Only in 2	Only in 2	Only in 6	Only in 6	-	Only in 12	1.48662
GL50803_112557	Hypothetical protein | location=CH991768:363283-365730(-) | length=815	0	6	4	4	3	3	0	2	0	0.630005	0.391496	0.336569	0.241388	0.218797	0	0.125901	Only in 2	0.621417	0.859701	0.7172	0.906415	Only in 10	Only in 14
GL50803_103373	Alpha-7.1 giardin | location=CH991776:414382-415548(-) | length=388	0	4	13	0	0	0	21	0	0	0.630005	1.90854	0	0	0	2.00078	0	Only in 2	3.02941	Only in 4	-	-	Only in 12	Only in 12
GL50803_7287	Small glutamine-rich tetratricopeptide repeat-containing protein | location=CH991814:270162-271043(-) | length=293	0	3	3	0	0	0	0	0	0	0.675005	0.62919	0	0	0	0	0	Only in 2	0.932126	Only in 4	-	-	-	-
GL50803_5649	Alpha-10 giardin | location=CH991761:61687-62673(-) | length=328	0	3	5	3	2	3	4	3	0	0.675005	1.04865	0.540915	0.344839	0.468851	0.544429	0.404681	Only in 2	1.55354	0.51582	0.637511	1.35962	1.1612	0.743312
GL50803_8445	Kinase, NEK | location=CH991812:17437-19230(-) | length=597	0	7	3	0	0	0	0	0	0	0.703729	0.281127	0	0	0	0	0	Only in 2	0.399483	Only in 4	-	-	-	-
GL50803_11554	Kinase, NEK | location=CH991782:549618-550439(+) | length=273	0	3	0	0	0	2	0	0	0	0.708755	0	0	0	0.328196	0	0	Only in 2	Only in 2	-	-	Only in 10	Only in 10	-
GL50803_16353	Hypothetical protein | location=CH991768:1112763-1115030(+) | length=755	0	6	7	2	2	2	0	3	0	0.708755	0.770758	0.18932	0.181041	0.164098	0	0.212457	Only in 2	1.08748	0.245629	0.956267	0.906415	Only in 10	Only in 14
GL50803_8692	Hypothetical protein | location=CH991779:1037325-1038320(+) | length=331	0	3	5	0	0	4	0	2	0	0.708755	1.10108	0	0	0.656392	0	0.283277	Only in 2	1.55354	Only in 4	-	Only in 10	Only in 10	Only in 14
GL50803_10882	Hypothetical protein | location=CH991767:955529-956434(-) | length=301	0	3	3	0	2	3	3	0	0	0.746058	0.69542	0	0.381138	0.518204	0.451303	0	Only in 2	0.932126	Only in 4	Only in 8	1.35962	0.870898	Only in 12
GL50803_16844	Hypothetical protein | location=CH991763:1380285-1381259(+) | length=324	0	4	5	2	3	3	4	2	0	0.756006	0.880866	0.302912	0.434498	0.393835	0.457321	0.226621	Only in 2	1.16516	0.34388	1.4344	0.906415	1.1612	0.495541
GL50803_40817	ACTIN | location=CH991763:319466-320593(+) | length=375	0	4	3	5	4	4	5	5	0	0.787506	0.550541	0.788834	0.603469	0.546993	0.595469	0.590159	Only in 2	0.699094	1.43283	0.765014	0.906415	1.08862	0.991083
GL50803_114777	Hypothetical protein | location=CH991767:16396-18366(-) | length=656	0	7	9	6	4	6	3	8	0	0.870401	1.04313	0.597853	0.381138	0.518204	0.225652	0.596372	Only in 2	1.19845	0.573134	0.637511	1.35962	0.435449	2.64289
GL50803_11354	Hypothetical protein | location=CH991814:324216-325061(+) | length=281	0	3	2	3	3	3	3	0	0	0.885944	0.550541	0.709951	0.678902	0.615367	0.535923	0	Only in 2	0.621417	1.28955	0.956267	0.906415	0.870898	Only in 12
GL50803_2834	ARF GAP | location=CH991761:181179-182375(+) | length=398	0	2	0	0	0	0	0	2	0	0.945007	0	0	0	0	0	0.566553	Only in 2	Only in 2	-	-	-	-	Only in 14
GL50803_22855	Hypothetical protein | location=CH991776:75715-77028(-) | length=437	0	6	3	4	0	0	0	0	0	0.977594	0.45562	0.522263	0	0	0	0	Only in 2	0.466063	1.14627	Only in 6	-	-	-
GL50803_8528	Hypothetical protein | location=CH991769:634279-635865(-) | length=528	0	7	8	4	4	4	4	2	0	1.00228	1.06772	0.458958	0.438886	0.397813	0.346455	0.171683	Only in 2	1.06529	0.42985	0.956267	0.906415	0.870898	0.495541
GL50803_102813	Protein 21.1 | location=CH991814:202303-203334(+) | length=343	0	6	5	4	5	4	5	8	0	1.23262	0.957463	0.658505	0.787133	0.570776	0.621359	0.98531	Only in 2	0.776772	0.68776	1.19533	0.725132	1.08862	1.58573
