# Supplementary material for: The Proteome Landscape of Giardia lamblia Encystation
Source: PLoS One. 2013 Dec 31;8(12):e83207. doi: 10.1371/journal.pone.0083207 (PMC3877021; doi:10.1371/journal.pone.0083207)
Supplement: Table S2 — All proteins identified at 0, 4, 8 and 12 hours post induction of encystation. The normalized spectral counting (nSpC) and the total number of identified peptides (TniP) are given. The T-test was performed on the nSpC of three biological replicates. Differentially abundant proteins between two time-points were required to have a minimum twofold change in abundance (Ratio mean nSpC) and to have been identified with at least 5 peptides in one of the two time-points. Proteins detected in just one time point were also required to have at least 5 peptides to be considered significantly more abundant. (XLSX) [file pone.0083207.s004.xlsx]

## Sheet: Supplemental Table 2
Supplemental Table 2. All proteins identified at 0, 4, 8 and 12 hours post induction of encystation. The normalized spectral counting (nSpC) and the total number of identified peptides (TniP) are given. The T-test was performed on the nSpC of three biological replicates. Differentially abundant proteins between two time-points were required to have a minimum twofold change in abundance (Ratio mea…
			mean nSpC				Ttest			Ratio mean nSpC			nSpC												Total number of identified peptides (TniP)												mean TniP
Accession	Description	Localization prediction	0	4	8	12	0-4	4-8	8-12	4/0	8/4	12/8	0A	0B	0C	4A	4B	4C	8A	8B	8C	12A	12B	12C	0A	0B	0C	4A	4B	4C	8A	8B	8C	12A	12B	12C	0	4	8	12
GL50803_10311	Ornithine carbamoyltransferase | location=CH991782:612739-613722(+) | length=327	No reliable prediction	17.0141	23.9057	13.1301	14.8142	0.19788	0.000802367	0.177436	1.40505	0.549247	1.12826	24.3625	13.7794	12.9004	25.2263	22.4315	24.0593	13.7028	14.2382	11.4494	15.0066	15.3483	14.0876	202	248	128	125	122	229	125	130	129	245	91	111	192.667	158.667	128	149
GL50803_101291	Beta tubulin | location=CH991767:1198621-1199964(+) | length=447	Cytosol	14.7882	22.1565	15.4087	14.9825	0.0259511	0.0130743	0.841695	1.49826	0.695445	0.972345	17.4508	14.8133	12.1003	20.7429	22.876	22.8507	16.9391	16.1922	13.0947	16.1517	16.9831	11.8128	171	241	187	159	155	276	168	170	143	275	123	110	199.667	196.667	160.333	169.333
GL50803_137716	Axoneme-associated protein GASP-180 | location=CH991768:746167-750924(+) | length=1585	Cytosol	13.535	13.5853	20.6034	20.5037	0.966244	0.00981175	0.938766	1.00372	1.5166	0.995161	12.2138	15.54	12.8511	13.8887	13.9732	12.894	18.8039	21.917	21.0894	20.9196	18.9858	21.6057	580	782	1006	998	788	817	1102	921	736	752	960	975	789.333	867.667	919.667	895.667
GL50803_17327	Xaa-Pro dipeptidase | location=CH991769:526165-527499(-) | length=444	Cytosol	12.8565	7.91419	12.2359	11.4533	0.0240668	0.00518836	0.36604	0.615581	1.54607	0.936036	14.4828	11.8029	12.2837	7.73912	7.81183	8.19163	13.0515	12.0076	11.6486	12.3254	11.7966	10.2378	131	83	133	112	114	87	115	109	134	91	101	88	115.667	104.333	119.333	93.3333
GL50803_10358	A-type flavoprotein lateral transfer candidate | location=CH991779:1187793-1189037(-) | length=414	Cytosol	12.8335	5.44573	11.8903	12.0425	0.0055444	0.00704495	0.875086	0.424339	2.18342	1.0128	14.5476	11.7386	12.2141	5.40163	6.16772	4.76785	12.6692	12.7889	10.2129	12.3861	12.0914	11.6499	159	70	156	136	137	83	148	135	161	64	107	121	128.333	118.667	148	97.3333
GL50803_14521	Peroxiredoxin 1 | location=CH991782:846630-847235(-) | length=201	Cytosol	11.2341	7.99722	11.0633	12.2512	0.301047	0.184239	0.640185	0.711868	1.38339	1.10738	9.88973	15.8125	8.00022	7.12033	7.64041	9.23093	14.131	10.2515	8.80723	14.6464	13.2232	8.88404	41	35	66	61	70	39	45	56	40	47	35	35	47.3333	56.6667	47	39
GL50803_41472	VSP | location=CH991768:547333-549096(+) | length=587	secretory pathway	11.0872	2.62954	8.46817	8.55154	0.00248883	0.0421568	0.954972	0.237169	3.22039	1.00985	10.3291	12.2466	10.686	2.95712	2.61677	2.31475	11.0188	7.07031	7.31539	9.14972	8.62711	7.87779	109	37	131	97	138	34	79	93	136	30	74	79	92.3333	89.6667	102.667	61
GL50803_16453	Carbamate kinase | location=CH991763:1251646-1252596(-) | length=316	Cytosol	8.21487	9.14664	7.44593	8.13945	0.341751	0.0509913	0.603276	1.11342	0.814062	1.09314	8.65828	9.15458	6.83177	8.36237	9.98099	9.09655	7.31341	8.17725	6.84712	10.2866	7.51881	6.61293	62	71	59	74	70	88	62	55	59	80	47	45	64	77.3333	58.6667	57.3333
GL50803_16322	Neurogenic locus Notch protein precursor | location=CH991767:1580997-1582775(+) | length=592	secretory pathway	7.69975	0.544813	3.56312	4.54384	0.0110394	0.0453304	0.291928	0.0707573	6.54007	1.27524	8.4907	8.44837	6.16017	0.447564	0.538747	0.648129	4.71033	2.38063	3.59838	3.82968	5.19482	4.60701	64	4	40	29	68	5	19	40	56	6	26	33	36	34	38.3333	21.6667
GL50803_103676	Alpha-tubulin | location=CH991767:1515200-1516564(+) | length=454	Cytosol	7.14729	13.2171	7.97336	9.79253	0.029787	0.0424859	0.588589	1.84925	0.60326	1.22816	7.66521	9.29505	4.4816	11.5206	13.8079	14.3229	10.6419	7.33217	5.94604	12.521	12.4098	4.44672	78	139	122	128	101	173	79	129	55	179	58	43	113	134	87.6667	93.3333
GL50803_95162	Tenascin-like | location=CH991761:290919-292637(+) | length=572	secretory pathway	7.11409	0.362699	4.75379	5.40466	0.0176814	0.0627787	0.649405	0.0509832	13.1067	1.13691	8.67439	7.16774	5.50015	0.25821	0.414421	0.415467	7.0655	3.46975	3.72613	6.50131	5.09492	4.61775	85	3	78	64	75	5	36	51	65	5	35	43	55.3333	48	50.6667	27.6667
GL50803_7110	Ubiquitin | location=CH991776:196012-196260(-) | length=82	No reliable prediction	6.4002	7.58809	8.48747	8.41102	0.0857036	0.220277	0.903717	1.1856	1.11853	0.990993	6.44383	7.09947	5.6573	7.35283	8.00424	7.40719	7.7384	8.23377	9.49024	7.92347	8.53434	8.77526	17	23	23	21	20	26	23	23	18	24	24	22	21	22.3333	21.3333	23.3333
GL50803_114674	Hypothetical protein | location=CH991767:906271-908433(-) | length=720	secretory pathway	6.34763	0.857092	3.51589	3.54194	0.0260506	0.0575408	0.974472	0.135026	4.10212	1.00741	8.13307	5.88793	5.02188	1.07026	0.749561	0.751454	4.86393	2.61488	3.06885	3.10049	4.06551	3.45981	141	22	95	54	109	16	48	72	105	16	51	57	86	59.6667	75	41.3333
GL50803_6372	High cysteine protein | location=CH991782:315360-316961(-) | length=533	secretory pathway	5.92192	1.186	4.71056	4.65552	0.00268285	0.00398077	0.848393	0.200273	3.97179	0.988316	6.38768	5.42978	5.94831	1.16035	1.1174	1.28025	5.14647	4.26936	4.71583	4.69539	4.61762	4.65355	65	14	59	48	59	14	46	48	73	16	46	45	46	40.3333	55.6667	35.6667
GL50803_14586	VSP with INR | location=CH991776:417957-420158(+) | length=733	No reliable prediction	5.86818	1.23877	4.46423	4.223	0.0138409	0.012212	0.600819	0.211099	3.60377	0.945963	6.92817	5.70587	4.97051	1.11891	1.23712	1.36027	5.01563	3.71249	4.66457	4.2552	4.32901	4.08478	141	27	115	87	124	31	80	90	122	34	91	79	94.3333	80.6667	97.3333	68
GL50803_7244	Hypothetical protein | location=CH991762:280615-281193(-) | length=192	Cytosol	5.75625	0	3.78044	4.62287	0.0263253	0.189452	0.708208	Only in 0	Only in 8	1.22284	6.10269	7.20596	3.96011	0	0	0	6.35895	0	4.98237	4.22585	5.45456	4.18819	23	0	27	16	29	0	0	21	18	0	18	15	16.6667	15	13	11
GL50803_4653	Serpin 1 | location=CH991769:556525-557580(+) | length=351	No reliable prediction	5.62876	0.538536	2.17548	1.81982	0.0280574	0.0790072	0.555366	0.0956758	4.03962	0.836515	6.8064	6.15802	3.92185	0.583779	0.56217	0.469659	2.55996	1.19849	2.76799	1.49283	2.14569	1.82095	59	6	25	13	57	6	11	19	41	5	23	15	30	25.3333	23.6667	14.3333
GL50803_112304	Elongation factor 1-alpha | location=CH991798:40230-41558(-) | length=442	Cytosol	5.49019	9.08277	5.77975	5.46656	0.00294419	0.00350354	0.646092	1.65436	0.636342	0.945813	6.13586	5.59083	4.74388	9.65059	9.22604	8.37167	5.81432	6.42145	5.10347	5.61246	6.25001	4.53721	74	138	79	68	72	137	82	77	69	124	59	52	97	92.3333	76	78.3333
GL50803_24880	High cysteine membrane protein Group 2 | location=CH991782:617618-620446(+) | length=942	secretory pathway	5.41041	0.900169	4.54976	4.47695	0.0565585	0.0217967	0.913445	0.166377	5.05434	0.983998	7.49179	5.1158	3.62363	0.987273	0.950729	0.762505	5.68011	3.98001	3.98916	4.89391	4.43087	4.10607	96	15	82	63	70	15	54	58	56	12	49	50	64.3333	49.3333	56	37
GL50803_98054	Heat shock protein HSP 90-alpha | location=CH991768:486748-487878(-) | length=376	Cytosol	5.33022	7.92927	10.3411	11.0764	0.0266059	0.086554	0.46625	1.48761	1.30416	1.07111	5.0322	6.25488	4.70358	7.71662	8.02547	8.04574	9.25824	11.8384	9.92657	11.6575	10.2105	11.3611	55	100	114	128	73	108	137	114	62	108	104	118	89.6667	103	104.333	110
GL50803_137613	VSP with INR | location=CH991767:444147-445331(+) | length=394	No reliable prediction	5.17073	0.937405	3.18926	3.85887	0.00960334	0.046217	0.325263	0.181291	3.40222	1.20996	6.06478	4.73298	4.71442	1.06563	0.923566	0.823021	4.14958	2.3866	3.0316	4.27616	3.71058	3.58988	48	10	37	34	40	9	20	30	45	8	23	27	31.6667	27.6667	31.6667	19.3333
GL50803_41212	Hypothetical protein | location=CH991767:1106175-1110134(+) | length=1319	No reliable prediction	5.12759	6.53461	6.44421	6.65875	0.0176287	0.85234	0.718425	1.2744	0.986166	1.03329	4.89452	5.59686	4.8914	6.93072	6.65326	6.01984	5.94508	7.15285	6.23469	7.10292	5.82526	7.04809	190	319	260	277	232	318	294	231	229	287	232	260	256.333	275.667	251.333	259.667
GL50803_5795	Leucine-rich repeat protein 1 virus receptor protein | location=CH991763:967045-969294(-) | length=749	secretory pathway	5.03461	1.84191	3.43515	3.98027	0.00819083	0.00408535	0.0889187	0.36585	1.86499	1.15869	5.75832	4.75816	4.58736	1.76169	2.06329	1.70076	3.80835	3.19906	3.29803	3.98983	4.08954	3.86145	102	37	76	71	90	45	60	74	98	37	56	65	71.6667	68.6667	77.3333	52.6667
GL50803_101074	VSP with INR | location=CH991771:238398-240617(-) | length=739	secretory pathway	4.78188	0.742886	3.66586	3.23593	0.025719	0.0257864	0.480758	0.155354	4.93462	0.882723	6.09063	4.4049	3.85011	0.610314	0.783632	0.834712	4.65681	3.13241	3.20835	3.30145	3.42386	2.9825	101	12	87	55	78	16	55	58	77	17	51	47	66.6667	49.6667	63.3333	38.3333
GL50803_6687	Glyceraldehyde 3-phosphate dehydrogenase | location=CH991817:35479-36489(-) | length=336	No reliable prediction	4.73626	6.96712	3.70573	3.91421	0.0805552	0.00261986	0.8239	1.47102	0.531889	1.05626	6.19113	4.14136	3.8763	6.92658	6.56758	7.40719	4.37388	3.5799	3.16341	4.40193	4.94744	2.39325	49	65	39	35	35	64	30	40	37	72	24	18	51	44.6667	35.6667	38
GL50803_137707	VSP | location=CH991768:460069-461850(+) | length=593	secretory pathway	4.63592	0	3.7108	4.04727	0.00535491	0.0101298	0.467375	Only in 0	Only in 8	1.09067	4.08207	5.25634	4.56936	0	0	0	4.43858	3.18061	3.51321	4.1649	3.89611	4.0808	40	0	49	41	55	0	33	39	54	0	33	38	29.6667	32	42	23.6667
GL50803_137612	VSP | location=CH991767:1855971-1858568(-) | length=865	No reliable prediction	4.58306	0.588846	3.3039	3.38725	0.0291324	0.0197462	0.866888	0.128483	5.6108	1.02523	5.94715	4.19848	3.60355	0.50158	0.594479	0.670478	4.10124	2.85158	2.95888	3.41529	3.76176	2.98469	130	13	101	75	98	16	66	84	95	18	62	62	81.3333	63	81.6667	47.3333
GL50803_16833	Tenascin-like | location=CH991762:321227-323044(-) | length=605	secretory pathway	4.49556	0.560343	2.57258	3.35182	0.00178595	0.0336349	0.18171	0.124644	4.59108	1.3029	4.28617	4.96963	4.23089	0.60249	0.663073	0.415467	3.35158	2.02402	2.34214	3.35224	3.69631	3.00691	42	7	37	33	52	8	21	37	50	5	22	28	28.6667	31	36	18.3333
GL50803_11540	Hexose transporter | location=CH991782:539244-540782(-) | length=512	secretory pathway	4.49076	1.17728	3.04035	3.26445	0.0238805	0.00767502	0.432911	0.262156	2.58252	1.07371	5.55939	4.14136	3.77153	1.06563	1.1288	1.33741	3.47667	2.74459	2.89979	3.39577	3.33953	3.05804	44	10	31	27	35	11	23	27	36	13	22	23	28.3333	24.3333	28.6667	19.3333
GL50803_17153	Alpha-11 giardin | location=CH991761:59721-60644(-) | length=307	Cytosol	4.31072	4.43961	4.14042	4.61064	0.868342	0.426635	0.372206	1.0299	0.93261	1.11357	3.28509	5.56125	4.08583	4.68876	4.61783	4.01223	3.81313	4.65387	3.95427	4.90501	5.07113	3.8558	26	44	34	39	47	45	39	41	39	39	30	29	34.6667	43.6667	39.6667	32.6667
GL50803_137617	VSP | location=CH991767:1277792-1279996(+) | length=734	secretory pathway	4.22094	0.474628	2.93714	2.37932	0.0207101	0.045961	0.418441	0.112446	6.1883	0.810079	5.30669	3.854	3.50214	0.411028	0.483773	0.529085	3.9413	2.04566	2.82448	2.58726	2.38538	2.16532	98	9	82	48	76	11	40	45	78	12	50	38	63	45	54.3333	33.3333
GL50803_15832	Aminoacyl-histidine dipeptidase | location=CH991767:1175570-1177144(-) | length=524	Cytosol	4.19337	3.2832	1.72096	1.77083	0.0761551	0.00426397	0.895184	0.782951	0.52417	1.02898	3.93981	3.84017	4.80013	2.98376	3.26513	3.60072	1.99832	1.8225	1.34205	1.76077	2.28257	1.26915	49	44	28	22	51	50	24	29	72	55	16	15	40.3333	41	41.6667	28.6667
GL50803_10843	Thymus-specific serine protease precursor | location=CH991762:312061-313629(+) | length=522	No reliable prediction	3.94158	1.63147	2.92446	3.47519	0.0113544	0.0145699	0.126865	0.413913	1.79253	1.18832	3.45739	4.36725	4.00011	1.55969	1.63257	1.70216	3.21159	2.96156	2.60023	3.60158	3.77805	3.04596	43	23	45	45	58	25	39	48	60	26	31	36	37	42.6667	49	31
GL50803_112103	Arginine deiminase | location=CH991767:992691-994433(+) | length=580	Cytosol	3.88516	7.73039	3.98478	4.17976	0.00518945	0.00520333	0.849251	1.98972	0.51547	1.04893	4.70968	3.9757	2.97008	7.3848	7.4347	8.37167	4.88697	3.88419	3.18318	5.21629	4.74027	2.58272	71	132	83	79	64	138	62	73	54	155	46	37	95.3333	93.6667	63	79.3333
GL50803_16906	Phosphatidate cytidylyltransferase | location=CH991771:74603-75733(+) | length=376	mitochondrion	3.82803	1.29788	3.66768	3.71872	0.021703	0.000769688	0.836195	0.339046	2.82591	1.01392	4.71705	3.58918	3.17787	1.6162	1.19721	1.08021	3.66359	3.34124	3.9982	3.815	3.46321	3.87796	32	13	28	26	26	10	24	24	26	9	26	25	24.3333	20.6667	24.6667	20
GL50803_13864	Heat shock protein HSP 90-alpha | location=CH991768:1265197-1266171(-) | length=324	Cytosol	3.53844	12.9326	10.9451	11.7183	0.000228705	0.408945	0.748084	3.65489	0.846314	1.07065	2.65334	4.41745	3.54454	12.308	14.0074	12.4825	9.15898	14.7572	8.91906	13.9394	10.8225	10.3929	18	99	70	95	32	117	106	75	29	104	58	67	62.3333	81.3333	70	76.3333
GL50803_13194	VSP AS8 | location=CH991767:111767-113614(-) | length=615	secretory pathway	3.43984	0.274333	2.00887	1.8758	0.0153895	0.0338695	0.736779	0.0797517	7.32276	0.933757	4.15929	3.42502	2.73521	0.181445	0.291214	0.35034	2.67343	1.55774	1.79545	1.85595	2.03581	1.73565	58	3	42	26	51	5	23	29	46	6	24	23	34.3333	27.3333	32.6667	17.6667
GL50803_6148	Alanyl dipeptidyl peptidase | location=CH991769:883332-885617(-) | length=761	secretory pathway	3.34598	0.492737	1.70901	1.75875	0.00213195	0.0139981	0.82709	0.147262	3.46839	1.02911	3.58201	3.54086	2.91508	0.6154	0.538747	0.324064	1.94301	1.31561	1.86839	1.78278	1.81819	1.67528	54	11	33	27	57	10	21	28	53	6	27	24	32.6667	31.3333	34	19
GL50803_15871	Serine peptidase, putative | location=CH991763:366332-367741(+) | length=469	No reliable prediction	3.34309	1.01419	2.32074	2.6447	0.00956526	0.0578942	0.435623	0.303369	2.28827	1.13959	3.79049	3.01728	3.22152	1.03899	1.00053	1.00306	2.77573	2.50593	1.68056	2.82981	2.41188	2.69241	40	13	33	30	34	13	28	26	41	13	17	27	28.6667	25.6667	31.6667	19
GL50803_9827	Thioredoxin reductase | location=CH991763:938426-939370(+) | length=314	No reliable prediction	3.06585	3.35009	2.86714	3.91473	0.573516	0.372585	0.00635255	1.09271	0.855838	1.36538	3.24297	2.89895	3.05564	2.85943	4.19025	3.0006	2.61685	3.0628	2.92176	3.815	3.89611	4.03307	22	23	20	26	21	35	22	27	25	25	19	26	21.6667	27.3333	24.6667	23.3333
GL50803_137618	VSP | location=CH991779:107490-110051(+) | length=853	Cytosol	2.99495	0.552515	2.46046	2.09794	0.0447461	0.0303422	0.400218	0.184482	4.4532	0.852664	4.02915	2.71489	2.2408	0.538734	0.5587	0.560111	3.14022	2.08828	2.15288	2.24987	1.92401	2.11995	82	13	72	46	59	14	45	40	55	14	42	41	55.6667	39.6667	46.6667	32.3333
GL50803_113038	Hypothetical protein | location=CH991767:667054-668778(+) | length=574	secretory pathway	2.97222	0	1.58951	1.73797	0.0204218	0.0549354	0.747736	Only in 0	Only in 8	1.0934	3.69161	3.02499	2.20006	0	0	0	2.35517	1.08954	1.32382	1.83733	1.91982	1.45676	32	0	23	16	28	0	10	17	23	0	11	12	18.3333	14.6667	16.6667	7.66667
GL50803_15383	Peroxiredoxin 1 | location=CH991764:75847-76587(+) | length=246	secretory pathway	2.90391	0.919813	3.30255	2.91167	0.0190673	0.00904049	0.370013	0.31675	3.59046	0.881642	2.29956	3.47874	2.93341	0.74594	1.14933	0.864172	3.29723	3.84243	2.76799	3.34547	2.59741	2.79213	13	5	21	19	21	8	23	15	20	6	15	15	13	16	19.3333	12
GL50803_40591	VSP | location=CH991814:196700-197653(+) | length=317	Cytosol	2.82818	0	0	0	0.208051	-	-	Only in 0	-	-	5.30669	0	3.17787	0	0	0	0	0	0	0	0	0	36	0	0	0	0	0	0	0	26	0	0	0	12	0	8.66667	0
GL50803_13922	Hypothetical protein | location=CH991801:43618-46881(-) | length=1087	secretory pathway	2.82313	1.24387	1.40509	0.651871	0.118165	0.710842	0.174747	0.440599	1.12962	0.463934	3.79703	1.71367	2.9587	1.35041	1.07749	1.30371	1.9491	0.691291	1.57489	0.591983	1.07479	0.288841	83	35	48	13	40	29	16	24	78	35	33	6	55.3333	27.3333	39.3333	24.6667
GL50803_7188	Hypothetical protein | location=CH991767:411225-414536(+) | length=1103	secretory pathway	2.80013	1.6534	1.9027	1.17132	0.128878	0.54636	0.176723	0.590474	1.15078	0.615607	3.37289	1.8952	3.13229	1.66888	1.68016	1.61117	2.51484	1.31668	1.8766	0.850542	1.71693	0.946484	75	44	63	19	45	46	31	39	84	44	40	20	60.6667	36.6667	51.3333	34.6667
GL50803_88765	Cytosolic HSP70 | location=CH991769:945599-947593(-) | length=664	Cytosol	2.79708	10.1803	2.4753	2.84723	0.00925813	0.000506192	0.676248	3.6396	0.243147	1.15026	4.64335	1.98785	1.76005	10.7975	9.75131	9.99199	2.70844	3.19506	1.52239	3.49953	3.5065	1.53567	70	193	46	53	32	181	51	54	32	185	22	22	103	88.6667	45.6667	76.3333
GL50803_116477	VSP | location=CH991761:16611-18857(-) | length=748	secretory pathway	2.78214	0.209366	1.25893	1.13206	0.0137019	0.0839064	0.754464	0.0752536	6.01303	0.899225	3.35729	2.78908	2.20006	0.319688	0.0879586	0.220452	1.87452	0.71598	1.18628	0.862419	1.16618	1.36757	62	7	39	16	55	2	14	22	49	5	21	24	36	24.3333	28.3333	16.6667
GL50803_6917	Hypothetical protein | location=CH991768:841677-842303(-) | length=208	secretory pathway	2.66718	0	1.55394	2.30168	0.0154108	0.183548	0.439137	Only in 0	Only in 8	1.48119	3.31668	2.48481	2.20006	0	0	0	2.35517	0	2.30665	1.98087	2.59741	2.32677	15	0	12	9	12	0	0	12	12	0	10	10	9	7	8	6.66667
GL50803_9848	Dynein light chain | location=CH991769:448618-448887(+) | length=89	Cytosol	2.63071	1.00675	2.89199	1.22087	0.0865083	0.106038	0.154614	0.382691	2.8726	0.422157	2.65334	3.47874	1.76005	0	1.72399	1.29626	3.29723	1.50356	3.87518	1.58469	2.07793	0	5	0	7	3	7	4	3	4	4	3	7	0	4	4.66667	3.66667	3.33333
GL50803_114815	Tenascin precursor | location=CH991776:39037-40815(+) | length=592	secretory pathway	2.59741	0	1.595	1.63846	0.0208444	0.0422609	0.916467	Only in 0	Only in 8	1.02725	3.26565	2.58038	1.94621	0	0	0	2.26458	1.34935	1.17107	1.82849	1.79821	1.28867	32	0	25	18	27	0	14	18	23	0	11	12	19	15	18.3333	7.66667
GL50803_24537	Spindle pole protein, putative | location=CH991779:934946-936493(-) | length=515	Nucleus	2.40292	1.85909	3.0226	3.09918	0.00890526	0.000369202	0.400093	0.773679	1.62585	1.02534	2.23439	2.48481	2.48954	1.94337	1.87144	1.76246	2.97495	3.0335	3.05935	2.98868	3.07588	3.23299	32	33	48	43	38	33	46	45	43	31	42	44	37.6667	38	44.6667	39
GL50803_92223	ABC transporter family protein | location=CH991763:1060754-1063579(+) | length=941	mitochondrion	2.3216	0.675717	2.46429	2.6049	0.0123754	0.0129486	0.648756	0.291057	3.64692	1.05706	2.6051	2.43964	1.92005	0.732377	0.587724	0.70705	2.8262	2.05031	2.51635	2.92928	2.55018	2.33523	54	18	66	61	54	15	45	54	48	18	50	46	46	43.3333	49	38
GL50803_15317	High cysteine membrane protein Group 1 | location=CH991801:62390-67237(-) | length=1615	secretory pathway	2.30602	0.170549	1.49643	1.64332	0.0161426	0.0438755	0.663087	0.0739582	8.7742	1.09816	2.8601	2.00076	2.0572	0.203438	0.167921	0.140288	2.0493	1.07397	1.36602	1.57783	1.72036	1.63176	83	7	67	46	62	6	33	51	72	5	38	45	52.3333	38	52	29.3333
GL50803_16501	VSP with INR | location=CH991814:3698-5776(-) | length=692	secretory pathway	2.27081	0.0410474	0.852921	0.53538	0.0127137	0.0818151	0.337377	0.0180761	20.7789	0.627701	2.80496	2.05885	1.94862	0	0.123142	0	1.34581	0.501186	0.711768	0.528231	0.519482	0.558426	37	0	20	7	29	2	7	7	31	0	9	7	19	12.6667	15	5.33333
GL50803_13272	Hypothetical protein | location=CH991767:365468-366571(-) | length=367	No reliable prediction	2.13576	3.95913	2.30608	1.9423	0.0780448	0.0036341	0.227868	1.85373	0.582471	0.842253	3.15084	2.01891	1.23753	4.05605	4.0406	3.78075	2.64956	2.19269	2.07599	2.14594	2.11039	1.57057	19	29	18	13	13	30	14	13	9	28	12	9	22	18.6667	12	16.3333
GL50803_93548	Phospholipase B | location=CH991763:1393000-1394634(+) | length=544	secretory pathway	2.13398	0.334214	1.18834	1.88951	0.0444391	0.0161581	0.0500111	0.156615	3.55564	1.59004	1.32667	2.69188	2.3834	0.37297	0.179582	0.45009	1.47198	0.939724	1.15333	1.65072	2.27273	1.74508	12	4	15	15	26	2	9	21	26	5	10	15	10.3333	14.3333	18.6667	10
GL50803_14373	Dynamin | location=CH991782:336050-338248(+) | length=732	Cytosol	2.08868	8.89915	3.18152	3.11731	0.00101936	0.00899706	0.938154	4.26065	0.357508	0.979818	2.9629	1.94644	1.3567	8.42912	9.23053	9.0378	2.55143	4.59421	2.39892	3.60958	2.85715	2.8852	67	226	65	82	47	257	110	66	37	251	52	62	119.333	128.667	71	121.667
GL50803_33769	NADH oxidase lateral transfer candidate | location=CH991769:952342-953796(+) | length=484	Cytosol	2.06732	6.14098	2.406	1.92289	0.00335811	0.0107816	0.4572	2.9705	0.391795	0.799207	2.83023	1.90502	1.46671	6.34049	6.32129	5.76115	1.57011	3.34124	2.30665	1.84881	2.33767	1.58221	32	85	20	21	23	88	40	27	20	80	25	17	45.6667	44	29	40.6667
GL50803_113987	High cysteine membrane protein Group 3 | location=CH991779:253677-256178(+) | length=833	secretory pathway	2.05633	0.957707	2.44574	2.22268	0.0138436	0.0135786	0.392086	0.465735	2.55375	0.908794	2.26505	1.75755	2.1464	0.873295	0.998652	1.00117	2.24028	2.26145	2.8355	2.12581	2.0906	2.45162	35	16	39	33	29	19	37	33	40	19	42	36	30	27	36.6667	32.3333
GL50803_14019	Cathepsin B precursor | location=CH991763:1333962-1334864(-) | length=300	secretory pathway	2.01547	0.135027	1.25663	1.35509	0.00520873	0.0126029	0.86233	0.0669952	9.30653	1.07835	2.15584	1.55301	2.33756	0	0	0.405081	1.61918	0.939724	1.21099	0.660289	1.13637	2.2686	13	0	11	4	10	0	6	7	17	3	7	13	8	4.66667	10	7.66667
GL50803_11118	Enolase | location=CH991768:965354-966691(-) | length=445	Cytosol	1.97975	6.23841	1.51137	1.24572	0.0372485	0.00178253	0.731529	3.15111	0.242269	0.824227	3.69573	1.06492	1.1786	6.154	6.1571	6.40413	1.9346	1.61096	0.988566	1.60356	2.13359	0	39	77	23	17	12	80	18	23	15	83	10	0	46.3333	36.3333	18.6667	31
GL50803_114787	Alpha-7.3 giardin | location=CH991767:40677-41564(+) | length=295	Cytosol	1.95612	1.66309	1.58538	1.563	0.463956	0.931991	0.980644	0.850197	0.953274	0.985887	2.02159	2.48481	1.36194	1.59844	1.64189	1.74892	2.13086	2.62526	0	1.76077	1.73161	1.19663	16	15	19	14	21	16	22	14	13	17	0	9	16.6667	17	16.3333	8.66667
GL50803_10330	Tenascin precursor | location=CH991782:602176-602949(-) | length=257	secretory pathway	1.94742	0	0.597167	1.12078	0.0118125	0.279683	0.327837	Only in 0	Only in 8	1.87683	1.54778	2.27775	2.01672	0	0	0	1.37385	0.417655	0	1.10048	0.865803	1.39606	7	0	7	5	11	0	2	4	11	0	0	6	4.66667	5.33333	5.66667	2
GL50803_17063	Pyruvate-flavodoxin oxidoreductase | location=CH991768:351203-354802(+) | length=1199	Cytosol	1.93394	3.76655	1.56968	1.50081	0.0540238	0.000757413	0.808529	1.94761	0.416743	0.956121	2.79485	1.92159	1.08536	3.84905	3.99391	3.45669	1.4759	1.90451	1.32863	1.58469	1.80087	1.11685	79	129	47	45	58	139	57	52	37	120	36	30	85	80.6667	48.6667	62
GL50803_17055	Spindle pole protein, putative | location=CH991761:158759-160423(+) | length=554	Nucleus	1.90912	3.85037	4.91888	5.00524	0.00402531	0.0472661	0.797416	2.01683	1.27751	1.01756	1.56479	2.35739	1.80518	4.3035	3.6469	3.60072	4.46878	5.46165	4.82623	4.87598	5.12822	5.01151	23	75	74	72	37	66	85	77	32	65	68	70	57.3333	58.3333	64.6667	67.6667
GL50803_7242	Hypothetical protein | location=CH991762:283930-284673(-) | length=247	No reliable prediction	1.87517	0.239443	1.34621	1.41181	0.00695104	0.237056	0.931526	0.127692	5.62225	1.04873	1.7689	1.65654	2.20006	0	0.718329	0	1.96264	0	2.07599	1.54067	1.2987	1.39606	8	0	10	7	8	4	0	6	12	0	9	6	6	6.33333	6	5
GL50803_137620	VSP | location=CH991779:1163619-1165661(+) | length=680	secretory pathway	1.8334	0	0.794254	0.847525	0.0704285	0.0115187	0.617547	Only in 0	Only in 8	1.06707	2.85745	1.40169	1.24106	0	0	0	0.966222	0.706801	0.70974	0.812664	0.799203	0.930709	42	0	16	12	22	0	11	12	22	0	10	13	19.3333	11.3333	15	7.66667
GL50803_11521	VSP | location=CH991769:90891-92777(+) | length=628	secretory pathway	1.81391	0	0.618145	1.14115	0.00430038	0.0957937	0.111532	Only in 0	Only in 8	1.84608	1.57542	1.94126	1.92505	0	0	0	1.03039	0.391552	0.432498	0.990434	1.2987	1.1343	19	0	14	12	25	0	5	16	28	0	5	13	11	12.3333	16.3333	6
GL50803_7522	Elongation initiation factor 5C | location=CH991769:391203-392435(-) | length=410	No reliable prediction	1.80158	0.911378	1.61348	1.52143	0.00222248	0.0458314	0.726432	0.505876	1.77037	0.942949	1.99001	1.68612	1.72862	1.03899	0.923566	0.771582	1.2617	1.70045	1.87828	1.69789	1.66976	1.19663	21	13	15	18	19	12	19	18	22	10	19	12	16.3333	16.3333	19.6667	13.6667
GL50803_8822	2,3-bisphosphoglycerate-independent phosphoglycerate mutase | location=CH991776:220249-222018(-) | length=589	No reliable prediction	1.76622	4.5907	3.82386	4.24395	2.68183e-05	0.399887	0.653888	2.59917	0.832958	1.10986	1.83693	1.65654	1.80518	4.53302	4.75202	4.48705	3.07983	5.26888	3.12286	4.60509	3.33001	4.79673	27	79	51	68	26	86	82	50	32	81	44	67	52.3333	60	54.6667	64
GL50803_9909	Pyruvate, phosphate dikinase | location=CH991779:1071066-1073720(-) | length=884	Cytosol	1.70517	8.46362	3.42878	3.39115	0.00354632	0.013196	0.965183	4.9635	0.40512	0.989026	2.78601	1.44948	0.880024	8.09344	8.7277	8.56971	2.66919	4.80303	2.81412	4.13781	3.29005	2.74559	63	217	68	94	35	243	115	76	24	238	61	59	116	124	71.6667	119.333
GL50803_137761	hypothetical protein | location=CH991761:6417-6911(-) | length=164	Cytosol	1.70366	0	0.751216	0.571319	0.00438206	0.224645	0.720907	Only in 0	Only in 8	0.760525	1.9297	1.58125	1.60004	0	0	0	1.49874	0	0.754905	0.48021	0.472256	0.761489	8	0	7	2	7	0	0	2	8	0	3	3	5	3	3.33333	2
GL50803_135001	Histone H4 | location=CH991767:549979-550278(-) | length=99	Cytosol	1.70098	1.44979	1.62755	1.40691	0.803569	0.857318	0.851789	0.852324	1.12261	0.864436	2.27429	0	2.82865	0.959065	1.84713	1.54316	2.01871	2.86392	0	0	2.22635	1.99438	6	3	6	0	0	6	8	6	9	5	0	5	5	2	7.66667	3.33333
GL50803_8429	Minor histocompatibility antigen H13 | location=CH991768:1077369-1078583(-) | length=404	secretory pathway	1.69917	0.352267	1.93593	1.7047	0.0102608	0.0052407	0.153893	0.207317	5.49562	0.880561	1.73044	1.8366	1.53048	0.681075	0	0.375727	2.15037	1.85221	1.80521	1.60766	1.80689	1.69956	15	7	21	14	17	0	17	16	16	4	15	14	14.3333	10.3333	16.3333	11
GL50803_16477	Tenascin-37 | location=CH991782:815002-816750(-) | length=582	secretory pathway	1.67389	0	0.570629	1.0061	0.0949256	0.128356	0.215044	Only in 0	Only in 8	1.76313	2.76871	1.29643	0.956548	0	0	0	1.02399	0.326861	0.361042	1.37799	0.790516	0.849778	24	0	10	12	12	0	3	7	10	0	3	7	11.3333	8	6.66667	3.33333
GL50803_16573	Hypothetical protein | location=CH991768:1299377-1301197(+) | length=606	No reliable prediction	1.64858	0.0598607	1.28149	1.13442	0.0192879	0.00828182	0.482709	0.0363105	21.4078	0.885237	1.99001	1.79459	1.16114	0	0.179582	0	1.57011	1.04414	1.23022	1.17385	1.2987	0.930709	27	0	24	16	26	3	15	18	19	0	16	12	17	15	17.3333	9.33333
GL50803_90872	Phosphoglycerate kinase | location=CH991769:124596-125825(+) | length=409	Cytosol	1.64398	5.38797	3.17641	3.29912	0.0116608	0.0414068	0.842174	3.2774	0.589537	1.03863	2.65334	1.32523	0.95336	5.51995	5.60297	5.041	2.19816	4.00949	3.32158	3.60958	3.03031	3.25748	30	74	28	41	16	78	48	35	13	70	36	35	44	45	32	47
GL50803_27925	Protein 21.1 | location=CH991779:26433-28793(+) | length=786	Cytosol	1.64373	8.08787	4.07823	4.74773	0.000163808	0.0298181	0.460863	4.92043	0.50424	1.16417	1.92581	1.76342	1.24197	7.97674	8.27237	8.0145	3.07691	5.49688	3.66088	5.15452	4.31505	4.77364	45	221	81	121	44	238	136	103	35	230	82	106	115.667	134.333	91.3333	139.333
GL50803_12981	Ribosomal protein S5 | location=CH991769:654358-654930(+) | length=190	Cytosol	1.64	1.28092	1.25601	1.27774	0.44583	0.966945	0.979924	0.781047	0.980551	1.01731	1.63283	2.10254	1.18465	0.68856	1.32615	1.82806	1.99283	1.34935	0.425844	2.23483	1.59841	0	8	4	11	11	11	8	7	8	7	11	2	0	7.66667	10	7.33333	4.33333
GL50803_21628	Hypothetical protein | location=CH991771:55118-56269(+) | length=383	Cytosol	1.58182	3.25342	2.45084	2.60314	0.127041	0.307058	0.835421	2.05675	0.753312	1.06214	2.90209	1.08711	0.756271	3.2868	3.09779	3.37567	1.39838	3.44566	2.50849	2.14594	2.43507	3.2284	35	47	19	26	14	46	44	30	11	50	29	37	33.6667	28.6667	28.3333	38.6667
GL50803_11043	Fructose-bisphosphate aldolase | location=CH991782:742564-743535(+) | length=323	No reliable prediction	1.56874	6.88251	2.97989	2.37257	0.00409681	0.0123389	0.384454	4.38728	0.432965	0.796196	1.44728	2.25892	1.00003	6.91689	6.95473	6.77589	2.67633	3.8728	2.39053	2.76121	2.83354	1.52298	12	68	25	23	20	71	34	24	10	69	19	12	35	38	22.6667	33.3333
GL50803_17249	Coiled-coil protein | location=CH991814:180968-185995(+) | length=1675	Nucleus	1.56302	4.73321	3.83736	4.34736	0.000598043	0.17355	0.398803	3.02825	0.81073	1.13291	1.15451	1.97268	1.56187	5.10769	4.57318	4.51876	3.05632	4.61015	3.8456	4.73795	3.80689	4.49724	57	299	170	235	104	278	241	192	93	274	182	211	175.333	205.667	175.333	222.333
GL50803_19436	Ribosomal protein L7 | location=CH991801:67832-68539(+) | length=235	No reliable prediction	1.52544	0.728016	1.02121	1.35936	0.0679763	0.633031	0.606488	0.477249	1.40272	1.33113	1.41512	1.98785	1.17337	0.74594	0.861995	0.576115	1.72712	1.3365	0	1.05646	1.90477	1.11685	8	5	11	6	12	6	8	11	8	4	0	6	8	8	9	3.33333
GL50803_14573	Tenascin-X | location=CH991779:965189-966688(+) | length=499	secretory pathway	1.51634	0.0514441	1.17943	1.14375	0.0610418	0.0334836	0.903518	0.0339264	22.9265	0.969746	2.28736	1.19957	1.0621	0.154332	0	0	1.62425	0.864114	1.04993	1.00182	0.985224	1.4442	25	2	20	11	14	0	10	11	14	0	11	15	15.6667	8.33333	11.6667	8.66667
GL50803_16745	Axoneme-associated protein GASP-180 | location=CH991768:616785-619904(-) | length=1039	Nucleus	1.49131	6.40542	3.49622	3.64288	2.80903e-05	0.0531215	0.873313	4.29515	0.545822	1.04195	1.32667	1.77966	1.36761	6.56225	6.58145	6.07256	2.70526	4.978	2.80539	3.67621	2.91331	4.33912	37	217	85	103	53	226	147	83	46	208	75	115	113	127.333	92	132.667
GL50803_93358	Alcohol dehydrogenase | location=CH991782:1053727-1056393(+) | length=888	Cytosol	1.46171	2.94887	0.968724	0.837	0.0227589	0.000362894	0.570893	2.01742	0.328507	0.864023	1.80048	1.64175	0.942883	2.79727	3.00159	3.04775	1.13553	1.02922	0.741425	1.08476	0.927646	0.498594	38	70	27	23	37	78	23	20	24	79	15	10	45	46	22.3333	34.6667
GL50803_113450	VSP with INR | location=CH991763:1125351-1127549(+) | length=732	No reliable prediction	1.44717	0	0.738454	0.793381	0.00062928	0.0193889	0.660911	Only in 0	Only in 8	1.07438	1.44203	1.5125	1.38699	0	0	0	0.767989	0.544768	0.902604	0.861247	0.790516	0.728381	25	0	15	15	28	0	10	14	29	0	15	12	13.3333	14.3333	17.6667	9
GL50803_3643	70 kDa peptidylprolyl isomerase, putative | location=CH991814:179795-180811(+) | length=338	Cytosol	1.44093	2.11583	2.13643	2.3354	0.290013	0.932733	0.5552	1.46838	1.00974	1.09313	2.27429	1.41989	0.628589	2.23782	2.15499	1.95467	1.79441	2.50593	2.10894	2.76693	1.97898	2.26029	18	21	16	22	12	21	21	16	6	19	16	17	18.3333	18.3333	14.3333	17.3333
GL50803_16716	High cysteine membrane protein Group 5 | location=CH991767:808333-810357(-) | length=674	secretory pathway	1.43884	0	0.910221	1.01703	0.0127467	0.0408256	0.633699	Only in 0	Only in 8	1.11734	1.5162	1.12408	1.67624	0	0	0	1.28973	0.71598	0.724949	1.06904	1.05133	0.930709	24	0	23	17	19	0	12	17	32	0	11	14	15.6667	12	20.3333	8.33333
GL50803_87628	VSP | location=CH991762:104850-106700(+) | length=616	secretory pathway	1.43006	0	0.108284	0.120427	0.0529215	0.42265	0.92787	Only in 0	Only in 8	1.11214	2.10438	1.19957	0.986234	0	0	0	0.324851	0	0	0.182149	0.179132	0	23	0	4	2	14	0	0	2	13	0	0	0	9	5.33333	5	0
GL50803_17476	CXC-rich protein | location=CH991814:303572-310081(+) | length=2169	secretory pathway	1.41291	0.517333	2.64901	2.3598	0.0403409	0.00804242	0.288009	0.366148	5.12051	0.890822	1.77774	1.31695	1.14403	0.559455	0.495647	0.496899	3.01461	2.33052	2.60191	2.56192	2.31169	2.20578	67	25	128	97	53	23	93	89	52	23	94	79	73.3333	57.6667	78	65.3333
GL50803_12102	Elongation factor 1-gamma | location=CH991814:456314-457522(+) | length=402	No reliable prediction	1.40061	4.29717	1.69422	1.74906	0.0167094	0.00316478	0.849786	3.06806	0.394264	1.03237	2.23876	0.931806	1.03128	4.12598	4.44466	4.32086	1.32478	2.11438	1.64349	1.8158	1.94806	1.48332	27	59	18	22	12	66	27	24	15	64	19	17	34.6667	33.3333	22	33.3333
GL50803_3593	Alcohol dehydrogenase lateral transfer candidate | location=CH991767:1020804-1022027(-) | length=407	Cytosol	1.39493	2.51855	0.383848	0.5183	0.282354	0.00087667	0.404238	1.8055	0.152408	1.35027	2.87445	1.03534	0.275008	2.61079	2.42436	2.5205	0.294396	0.626483	0.230665	0.440193	0.649352	0.465355	26	28	3	4	10	27	6	6	3	28	2	4	19	13.6667	5	11.3333
GL50803_27717	High cysteine membrane protein Group 3 | location=CH991763:918087-920597(-) | length=836	secretory pathway	1.36645	0.896415	2.05774	1.74593	0.0543815	0.0238947	0.300922	0.656019	2.29552	0.848468	1.35752	1.15573	1.58609	0.832677	0.952203	0.904366	1.86222	1.86488	2.44613	1.41271	1.81215	2.01293	22	16	34	23	20	19	32	30	31	18	38	31	24	20.6667	31	29
GL50803_137721	VSP | location=CH991768:1152361-1153626(+) | length=421	No reliable prediction	1.35031	0	0.486855	0.367961	0.0179299	0.0460755	0.618399	Only in 0	Only in 8	0.755792	1.71687	1.16932	1.16474	0	0	0	0.692696	0.442223	0.325645	0	0.611155	0.492728	11	0	5	0	8	0	3	4	9	0	2	3	5.33333	2.66667	5.33333	1.66667
GL50803_7999	Ribosomal protein S3 | location=CH991763:530359-531012(-) | length=217	Cytosol	1.3437	0.473349	0.895152	0.828514	0.00521133	0.505006	0.915631	0.352272	1.8911	0.925557	1.40471	1.46166	1.16474	0.658182	0.253528	0.508336	1.80101	0.884446	0	1.08754	1.06952	0.328486	9	5	13	7	10	2	6	7	9	4	0	2	9	6.33333	7.33333	2
GL50803_16779	Cathepsin B precursor | location=CH991801:125713-126609(+) | length=298	secretory pathway	1.34304	0	0.631794	1.00698	0.0338991	0.186594	0.363817	Only in 0	Only in 8	1.59385	1.82417	1.24241	0.962526	0	0	0	1.03039	0	0.864996	0.825362	0.974028	1.22156	11	0	7	5	8	0	0	6	7	0	5	7	6	4.33333	4.33333	4
GL50803_114777	Hypothetical protein | location=CH991767:16396-18366(-) | length=656	No reliable prediction	1.32011	3.17973	2.57418	2.60513	0.00309998	0.0448597	0.869422	2.40868	0.809558	1.01202	1.6758	1.24241	1.04213	3.18006	3.3459	3.01323	2.41714	2.9016	2.40378	2.64116	2.52906	2.64517	24	54	39	38	19	59	44	37	18	53	33	36	39	38.6667	33	40.6667
GL50803_14566	Dipeptidyl-peptidase I precursor | location=CH991779:404385-406010(+) | length=541	secretory pathway	1.28759	0	0.901515	0.792911	0.0105126	0.00427731	0.460634	Only in 0	Only in 8	0.879531	1.42143	1.41989	1.02146	0	0	0	1.00936	0.805478	0.88971	0.660289	1.02041	0.698032	15	0	12	7	16	0	9	11	13	0	9	7	9	7.66667	11	5.33333
GL50803_33279	VSP | location=CH991763:689575-691821(+) | length=748	secretory pathway	1.27329	0	0	0.132958	0.0809793	-	0.42265	Only in 0	-	Only in 12	2.02159	1.06492	0.733353	0	0	0	0	0	0	0	0	0.398875	16	0	0	0	9	0	0	0	7	0	0	3	5.33333	3	2.33333	1
GL50803_14699	Ribosomal protein S23 | location=CH991776:81441-81872(-) | length=143	No reliable prediction	1.25879	2.18441	0.942066	0.865803	0.29615	0.317978	0.955349	1.73532	0.431268	0.919046	0	2.23633	1.54004	2.23782	2.15499	2.16043	2.8262	0	0	0	2.59741	0	0	10	12	0	9	10	0	10	7	10	0	0	7.33333	6.33333	5.66667	3.33333
GL50803_16729	Spindle pole protein, putative | location=CH991762:330305-331366(+) | length=353	Nucleus	1.24867	0.579952	1.14483	1.06933	0.0809232	0.128097	0.544594	0.464457	1.97401	0.934051	1.48587	1.2921	0.968027	0.358051	0.344798	1.03701	1.22469	1.10261	1.10719	1.26776	0.935067	1.00517	14	4	13	12	13	4	11	9	11	12	10	9	10.3333	9.66667	10.3333	10.3333
GL50803_103373	Alpha-7.1 giardin | location=CH991776:414382-415548(-) | length=388	mitochondrion	1.22277	0.781911	1.29294	0.404041	0.584626	0.544572	0.321137	0.63946	1.65357	0.312498	1.68045	1.98785	0	1.1935	0	1.15223	2.04114	1.83768	0	0	1.21212	0	19	16	26	0	24	0	22	14	0	16	0	0	20.3333	8	12	5.33333
GL50803_14017	High cysteine membrane protein Group 2 | location=CH991763:1337388-1339907(-) | length=839	secretory pathway	1.22262	0.217706	1.84882	1.97686	0.0579647	0.0620461	0.810063	0.178065	8.49228	1.06926	1.72467	1.11817	0.825023	0.167836	0.323248	0.162032	2.70844	1.31561	1.52239	2.37704	1.94806	1.60547	26	3	46	36	18	6	21	30	15	3	22	23	25	20	22	16
GL50803_17547	Ribosomal protein L4 | location=CH991768:119847-120797(+) | length=316	No reliable prediction	1.18902	1.51122	0.875492	1.26711	0.00569771	0.0395244	0.189522	1.27098	0.579327	1.44731	1.22462	1.24241	1.10003	1.46319	1.5748	1.49568	0.724667	1.15658	0.745227	0.914247	1.59841	1.28867	12	17	8	9	13	19	12	16	13	18	7	12	12.3333	13.6667	13.6667	12.3333
GL50803_113093	VSP | location=CH991779:1165674-1167629(+) | length=651	Cytosol	1.18809	0	0.625748	0.5597	0.00291161	0.0445589	0.691825	Only in 0	Only in 8	0.89445	1.28877	1.20691	1.0686	0	0	0	0.807486	0.35799	0.711768	0.45277	0.667905	0.558426	17	0	12	6	17	0	5	9	17	0	9	7	9.66667	7.66667	10.3333	5.33333
GL50803_9861	Hypothetical protein | location=CH991769:463847-465004(+) | length=385	Cytosol	1.17835	2.48234	1.09521	1.50206	0.0317242	0.0146391	0.140636	2.10662	0.441199	1.37149	1.7384	1.11388	0.682777	2.23782	2.2293	2.9799	1.38061	0.950526	0.954478	1.82149	1.43305	1.25164	19	29	17	20	13	30	11	16	9	40	10	13	21.6667	21	12	21
GL50803_115830	VSP | location=CH991782:357394-359295(+) | length=633	secretory pathway	1.1655	0	0.430884	0.411263	0.018876	0.0389615	0.889389	Only in 0	Only in 8	0.954464	1.43424	0.873043	1.18922	0	0	0	0.572878	0.270911	0.448863	0.214148	0.491402	0.52824	20	0	9	3	13	0	4	7	20	0	6	7	9.66667	5.33333	10.3333	4.33333
GL50803_111933	VSP | location=CH991764:85897-88122(+) | length=741	secretory pathway	1.16387	0	0	0	0.201888	-	-	Only in 0	-	-	2.12267	0	1.36893	0	0	0	0	0	0	0	0	0	36	0	0	0	0	0	0	0	28	0	0	0	12	0	9.33333	0
GL50803_17570	Elongation factor 2 | location=CH991764:58440-61136(-) | length=898	Cytosol	1.15603	3.60191	1.76403	1.85676	0.00677717	0.00396114	0.612131	3.11576	0.489748	1.05257	1.5827	0.959051	0.926341	3.65118	3.55384	3.60072	1.57011	2.02233	1.69964	1.89978	2.00502	1.66548	34	93	38	41	22	94	46	44	24	95	35	34	55	52.3333	38	54.6667
GL50803_10255	Translation initiation factor eIF-4A, putative | location=CH991762:138060-139235(+) | length=391	Cytosol	1.1415	3.13588	1.4817	1.47019	0.122842	0.000995594	0.952005	2.74716	0.4725	0.992232	2.65334	0.771149	0	3.00948	3.41825	2.9799	1.38061	1.72823	1.33627	1.45719	1.70175	1.25164	29	39	17	16	9	46	20	19	0	40	14	13	28.3333	23.6667	13	22.3333
GL50803_86676	Delta giardin | location=CH991767:1337937-1338818(+) | length=293	No reliable prediction	1.13478	2.02241	1.0797	0.930461	0.0468753	0.0208399	0.512165	1.78221	0.533868	0.861778	0.922902	1.62053	0.860893	1.75134	1.9676	2.34829	0.71679	1.19849	1.32382	0.80383	1.01638	0.971175	8	18	7	7	15	21	11	9	9	25	11	8	11	14.3333	9.66667	14.6667
GL50803_114609	Pyruvate-flavodoxin oxidoreductase | location=CH991763:506685-510446(-) | length=1253	Cytosol	1.13096	5.27151	1.09639	1.25841	0.00486995	0.00660619	0.703786	4.6611	0.207985	1.14777	1.67933	1.10087	0.612675	5.35377	5.23744	5.22332	0.745306	1.80808	0.735794	1.43759	1.34802	0.989615	50	189	25	43	35	192	57	41	22	191	21	28	88	90	40	80
GL50803_11170	Hypothetical protein | location=CH991768:334204-335835(+) | length=543	secretory pathway	1.12897	0	0.307554	0.412375	0.0105611	0.42265	0.793775	Only in 0	Only in 8	1.34082	0.964852	1.35535	1.0667	0	0	0	0	0	0.922662	0.560245	0	0.676879	12	0	0	7	18	0	0	0	16	0	11	8	4	8.33333	5.33333	6.33333
GL50803_11470	VSP with INR | location=CH991768:726353-728374(+) | length=673	No reliable prediction	1.12892	0	0.47544	0.711228	0.0040193	0.0409774	0.12572	Only in 0	Only in 8	1.49593	0.985527	1.20691	1.19432	0	0	0	0.672905	0.35799	0.395427	0.679155	0.816328	0.638201	13	0	10	9	17	0	5	11	19	0	5	8	7.66667	8.66667	11.6667	4.33333
GL50803_15574	Alanyl dipeptidyl peptidase | location=CH991814:437953-440142(-) | length=729	secretory pathway	1.12851	0.213743	0.748477	0.846318	0.0624246	0.11545	0.684264	0.189402	3.50177	1.13072	1.61789	0.909079	0.85856	0.272905	0.210243	0.15808	1.14886	0.488962	0.607607	0.966277	0.823569	0.749107	25	5	20	15	15	4	8	13	16	3	9	11	16.6667	11.3333	12.3333	7.66667
GL50803_15411	Kinase, NEK-frag | location=CH991769:166205-168325(-) | length=706	Cytosol	1.11335	7.35157	2.28573	2.30677	0.000244442	0.018742	0.983094	6.60311	0.310918	1.0092	1.66605	1.21351	0.460478	7.7543	7.41716	6.88323	1.1502	3.90459	1.80241	2.88685	1.63093	2.40253	27	149	21	47	21	148	67	27	9	137	28	37	65.6667	72	34.3333	67.3333
GL50803_5883	Hypothetical protein | location=CH991769:325262-326950(-) | length=562	Nucleus	1.09436	0.812162	1.42919	1.66139	0.00133181	0.000729785	0.149006	0.742132	1.75973	1.16247	1.1107	1.09794	1.07445	0.780634	0.851971	0.803881	1.47883	1.45694	1.35181	1.78125	1.44972	1.7532	18	15	27	29	19	17	25	24	21	16	21	27	20	21.6667	23.3333	21.3333
GL50803_14256	Histone H2A | location=CH991767:575339-575713(-) | length=124	No reliable prediction	1.089	0.718329	0.23866	2.51539	0.715565	0.580681	0.4612	0.659625	0.332244	10.5396	1.13715	2.12984	0	0	2.15499	0	0	0.71598	0	7.54616	0	0	3	0	0	20	6	7	2	0	0	0	0	0	1	11	0.666667	0
GL50803_20020	Hypothetical protein | location=CH991782:607982-608776(+) | length=264	secretory pathway	1.06589	0	0	0	0.0400585	-	-	Only in 0	-	-	1.32667	1.24241	0.628589	0	0	0	0	0	0	0	0	0	7	0	0	0	7	0	0	0	4	0	0	0	2.33333	2.33333	1.33333	0
GL50803_114915	Cysteine protease | location=CH991779:392183-394096(-) | length=637	No reliable prediction	1.06568	0	0.511002	0.787139	0.0228079	0.209197	0.430306	Only in 0	Only in 8	1.54038	1.38697	0.960042	0.850023	0	0	0	0.963477	0.56953	0	0.900394	0.826448	0.634574	23	0	18	15	17	0	10	14	17	0	0	10	13.6667	10.6667	13.6667	3.33333
GL50803_5812	VSP | location=CH991779:1108041-1109357(+) | length=438	No reliable prediction	1.03853	0.0553956	0.684661	0.548088	0.00238892	0.0016466	0.0333828	0.0533406	12.3595	0.800524	1.12257	1.14684	0.846177	0	0	0.166187	0.634083	0.674674	0.745227	0.507915	0.599402	0.536948	11	0	7	5	12	0	7	6	10	2	7	5	6	5.66667	7.66667	4.66667
GL50803_7873	Yip interacting protein, putative | location=CH991779:972747-973421(-) | length=224	Cytosol	1.03739	0	0.95235	0.890889	0.0102157	0.00657007	0.842853	Only in 0	Only in 8	0.935464	1.23823	0.993926	0.880024	0	0	0	1.09908	0.83531	0.922662	1.40862	0.519482	0.744567	7	0	7	8	6	0	5	3	6	0	5	4	4.66667	4.66667	4.66667	3
GL50803_15409	Kinase, NEK | location=CH991769:163707-165254(-) | length=515	Cytosol	1.02286	1.92495	1.26424	0.99248	0.0734389	0.120451	0.548775	1.88193	0.656765	0.785041	1.36947	1.20233	0.496788	1.87688	1.87692	2.02105	1.29154	1.69757	0.803609	1.19278	1.42439	0.360275	16	26	17	14	15	27	21	17	7	29	9	4	19.6667	18.6667	15	14
GL50803_113357	VSP | location=CH991779:1118882-1120744(-) | length=620	secretory pathway	1.01475	0	0.412186	0.568985	0.0993913	0.231876	0.597326	Only in 0	Only in 8	1.38041	1.70572	0.709947	0.628589	0	0	0	0.841131	0	0.395427	0.565962	0.742117	0.398875	9	0	5	3	4	0	0	4	4	0	2	2	4.66667	2.33333	2.66667	1.33333
GL50803_9779	UPL-1 | location=CH991814:491680-492612(-) | length=310	Cytosol	0.98672	2.00826	1.19313	1.33717	0.0245869	0.0675632	0.781953	2.03529	0.594111	1.12072	1.2736	0.894533	0.792022	1.96928	2.41359	1.64193	1.60151	1.20285	0.775036	1.47905	1.97403	0.558426	12	22	17	14	9	28	12	19	9	19	7	5	17	17	13.3333	10.3333
GL50803_9413	Protein disulfide isomerase PDI2 | location=CH991779:1348484-1349833(+) | length=449	secretory pathway	0.970358	4.30185	0.585342	1.05174	0.0134804	0.00130266	0.421055	4.43326	0.136067	1.79679	2.01654	0.894533	0	3.67002	4.39617	4.83936	0.753653	1.00237	0	1.3734	1.55845	0.22337	19	41	8	13	9	51	10	15	0	56	0	2	22.6667	24.3333	8.33333	19.3333
GL50803_115742	VSP | location=CH991768:85340-87196(-) | length=618	No reliable prediction	0.953767	0	0.666108	0.560245	0.42265	0.42265	0.909224	Only in 0	Only in 8	0.841073	0	2.8613	0	0	0	0	1.99832	0	0	1.68074	0	0	0	0	28	21	38	0	0	0	0	0	0	0	9.33333	19.6667	0	0
GL50803_114626	High cysteine membrane protein EGF-like | location=CH991767:340733-345790(-) | length=1685	secretory pathway	0.939662	0.0703305	1.33825	1.04905	0.01727	0.00744084	0.157707	0.0748466	19.028	0.7839	0.894061	0.729239	1.19569	0	0.140543	0.0704488	1.61278	1.19849	1.20347	1.0622	0.931679	1.15327	31	0	63	37	27	6	44	33	50	3	40	38	31.3333	23.3333	42.3333	27
GL50803_96818	Hypothetical protein | location=CH991763:134356-135819(-) | length=487	No reliable prediction	0.934207	1.09239	1.6872	1.86953	0.3358	0.0438663	0.498328	1.16932	1.5445	1.10807	0.92867	0.993926	0.880024	1.11891	0.861995	1.29626	1.88413	1.37826	1.79919	2.24498	1.68832	1.67528	7	10	16	17	8	8	11	13	8	12	13	12	11	11	10.6667	12.3333
GL50803_86511	Acyl-CoA synthetase | location=CH991782:1142248-1145160(+) | length=970	No reliable prediction	0.925963	4.08041	1.27924	1.11381	0.00609331	0.00296476	0.550715	4.40666	0.313509	0.870683	1.53221	0.594956	0.650722	4.0659	3.94575	4.22957	1.09465	1.72945	1.01363	1.19038	1.20725	0.943818	41	129	33	32	17	130	49	33	21	139	26	24	67.6667	59.6667	34.3333	63
GL50803_8826	Glucokinase | location=CH991776:218180-219211(-) | length=343	Cytosol	0.912638	2.51033	1.10087	1.61002	0.0128222	0.0113597	0.196796	2.75063	0.438538	1.46249	1.44728	0.790623	0.500014	2.1361	2.44885	2.94604	1.49874	0.797342	1.00654	1.68074	2.00709	1.14223	12	21	14	14	7	25	7	17	5	30	8	9	15.6667	15.3333	9.66667	15.6667
GL50803_137685	Hypothetical protein | location=CH991767:1270531-1272690(-) | length=719	secretory pathway	0.903191	0.364735	0.820285	0.895095	0.0157648	0.0570222	0.680302	0.403829	2.24899	1.0912	0.810744	1.10436	0.794466	0.435131	0.419025	0.240048	0.981319	0.556874	0.922662	0.733655	0.865803	1.08583	11	7	15	10	16	7	8	12	13	4	12	14	11	11	11	10
GL50803_6430	14-3-3 protein | location=CH991776:244368-245114(-) | length=248	Cytosol	0.897539	3.23683	2.08606	2.12529	0.00186567	0.0344946	0.93412	3.60634	0.644477	1.0188	0.92867	0.993926	0.770021	3.02106	3.12473	3.56471	2.35517	2.38063	1.52239	2.11293	2.72728	1.53567	7	27	20	16	8	29	19	21	7	33	11	11	18	17.6667	15.6667	18.3333
GL50803_8044	Seven transmembrane protein 1 | location=CH991761:294478-295434(-) | length=318	No reliable prediction	0.88438	0	0.327106	0.1443	0.00957724	0.42265	0.647325	Only in 0	Only in 8	0.441142	0.884448	1.03534	0.733353	0	0	0	0.981319	0	0	0	0.432901	0	4	0	5	0	5	0	0	2	4	0	0	0	3	1.66667	2	0
GL50803_113531	High cysteine membrane protein EGF-like | location=CH991767:838054-843117(-) | length=1687	secretory pathway	0.881153	0	1.24254	1.07136	0.0153805	0.0162033	0.412796	Only in 0	Only in 8	0.862235	0.845571	0.709947	1.08794	0	0	0	1.55286	1.0189	1.15586	1.04485	0.941917	1.22731	29	0	60	36	26	0	37	33	45	0	38	40	29.6667	20.6667	38.3333	26
GL50803_113163	VSP | location=CH991762:208021-209919(+) | length=632	secretory pathway	0.859606	0	0.33156	0.229448	0.000984485	0.0431108	0.287504	Only in 0	Only in 8	0.692026	0.909718	0.851937	0.817165	0	0	0	0.471033	0.286392	0.237256	0.226385	0.222635	0.239325	12	0	7	3	12	0	4	3	13	0	3	3	6.33333	5	6.66667	2
GL50803_112113	VSP | location=CH991767:1809337-1811418(-) | length=693	No reliable prediction	0.8406	0	0.29197	0.447341	0.0169093	0.200928	0.448536	Only in 0	Only in 8	1.53215	1.06134	0.745444	0.71502	0	0	0	0.529912	0	0.345998	0.264116	0.519482	0.558426	16	0	9	4	12	0	0	8	13	0	5	8	8.33333	5.33333	7	4.33333
GL50803_13390	VSP | location=CH991768:1219917-1222082(-) | length=721	secretory pathway	0.83711	0	0.116253	0.0530083	0.020904	0.195468	0.477124	Only in 0	Only in 8	0.455973	1.083	0.709947	0.718387	0	0	0	0.144194	0.204566	0	0	0.159025	0	20	0	3	0	14	0	4	3	16	0	0	0	7.66667	4.66667	7.66667	0
GL50803_114210	Hypothetical protein | location=CH991769:26540-29806(-) | length=1088	secretory pathway	0.832159	2.67928	5.66847	4.69323	0.0406174	0.0875596	0.450049	3.21967	2.11567	0.827955	0.371468	0.496963	1.62804	2.73014	2.75838	2.54931	3.81537	6.21471	6.97532	3.6448	4.57144	5.86347	7	61	81	69	10	64	124	88	37	59	126	105	49.6667	47.6667	83	96.6667
GL50803_16086	Ribosomal protein L2 | location=CH991776:362856-363611(+) | length=251	mitochondrion	0.826828	0.485324	1.07339	0.679883	0.503915	0.0318381	0.384041	0.586971	2.2117	0.633397	0	1.38045	1.10003	0.497293	0.598607	0.360072	1.30843	0.83531	1.07644	1.17385	0.865803	0	0	4	10	8	10	5	6	6	9	3	7	0	4.66667	7.66667	7	3.33333
GL50803_4652	Ribosomal protein S16 | location=CH991769:555818-556294(-) | length=158	Cytosol	0.802385	1.64442	1.022	0.873757	0.284849	0.427275	0.846097	2.04942	0.621498	0.854944	0	1.80714	0.600016	0.813752	1.95908	2.16043	1.92695	1.13906	0	1.44063	1.18064	0	0	4	9	6	8	10	5	5	3	11	0	0	4.33333	8	4.33333	3.66667
GL50803_17432	Heat shock protein 70 | location=CH991779:1228700-1232431(+) | length=1243	secretory pathway	0.795555	1.61923	1.57759	1.81877	0.0020507	0.828563	0.280033	2.03535	0.974281	1.15288	0.655532	0.876993	0.854141	1.68495	1.72399	1.44876	1.4131	1.88682	1.43284	1.67791	1.74179	2.03661	21	64	51	54	30	68	64	57	33	57	44	62	45.3333	50.6667	51.3333	54.3333
GL50803_3313	Serine-pyruvate aminotransferase | location=CH991762:193633-194784(-) | length=383	No reliable prediction	0.779629	0.324161	1.09912	0.593246	0.248601	0.0708712	0.151892	0.41579	3.39065	0.539747	0.442224	0.552181	1.34448	0.37297	0.239443	0.360072	0.785055	0.974529	1.53777	0.293462	0.865803	0.620473	3	3	6	2	4	2	7	6	11	3	10	4	4	2.66667	8	5.66667
GL50803_17054	Acidic ribosomal protein P0 | location=CH991761:157439-158419(-) | length=326	No reliable prediction	0.764329	1.24293	0.947939	1.11765	0.473343	0.654651	0.827783	1.62617	0.762663	1.17903	1.32667	0.966317	0	0.37297	1.91554	1.44029	1.70095	0.83531	0.307554	2.05423	1.2987	0	9	3	13	14	7	16	6	9	0	12	2	0	8.33333	12.3333	5	4.66667
GL50803_11390	Kinase, NEK | location=CH991769:161297-163630(-) | length=777	Cytosol	0.762286	2.1851	1.18194	1.18399	0.000165254	0.000567961	0.98362	2.8665	0.54091	1.00173	0.863879	0.809009	0.61397	2.28986	2.05475	2.21067	1.04065	1.2821	1.22306	1.1056	1.14769	1.29866	14	44	19	18	14	41	22	19	12	44	19	20	25.6667	24.3333	17.6667	27.6667
GL50803_16267	Hypothetical protein | location=CH991776:81986-83599(+) | length=537	No reliable prediction	0.762113	0.562429	1.0882	1.07412	0.335417	0.0668978	0.951603	0.737986	1.93482	0.987066	0.663336	1.07299	0.550015	0.559455	0.587724	0.540107	1.017	1.36687	0.880723	1.3806	0.826448	1.01532	11	11	19	23	19	12	24	14	11	11	14	16	13.6667	18	16.3333	13.6667
GL50803_7909	Amino acid transporter family | location=CH991782:827762-829435(-) | length=557	Cytosol	0.756959	0	0.181167	0.20729	0.0304193	0.42265	0.907925	Only in 0	Only in 8	1.14419	1.02052	0.573419	0.676942	0	0	0	0.5435	0	0	0	0.299701	0.322169	10	0	6	0	6	0	0	3	8	0	0	3	5.33333	2	3.66667	1
GL50803_3861	Alcohol dehydrogenase 3 lateral transfer candidate | location=CH991771:118315-119541(+) | length=408	Cytosol	0.738854	1.72368	0.451032	0.295029	0.160153	0.0215355	0.568663	2.33291	0.261668	0.65412	1.57235	0.644211	0	1.57476	1.75592	1.84037	0.610599	0.742498	0	0.293462	0.384801	0.206824	16	19	7	3	7	22	8	4	0	23	0	2	14	10.6667	4	8.33333
GL50803_101765	VSP | location=CH991767:1045452-1047551(-) | length=699	secretory pathway	0.736665	0	0.318883	0.216472	0.0826882	0.181388	0.607669	Only in 0	Only in 8	0.678843	1.10017	0.787868	0.32196	0	0	0	0.631874	0.122241	0.202536	0.386511	0.126703	0.136201	17	0	11	6	13	0	2	2	6	0	3	2	9.33333	6.33333	3.33333	1.66667
GL50803_32999	Hypothetical protein | location=CH991767:1144475-1145860(+) | length=461	Cytosol	0.72837	2.46782	1.71467	1.84183	0.0011834	0.0646864	0.811126	3.38814	0.694811	1.07416	0.51355	0.961864	0.709697	2.67094	2.57208	2.16043	1.44349	2.18259	1.51793	2.64116	1.17302	1.7113	6	37	19	31	12	37	27	14	10	31	17	19	20.6667	26.6667	17	22.3333
GL50803_17395	Ribosomal protein L5 | location=CH991763:814604-815497(-) | length=297	No reliable prediction	0.726267	2.43859	2.02886	1.85939	0.00620895	0.392186	0.763789	3.3577	0.831981	0.916471	0.663336	0.745444	0.770021	2.4616	2.69373	2.16043	1.53086	2.75652	1.79919	1.58469	2.59741	1.39606	5	22	13	12	6	25	22	20	7	20	13	10	13.3333	14.3333	16.3333	14.3333
GL50803_15106	Importin beta-3 subunit | location=CH991767:29340-32795(+) | length=1151	Cytosol	0.714123	3.11853	1.18242	1.33726	0.00143112	0.0204979	0.651403	4.36694	0.379159	1.13095	0.796003	0.869685	0.47668	3.17024	3.12473	3.06061	0.824308	1.75415	0.968795	1.49666	1.21212	1.30299	18	85	21	34	21	87	42	28	13	85	21	28	41.3333	47.3333	27.6667	44.6667
GL50803_16525	Ribosomal protein L3 | location=CH991801:71613-72752(+) | length=379	No reliable prediction	0.712954	0.91873	0.621896	0.388582	0.50532	0.156937	0.371289	1.28862	0.676908	0.624835	1.17926	0.552181	0.407419	1.07747	0.638515	1.04021	0.610599	0.742498	0.51259	0.684744	0.481002	0	12	13	7	7	6	8	8	5	5	13	5	0	10.6667	7	6	6
GL50803_7439	Ser/Thr phosphatase 2A, 65kDa reg sub A | location=CH991776:389839-391797(+) | length=652	Cytosol	0.705395	5.14256	1.87239	2.02417	3.01366e-06	0.00916745	0.722843	7.29032	0.364097	1.08106	0.707558	0.773054	0.635573	5.02266	5.17197	5.23304	1.51777	2.56162	1.53777	2.289	1.67389	2.10961	12	101	29	39	14	108	46	29	13	109	25	34	47.3333	53.6667	29.3333	56
GL50803_32571	Hypothetical protein | location=CH991779:350146-352056(+) | length=636	Cytosol	0.698184	0.669458	1.15603	1.17383	0.87813	0.00237755	0.856275	0.958855	1.72682	1.0154	0.418949	0.980848	0.694756	0.5889	0.737232	0.682241	1.11561	1.18702	1.16547	1.32058	1.02529	1.17563	6	10	18	19	15	13	18	15	12	12	16	16	11.3333	15.6667	15	14.6667
GL50803_115478	Hypothetical protein | location=CH991793:186174-188393(+) | length=739	Cytosol	0.688697	2.48537	2.12597	2.00201	0.00307928	0.550007	0.853603	3.6088	0.855395	0.941693	0.742936	0.795141	0.528015	2.14831	2.71528	2.59252	1.55441	3.10735	1.71615	2.64116	1.2987	2.06617	14	48	33	50	16	63	62	25	12	60	31	37	31.6667	43	33	42.6667
GL50803_16867	AAA family ATPase | location=CH991764:112309-114921(-) | length=870	Cytosol	0.674441	6.64314	2.26672	2.40661	3.39394e-05	0.0140105	0.828584	9.84984	0.341212	1.06172	0.968681	0.670506	0.384138	6.60689	6.84123	6.48129	1.34581	3.30146	2.15288	2.47346	2.30881	2.43757	23	186	36	59	17	200	83	56	11	189	49	55	81.6667	92	50	97.6667
GL50803_14285	Malic enzyme | location=CH991767:761437-763110(+) | length=557	Cytosol	0.672585	2.53252	0.863611	0.675944	0.00138768	0.0357045	0.734596	3.76535	0.341009	0.782695	0.941509	0.721398	0.354848	2.23782	2.57208	2.78765	1.59544	0.727528	0.26787	1.02238	1.00545	0	11	31	21	12	9	37	9	12	5	40	3	0	21	19.3333	8.66667	14.3333
GL50803_17165	ABC transporter, ATP-binding protein | location=CH991769:707841-710477(-) | length=878	No reliable prediction	0.671701	0	0.736402	0.735782	0.0102822	0.000936343	0.98961	Only in 0	Only in 8	0.999159	0.796003	0.559083	0.660018	0	0	0	0.765429	0.751779	0.691996	0.660289	0.779223	0.767835	12	0	13	10	9	0	12	12	12	0	10	11	8.33333	6.33333	12	7
GL50803_8426	Hypothetical protein | location=CH991768:1081860-1084382(+) | length=840	Nucleus	0.657797	0.583382	0.958094	1.08548	0.618024	0.00404974	0.153865	0.886872	1.64231	1.13296	0.424535	0.844837	0.704019	0.671346	0.560297	0.518503	1.03627	0.952254	0.885755	1.05646	1.19481	1.00517	8	15	22	20	17	13	19	23	16	12	16	18	15	16.6667	19.3333	15.3333
GL50803_40571	VSP | location=CH991779:1173199-1175862(+) | length=887	Cytosol	0.657219	0	0.25055	0	0.19199	0.42265	0.42265	Only in 0	Only in 8	Only in 8	1.12908	0	0.842576	0	0	0	0.751649	0	0	0	0	0	20	0	15	0	0	0	0	0	18	0	0	0	11.6667	0	6	0
GL50803_16667	Acyl-CoA synthetase | location=CH991779:230763-233480(-) | length=905	Cytosol	0.626103	2.36989	0.453753	0.468222	0.0141548	0.0126451	0.943473	3.78515	0.191466	1.03189	1.06134	0.496963	0.320009	2.40057	1.80235	2.90676	0.385391	0.774561	0.201308	0.624273	0.42503	0.355362	22	59	9	13	11	46	17	9	8	74	4	7	30	23.3333	11.3333	28.3333
GL50803_17304	Alpha adaptin | location=CH991763:1066216-1068567(-) | length=783	Cytosol	0.62512	2.50233	0.948619	0.956848	0.000717566	0.004661	0.967472	4.00295	0.379095	1.00867	0.711873	0.787868	0.37562	2.40156	2.31267	2.79275	0.861646	1.03904	0.945166	1.28837	0.696866	0.885309	11	44	15	20	13	44	17	11	7	53	14	13	23.3333	25.6667	11.6667	26.6667
GL50803_17563	Kinase, CMGC MAPK | location=CH991764:26483-27640(-) | length=385	Cytosol	0.622236	1.27027	0.979959	1.23407	0.328824	0.190989	0.147684	2.04145	0.771459	1.25931	1.62624	0.240466	0	1.44375	0.97322	1.39383	0.98765	0.970038	0.982188	1.44838	1.17302	1.08082	19	20	13	17	3	14	12	14	0	20	11	12	17.3333	11.3333	8.66667	14.3333
GL50803_13268	Hypothetical protein | location=CH991763:371351-371617(+) | length=88	Cytosol	0.621204	1.07885	1.00645	1.09319	0.608231	0.927971	0.917153	1.73672	0.932885	1.08619	0	1.86361	0	0	1.61624	1.62032	1.76637	1.25297	0	1.98087	1.2987	0	0	0	3	3	3	3	2	2	0	3	0	0	1	3	1.33333	1
GL50803_17198	Leucine-rich repeat protein | location=CH991767:1489966-1492317(-) | length=783	secretory pathway	0.619489	0.0360072	0.462143	0.555767	0.0253462	0.0201143	0.369476	0.058124	12.8348	1.20258	0.398001	0.745444	0.71502	0	0	0.108021	0.588792	0.313241	0.484397	0.59426	0.584417	0.488622	6	0	10	9	12	0	5	9	13	2	7	7	5.33333	7	9	5.33333
GL50803_5744	Sec61-alpha | location=CH991763:193516-194988(+) | length=490	mitochondrion	0.618826	0.788452	1.01424	1.17842	0.65631	0.389915	0.502423	1.27411	1.28637	1.16187	1.06134	0.795141	0	0.98464	0.775795	0.60492	0.753653	1.40332	0.885755	1.26776	1.03896	1.22854	10	11	8	12	8	9	14	10	0	7	8	11	9.66667	9.66667	8	8.66667
GL50803_16653	Hypothetical protein | location=CH991767:728950-731922(-) | length=990	Cytosol	0.617866	1.2317	0.59836	0.548214	0.281345	0.039287	0.821486	1.99348	0.485799	0.916194	1.45302	0.295811	0.104765	1.33203	1.23142	1.13165	0.504678	0.894975	0.395427	0.817501	0.494744	0.332396	23	25	9	13	5	24	15	8	2	22	6	5	19	14	8.33333	11
GL50803_16454	Protein kinase, putative | location=CH991763:1252679-1254841(+) | length=720	No reliable prediction	0.602111	0	0.38709	0.410691	0.0431063	0.0537839	0.829392	Only in 0	Only in 8	1.06097	0.860544	0.4701	0.475689	0	0	0	0.509225	0.203184	0.448863	0.428296	0.351001	0.452777	12	0	8	6	7	0	3	5	8	0	6	6	6.66667	4.33333	5.33333	4
GL50803_16575	ABC transporter family protein | location=CH991768:1271278-1274535(+) | length=1085	No reliable prediction	0.599103	0.283137	0.799988	0.49018	0.0657222	0.0112954	0.0550564	0.472602	2.82544	0.612734	0.770325	0.601165	0.425818	0.397032	0.243305	0.209074	0.949664	0.646692	0.803609	0.511192	0.418937	0.540412	18	11	25	12	15	7	16	10	12	6	18	12	18	11.3333	12.6667	12
GL50803_13372	Spindle pole protein, putative | location=CH991767:1753997-1755391(+) | length=464	Nucleus	0.59784	0.773391	0.743162	0.606084	0.0876632	0.866647	0.470705	1.29364	0.960913	0.815548	0.51355	0.641243	0.638727	0.649689	0.834188	0.836295	0.455839	0.970038	0.803609	0.511192	0.586512	0.720549	6	9	6	6	8	12	12	7	9	12	9	8	7	8.66667	9.33333	9.66667
GL50803_4410	SALP-1 | location=CH991814:40220-40987(+) | length=255	Cytosol	0.596797	0.24578	0.792295	0.841403	0.419495	0.203468	0.888277	0.411832	3.22359	1.06198	1.17926	0	0.611128	0.497293	0	0.240048	0.52337	1.39218	0.461331	1.02712	0.721502	0.775591	8	4	4	7	0	0	10	5	5	2	3	5	5.33333	2.33333	6.66667	3.33333
GL50803_136003	VSP | location=CH991782:1221437-1223092(+) | length=551	secretory pathway	0.595195	0	0	0.0865803	0.000414627	-	0.42265	Only in 0	-	Only in 12	0.619113	0.57979	0.586683	0	0	0	0	0	0	0	0.259741	0	7	0	0	0	7	0	0	3	8	0	0	0	2.33333	2.33333	3.66667	0
GL50803_9274	U3 small nucleolar ribonucleoprotein protein MPP10, putative | location=CH991814:233192-234316(-) | length=374	Cytosol	0.593574	0.167187	0.647045	0.687758	0.0226374	0.0335787	0.762255	0.281661	3.8702	1.06292	0.603033	0.677677	0.500014	0.305157	0	0.196403	0.856424	0.455624	0.629088	0.720316	0.708384	0.634574	5	3	8	6	6	0	4	6	5	2	5	5	5.33333	4	5	4
GL50803_14895	Spindle pole protein, putative | location=CH991768:219401-221347(-) | length=648	Nucleus	0.588438	1.87729	1.42742	1.47465	0.00743809	0.320292	0.905912	3.19029	0.76036	1.03309	0.663336	0.496963	0.605017	2.12593	1.88561	1.62032	0.824308	2.00475	1.45319	1.58469	1.23377	1.60547	10	38	14	24	8	35	32	19	11	30	21	23	20.6667	22.3333	20.6667	24.6667
GL50803_10521	Arginyl-tRNA synthetase | location=CH991767:155366-157231(+) | length=621	Cytosol	0.582002	5.59145	1.12697	1.01807	0.000296584	0.00341753	0.850698	9.60727	0.201552	0.903368	1.0108	0.473298	0.261912	5.06173	6.1058	5.60683	0.897206	2.08828	0.395427	1.25769	0.865803	0.930709	16	95	16	20	8	119	35	14	5	109	6	14	42.3333	49	18	43
GL50803_14091	Ribosomal protein L14 | location=CH991779:203244-203639(-) | length=131	Cytosol	0.57979	1.79818	1.61534	1.91935	0.329078	0.887661	0.822303	3.10143	0.898319	1.1882	0	1.73937	0	0	2.58598	2.80856	2.59068	2.25534	0	2.64116	3.11689	0	0	0	11	10	7	12	9	12	0	13	0	0	3.66667	9.66667	7	4.33333
GL50803_16431	Ribosomal protein L19 | location=CH991769:199234-199824(+) | length=196	mitochondrion	0.576493	0.595749	1.15255	1.05213	0.958308	0.131887	0.705035	1.0334	1.93462	0.912869	0	1.12946	0.600016	0.610314	0.587724	0.589208	0.856424	1.59468	1.00654	0.960421	1.18064	1.01532	0	3	4	4	5	3	7	5	3	3	4	4	2.33333	4	5	3.66667
GL50803_27310	Stress-induced-phosphoprotein 1 | location=CH991767:1068529-1070292(+) | length=587	Cytosol	0.563261	3.78268	2.84502	2.8046	5.87663e-06	0.186952	0.954838	6.71568	0.752116	0.985796	0.461451	0.70223	0.526101	3.84321	3.8415	3.66334	1.99677	3.64994	2.88833	3.27274	1.86336	3.27772	8	79	39	57	13	82	67	33	11	78	48	54	42	50.6667	37	60
GL50803_17060	Protein 21.1 | location=CH991768:322650-324521(-) | length=623	Cytosol	0.555621	1.55218	0.277829	0.252546	0.0360061	0.00439934	0.900819	2.79359	0.178993	0.908997	0.977547	0.457729	0.231585	1.59003	1.41775	1.64875	0.371868	0.461619	0	0.347521	0.410117	0	14	27	6	5	7	25	7	6	4	29	0	0	15.6667	12.3333	5.66667	9.66667
GL50803_2622	Phosphatidylinositol-4-phosphate 5-kinase, putative | location=CH991779:1127643-1128491(-) | length=282	Cytosol	0.550152	0.102878	0.28197	0.254943	0.0384055	0.217195	0.567113	0.186999	2.74083	0.904149	0.758098	0.473298	0.419059	0	0	0.308633	0.224302	0.35799	0.263618	0.251539	0.247372	0.265917	6	0	2	2	4	0	3	2	4	3	2	2	2.66667	2	3	2.33333
GL50803_13500	TCP-1 chaperonin subunit theta | location=CH991763:1093617-1095308(+) | length=563	Cytosol	0.536059	2.1864	0.886033	1.02625	0.00140416	0.00135341	0.318104	4.07865	0.405248	1.15825	0.816413	0.509706	0.282059	2.40996	2.15499	1.99424	0.785055	1.09233	0.780714	1.01583	1.1322	0.930709	12	42	13	15	8	39	17	17	5	36	11	13	22.3333	20.6667	13	20
GL50803_6184	Branched-chain amino acid aminotransferase lateral transfer candidate | location=CH991782:66120-67187(-) | length=355	Cytosol	0.530215	0.428562	0.452143	0.316826	0.74444	0.866032	0.542345	0.80828	1.05502	0.70072	0	0.790623	0.800022	0.305157	0.587724	0.392805	0.535265	0.56953	0.251635	0.360158	0.59032	0	0	3	5	3	7	6	5	5	8	4	2	0	2.66667	5.33333	6	2
GL50803_17243	Dynein heavy chain | location=CH991782:169505-173833(+) | length=1442	mitochondrion	0.525671	1.00434	1.12075	1.34989	0.0323676	0.367584	0.112398	1.91059	1.1159	1.20446	0.335159	0.732366	0.509488	1.06002	1.08884	0.864172	0.991649	1.29253	1.07806	1.47349	1.31237	1.26381	12	45	40	53	28	48	49	48	22	38	37	43	32.3333	43	39.6667	39.3333
GL50803_12216	Vacuolar ATP synthase subunit B | location=CH991793:87325-88818(-) | length=497	Cytosol	0.521306	4.29711	0.524802	0.562343	0.00216451	0.000211806	0.904846	8.24297	0.122129	1.07153	1.14978	0.414136	0	4.47564	3.95081	4.46489	0.471033	0.918841	0.184532	0.968424	0.346321	0.372284	13	60	6	11	5	55	11	4	0	62	2	4	26.3333	23.6667	5	22.6667
GL50803_16200	Developmentally regulated GTP-binding protein 1 | location=CH991769:17206-18327(-) | length=373	Cytosol	0.521302	1.36518	0.526158	0.484929	0.115407	0.000348307	0.588812	2.61879	0.385412	0.921642	1.10556	0	0.458346	1.39864	1.43666	1.26025	0.49066	0.626483	0.461331	0.440193	0.432901	0.581693	10	15	5	4	0	16	6	4	5	14	4	5	10	6.66667	5	7.66667
GL50803_15551	Ribosomal protein S18 | location=CH991762:430449-430913(+) | length=154	Cytosol	0.520038	0.794332	0.73653	0.871106	0.0775318	0.889869	0.835469	1.52745	0.927232	1.18272	0.482426	0.677677	0.400011	0.813752	0.783632	0.785611	1.07053	1.13906	0	0.960421	1.6529	0	2	4	5	4	3	4	5	7	2	4	0	0	3.66667	3.66667	4.66667	1.33333
GL50803_17278	Hypothetical protein | location=CH991768:759467-760360(-) | length=297	Cytosol	0.509967	0.420616	0.618012	0.747367	0.27584	0.0735608	0.279721	0.824791	1.4693	1.20931	0.558599	0.392339	0.578963	0.35334	0.453681	0.454827	0.743737	0.527564	0.582734	0.83405	0.820234	0.587816	4	3	6	6	3	4	4	6	5	4	4	4	4.33333	4.33333	5	4
GL50803_103713	Protein disulfide isomerase PDI4 | location=CH991782:1023105-1024169(-) | length=354	secretory pathway	0.506565	1.48306	0.0654213	0.404666	0.0742119	0.00760782	0.0438434	2.92767	0.0441125	6.18554	1.10556	0.414136	0	1.21215	1.43666	1.80036	0.196264	0	0	0.440193	0.541127	0.232677	10	13	2	4	4	16	0	5	0	20	0	2	8.33333	8	1.66667	7.33333
GL50803_17121	Bip | location=CH991779:11946-13979(+) | length=677	secretory pathway	0.505069	6.33277	0.738683	0.531768	0.00178679	0.00109648	0.563757	12.5384	0.116644	0.719886	1.1107	0.404505	0	6.45324	6.16426	6.3808	0.547713	1.2821	0.386231	0.675645	0.724858	0.1948	18	124	10	11	7	123	22	12	0	127	6	3	50.6667	47	11.3333	45.3333
GL50803_17163	Peptidyl-prolyl cis-trans isomerase B precursor | location=CH991769:704275-704781(-) | length=168	Cytosol	0.503741	0.940094	0.894583	0.925311	0.219443	0.74673	0.954409	1.86623	0.951589	1.03435	0.780395	0.730828	0	0.789818	1.14088	0.889589	0.969774	0.737039	0.976936	1.55362	1.22231	0	5	6	7	10	5	9	5	8	0	7	6	0	6	8	4.33333	4.33333
GL50803_17579	Inositol-3-phosphate synthase | location=CH991779:277031-278680(+) | length=549	Cytosol	0.50116	0.657964	1.64749	0.681138	0.465274	0.00900251	0.0144466	1.31288	2.50392	0.413441	0.796003	0.414136	0.293341	0.895127	0.574663	0.5041	1.96264	1.50356	1.47626	0.792347	0.692642	0.558426	9	12	25	9	5	8	18	8	4	7	16	6	15.3333	7.33333	10	9.66667
GL50803_14859	Protein 21.1 | location=CH991768:797260-800037(-) | length=925	Cytosol	0.4991	4.3923	1.0358	1.25548	0.00178132	0.000228064	0.418622	8.80045	0.235823	1.21208	1.06926	0.296694	0.131347	4.64264	4.24565	4.28861	0.773338	1.38387	0.950204	1.41913	0.930415	1.4169	27	139	22	36	8	132	37	24	4	133	23	34	62.6667	58.6667	21.6667	63.3333
GL50803_114885	Kinesin-associated protein | location=CH991771:46801-49107(+) | length=768	Cytosol	0.492968	0.529475	0.815727	1.13741	0.81558	0.0471455	0.102775	1.07405	1.54063	1.39435	0.241213	0.677677	0.560015	0.528939	0.430997	0.628489	0.685139	0.95681	0.805232	1.29657	0.897287	1.21838	5	13	16	27	15	11	21	19	14	16	16	24	11.3333	17.6667	18	18.6667
GL50803_22850	Kinase, CMGC MAPK | location=CH991776:54541-55623(-) | length=360	Cytosol	0.49136	1.58957	0.0618748	0.323368	0.151291	0.000239647	0.242506	3.23504	0.0389256	5.22617	1.47408	0	0	1.49188	1.51647	1.76035	0	0.185625	0	0.489103	0.481002	0	15	18	0	5	0	19	2	5	0	22	0	0	11	8	2.33333	7.33333
GL50803_103916	VSP, putative | location=CH991763:1401379-1401924(-) | length=181	Cytosol	0.478876	0	0	0.206824	0.204502	-	0.42265	Only in 0	-	Only in 12	0.884448	0.552181	0	0	0	0	0	0	0	0	0	0.620473	3	0	0	0	2	0	0	0	0	0	0	2	1	0.666667	0	0.666667
GL50803_14375	Asparaginyl-tRNA synthetase | location=CH991782:331749-333395(+) | length=548	Cytosol	0.474549	0.910172	0.584863	0.4221	0.023257	0.120597	0.322326	1.91797	0.642586	0.721706	0.589632	0.345113	0.488902	0.932424	0.897911	0.900179	0.457949	0.83531	0.461331	0.440193	0.360751	0.465355	8	15	7	6	5	15	12	5	8	15	6	6	10	8.66667	8.33333	9
GL50803_16353	Hypothetical protein | location=CH991768:1112763-1115030(+) | length=755	Cytosol	0.471849	0.324946	0.69338	0.598328	0.354804	0.0592399	0.553031	0.688665	2.13383	0.862915	0.464335	0.621204	0.330009	0.111891	0.484872	0.378075	0.824308	0.563835	0.691996	0.462202	0.844158	0.488622	7	2	14	7	10	9	9	13	6	7	10	7	7.66667	8.66667	9.33333	8
GL50803_114773	Cysteine protease | location=CH991767:1584364-1586277(-) | length=637	No reliable prediction	0.452051	0	0	0	0.42265	-	-	Only in 0	-	-	1.35615	0	0	0	0	0	0	0	0	0	0	0	23	0	0	0	0	0	0	0	0	0	0	0	7.66667	0	0	0
GL50803_13329	Hypothetical protein | location=CH991782:14246-14884(+) | length=212	Cytosol	0.442224	0	1.99284	1.74437	0.42265	0.0389615	0.816938	Only in 0	Only in 8	0.875317	1.32667	0	0	0	0	0	2.64956	1.25297	2.07599	2.31101	2.92208	0	4	0	9	7	0	0	4	9	0	0	6	0	4.33333	2.33333	4.33333	2
GL50803_114119	Alpha-7.2 giardin | location=CH991776:287112-288278(+) | length=388	mitochondrion	0.415567	1.26184	1.72061	1.18333	0.178302	0.222404	0.166597	3.03643	1.36357	0.687741	0	0	1.2467	1.2681	1.22116	1.29626	2.04114	1.92121	1.19946	1.32058	1.2987	0.930709	0	17	26	15	0	17	23	15	17	18	13	10	14.3333	10.6667	18.3333	13.6667
GL50803_15427	Giardia trophozoite antigen GTA-2 | location=CH991782:536380-537090(-) | length=236	Cytosol	0.41396	0.261623	0.477602	0.476896	0.431422	0.490862	0.998468	0.632001	1.82554	0.998521	0.603033	0.338838	0.300008	0	0.293862	0.491007	0.749371	0.683436	0	0.840368	0.59032	0	5	0	7	7	3	3	6	5	3	5	0	0	4	4.33333	4.66667	1.66667
GL50803_8687	Tenascin precursor | location=CH991779:1033384-1034898(-) | length=504	secretory pathway	0.41396	0	0.325728	0.643829	0.0490296	0.279683	0.3221	Only in 0	Only in 8	1.97659	0.603033	0.338838	0.300008	0	0	0	0.749371	0.227812	0	0.960421	0.59032	0.380745	5	0	7	8	3	0	2	5	3	0	0	3	4	3.66667	3.33333	1
GL50803_16824	Kinase, NEK | location=CH991814:501557-504028(+) | length=823	Cytosol	0.407402	2.68407	0.85723	0.608612	0.000537507	0.00271243	0.0544338	6.58826	0.319377	0.709975	0.707558	0.331309	0.183338	2.90916	2.37049	2.77255	0.785055	1.00237	0.784263	0.528231	0.692642	0.604961	16	78	20	12	8	66	24	16	5	77	17	13	38	28.6667	15	35.6667
GL50803_11299	Amino acid transporter, putative | location=CH991779:895822-897591(+) | length=589	Cytosol	0.399662	0.230156	0.542544	0.638167	0.363761	0.239171	0.809384	0.575875	2.35729	1.17625	0.636802	0.298178	0.264007	0	0.344798	0.345669	0.28262	0.902135	0.442878	1.26776	0.311689	0.335055	6	0	3	12	3	4	9	3	3	4	4	3	3	6.33333	5	3.66667
GL50803_115052	Multidrug resistance-associated protein 1 | location=CH991763:769186-773982(-) | length=1598	Cytosol	0.396804	0.23075	0.517674	0.328698	0.18444	0.208885	0.361817	0.581521	2.24344	0.634951	0.519132	0.432142	0.239137	0.340538	0.210814	0.140898	0.819188	0.463053	0.270781	0.430623	0.282327	0.273143	18	14	32	15	16	9	17	10	10	6	9	9	21.3333	13.3333	12.3333	8
GL50803_17427	Hypothetical protein | location=CH991779:1292181-1293917(-) | length=578	secretory pathway	0.392386	0	0.47544	0.208227	0.215398	0.0409774	0.147579	Only in 0	Only in 8	0.437966	0.758098	0	0.419059	0	0	0	0.672905	0.35799	0.395427	0.377308	0.247372	0	6	0	6	3	0	0	3	2	4	0	3	0	4	1	3	1
GL50803_17551	Protein 21.1 | location=CH991793:55070-58294(+) | length=1074	Nucleus	0.388201	1.9943	1.2818	1.39032	0.0034052	0.0582929	0.701663	5.13729	0.642732	1.08466	0.25443	0.578656	0.331516	1.99258	1.97786	2.01246	0.935614	1.54475	1.36503	1.77283	1.17417	1.22395	7	65	29	49	17	67	45	33	11	68	36	32	33.6667	44.3333	29.6667	45.3333
GL50803_17255	Hypothetical protein | location=CH991814:143122-145116(-) | length=664	Cytosol	0.386864	1.89692	1.09931	1.22225	0.000638574	0.00444362	0.314807	4.90331	0.579526	1.11184	0.493645	0.462291	0.204657	1.97761	1.90441	1.80873	0.985884	1.2821	1.02995	1.28987	1.2081	1.1688	8	38	18	21	8	38	22	20	4	36	16	18	21.3333	22.3333	15.3333	23.3333
GL50803_8781	Yip paralog | location=CH991768:1064260-1064997(+) | length=245	Cytosol	0.386701	0	0	0	0.194828	-	-	Only in 0	-	-	0.482426	0.677677	0	0	0	0	0	0	0	0	0	0	2	0	0	0	3	0	0	0	0	0	0	0	0.666667	1	0	0
GL50803_13475	Axoneme-associated protein GASP-180 | location=CH991768:999442-1005816(+) | length=2124	Nucleus	0.384866	1.36644	1.66128	1.94671	0.00103977	0.337954	0.357395	3.55042	1.21577	1.17181	0.219587	0.479826	0.455185	1.45072	1.39703	1.25156	1.20195	1.98746	1.79442	2.00364	1.73758	2.09891	12	94	74	110	28	94	115	97	30	84	94	109	60	77.3333	80.6667	95.6667
GL50803_12139	Protein 21.1 | location=CH991767:87424-89469(+) | length=681	Cytosol	0.384392	1.85702	0.642638	0.819756	0.000517836	0.00030047	0.08009	4.83105	0.346059	1.27561	0.433199	0.405684	0.314294	1.87246	1.97907	1.71953	0.528711	0.664839	0.734364	0.862419	0.742117	0.854733	8	41	11	16	8	45	13	14	7	39	13	15	20	23	11.3333	22.3333
GL50803_17294	Degreening related gene dee76 protein | location=CH991763:1157659-1158657(-) | length=332	No reliable prediction	0.380625	0.56285	0.618214	0.728438	0.383733	0.77317	0.524418	1.47875	1.09836	1.1783	0.603033	0.338838	0.200005	0.610314	0.783632	0.294604	0.428212	0.797342	0.629088	0.960421	0.59032	0.634574	5	6	4	8	3	8	7	5	2	3	5	5	5	6.33333	4.66667	4.33333
GL50803_15591	Coiled-coil protein | location=CH991767:452286-457343(+) | length=1685	No reliable prediction	0.380443	1.88076	1.04896	1.3686	3.48141e-05	0.0112085	0.148749	4.9436	0.557733	1.30472	0.331668	0.465903	0.343759	1.91147	1.95296	1.77785	0.858654	1.27907	1.00916	1.51316	1.10931	1.48332	12	82	35	55	18	87	49	41	15	79	35	51	43	53.3333	35	55
GL50803_16549	Uridine kinase | location=CH991776:188827-190875(+) | length=682	No reliable prediction	0.377198	1.42706	0.608401	0.776287	0.00499322	0.0120842	0.242651	3.78331	0.426333	1.27595	0.346088	0.594195	0.19131	1.65404	1.17119	1.45594	0.460793	0.762675	0.601736	0.918663	0.621119	0.78908	6	34	9	16	11	25	14	11	4	31	10	13	16.3333	17.3333	9.66667	18
GL50803_9704	Transketolase | location=CH991780:31935-34094(+) | length=719	Cytosol	0.367841	1.52236	0.313997	0.332955	0.0179951	0.004782	0.92812	4.13863	0.206257	1.06037	0.821273	0.177487	0.104765	1.27875	1.48797	1.80036	0.392528	0.417655	0.131809	0.565962	0.432901	0	13	24	7	9	3	29	7	7	2	35	2	0	14.6667	13.6667	5.33333	12.3333
GL50803_17342	Hypothetical protein | location=CH991769:609894-611873(+) | length=659	No reliable prediction	0.364184	3.00002	1.80128	1.31404	0.0124977	0.0106671	0.112558	8.23764	0.600421	0.729503	1.09255	0	0	3.22509	2.91557	2.85939	1.80101	2.13741	1.4654	1.16522	1.2987	1.47819	14	49	26	15	0	46	29	17	0	45	18	18	29.6667	20.3333	15.3333	27
GL50803_9508	Metalloprotease, insulinase family | location=CH991763:114455-117973(-) | length=1172	Cytosol	0.360641	0.474706	0.366013	0.336213	0.0316308	0.0443088	0.613544	1.31628	0.771031	0.918581	0.331668	0.414136	0.33612	0.435131	0.478886	0.510102	0.327106	0.348046	0.422887	0.293462	0.288601	0.426575	9	14	10	8	12	16	10	8	11	17	11	11	11	12	9.66667	13
GL50803_16720	Hypothetical protein | location=CH991767:795041-797563(+) | length=840	Cytosol	0.354771	0.436446	0.841533	0.82714	0.156687	0.00132012	0.746707	1.23022	1.92815	0.982896	0.337698	0.406606	0.320009	0.406876	0.391816	0.510647	0.899245	0.820123	0.805232	0.768337	0.850061	0.863021	7	10	21	16	9	10	18	18	8	13	16	17	12.6667	11.6667	14.6667	15.3333
GL50803_14475	Hypothetical protein | location=CH991771:30540-33971(-) | length=1143	Cytosol	0.346857	1.06691	0.459341	0.519029	0.0102753	0.00139364	0.391854	3.07594	0.430534	1.12994	0.530669	0.289895	0.220006	1.00702	1.07749	1.11622	0.549539	0.459421	0.369065	0.572251	0.519482	0.465355	12	27	14	13	7	30	11	12	6	31	8	10	17.6667	16.6667	9.66667	16.3333
GL50803_9183	Hypothetical protein | location=CH991767:1313725-1319439(-) | length=1904	No reliable prediction	0.345859	3.59445	0.712067	0.919801	0.00314112	0.00201374	0.345008	10.3928	0.198102	1.29173	0.763841	0.207068	0.0666685	3.50931	3.65695	3.61708	0.588792	1.04414	0.50327	1.02045	0.787094	0.951862	38	207	33	51	11	224	55	40	4	221	24	45	92.6667	95.3333	33	96.6667
GL50803_15123	VSP | location=CH991779:1324089-1325870(+) | length=593	Cytosol	0.344153	0	0.219154	0.172703	0.0154108	0.0193889	0.271483	Only in 0	Only in 8	0.788045	0.427959	0.320621	0.283879	0	0	0	0.227919	0.161673	0.26787	0.170397	0.167575	0.180137	5	0	3	2	4	0	2	2	4	0	3	2	2.66667	2	2.66667	1.66667
GL50803_1345	Ribosomal protein L10a | location=CH991767:756331-756996(+) | length=221	Cytosol	0.342544	1.01767	0.983866	1.04869	0.0425925	0.92557	0.92305	2.97093	0.966781	1.06588	0.530669	0.496963	0	0.895127	1.00566	1.15223	1.4131	1.16943	0.369065	1.76077	1.38528	0	3	6	9	10	3	7	7	8	0	8	2	0	6	6.66667	5	3.33333
GL50803_13608	Acetyl-CoA synthetase | location=CH991767:971361-973541(+) | length=726	No reliable prediction	0.339982	3.44534	0.192101	0.438894	0.00072649	0.00186714	0.274883	10.1339	0.0557566	2.28471	0.749858	0.270089	0	3.06484	3.37302	3.89817	0.358395	0.217907	0	0.574165	0.621119	0.121397	13	63	7	10	5	72	4	11	0	83	0	2	27.6667	29	5	28.3333
GL50803_8118	Ribosomal protein S2 | location=CH991767:1639924-1640652(+) | length=242	Cytosol	0.33793	0.877017	0.267967	0.618138	0.0509657	0.0443164	0.385382	2.59526	0.305544	2.30677	0.221112	0.51767	0.275008	0.652697	0.80812	1.17023	0.49066	0.313241	0	0.880386	0.974028	0	2	7	5	8	5	9	3	9	3	13	0	0	4.66667	7.33333	5	4.33333
GL50803_4266	Hypothetical protein | location=CH991768:62921-66181(+) | length=1086	Cytosol	0.331826	0.879927	0.342009	0.438821	0.0258594	0.0224503	0.149679	2.65177	0.388679	1.28307	0.560565	0.279979	0.154934	0.724927	0.849854	1.065	0.364885	0.388243	0.2729	0.520792	0.402415	0.393257	15	23	11	14	8	28	11	11	5	35	7	10	16.3333	16.6667	9	17.3333
GL50803_40224	MDR protein-like protein | location=CH991782:818861-819637(-) | length=258	secretory pathway	0.331668	0	0.392528	0	0.42265	0.42265	0.42265	Only in 0	Only in 8	Only in 8	0.995004	0	0	0	0	0	1.17758	0	0	0	0	0	3	0	4	0	0	0	0	0	0	0	0	0	2.33333	0	0	0
GL50803_13584	Hypothetical protein | location=CH991767:1110208-1111368(+) | length=386	Cytosol	0.33153	4.53097	0.848151	0.89444	0.000556409	0.0043569	0.799055	13.6669	0.18719	1.05458	0.61231	0.382279	0	4.13136	4.39286	5.0687	0.81525	0.771056	0.958149	1.11741	0.599402	0.966506	6	48	9	11	4	53	8	6	0	61	9	9	21	22.6667	4.66667	26.3333
GL50803_9030	Protein 21.1 | location=CH991776:335779-336771(-) | length=330	Cytosol	0.331309	1.12932	0.527875	0.259741	0.123891	0.140662	0.512627	3.40867	0.467427	0.49205	0	0.993926	0	1.2308	1.29299	0.864172	0.70655	0.877076	0	0	0.779223	0	0	11	6	0	8	12	7	6	0	8	0	0	5.66667	6.66667	4.33333	2.66667
GL50803_103785	Hypothetical protein | location=CH991782:606313-607059(+) | length=248	secretory pathway	0.329293	0	0.711549	0	0.209326	0.186141	0.186141	Only in 0	Only in 8	Only in 8	0	0.621204	0.366677	0	0	0	0.981319	0	1.15333	0	0	0	0	0	5	0	3	0	0	0	2	0	5	0	1.66667	1	0.666667	1.66667
GL50803_23833	Vacuolar protein sorting 35 | location=CH991768:901899-904196(+) | length=765	Cytosol	0.326638	2.88605	0.918268	1.20899	0.000755139	0.0163167	0.483445	8.83563	0.318175	1.3166	0.379049	0.443717	0.157147	2.91716	2.88614	2.85485	0.630848	1.43196	0.691996	1.74505	0.834881	1.04705	8	73	15	37	10	75	32	18	4	74	14	21	32	40.6667	18	36.3333
GL50803_12150	Alanine aminotransferase, putative | location=CH991782:264057-265622(+) | length=521	No reliable prediction	0.321414	1.03458	0.0659456	0.183809	0.0736836	0.00213107	0.36185	3.21883	0.0637415	2.78729	0.768073	0.19617	0	1.06002	1.19091	0.852801	0	0.197837	0	0.278017	0.273411	0	11	18	0	4	3	21	3	4	0	15	0	0	9.66667	9.33333	2.33333	5
GL50803_113439	VSP with INR | location=CH991763:1153443-1155626(+) | length=727	No reliable prediction	0.319907	0	0.167033	0	0.42265	0.42265	0.42265	Only in 0	Only in 8	Only in 8	0.95972	0	0	0	0	0	0.501099	0	0	0	0	0	17	0	10	0	0	0	0	0	0	0	0	0	9	0	0	0
GL50803_16507	Hypothetical protein | location=CH991814:32453-35080(-) | length=875	secretory pathway	0.314486	1.29064	0.786612	0.929612	0.00552482	0.059587	0.478272	4.10396	0.609476	1.18179	0.324899	0.304263	0.314294	1.14174	1.36336	1.3668	0.720969	1.07397	0.564895	1.07802	0.742117	0.968697	6	25	15	20	6	31	21	14	7	31	10	17	15.3333	19	14	19.3333
GL50803_119706	VSP | location=CH991780:18497-20518(+) | length=673	secretory pathway	0.314452	0	0.052337	0	0.0617558	0.42265	0.42265	Only in 0	Only in 8	Only in 8	0.471705	0.276091	0.195561	0	0	0	0.157011	0	0	0	0	0	8	0	3	0	5	0	0	0	4	0	0	0	3.66667	1.66667	1.33333	0
GL50803_137727	High cysteine membrane protein EGF-like | location=CH991763:153296-158341(+) | length=1681	secretory pathway	0.314008	0	0.816066	0.545941	0.183716	0.0300545	0.199973	Only in 0	Only in 8	0.668991	0.460274	0.48175	0	0	0	0	1.10549	0.664839	0.677874	0.592913	0.503579	0.541331	17	0	46	22	19	0	26	19	0	0	24	19	21	13.6667	15	14.3333
GL50803_25238	High cysteine protein | location=CH991767:797586-799643(-) | length=685	secretory pathway	0.310765	0	0.167624	0.400088	0.0640473	0.183896	0.116429	Only in 0	Only in 8	2.38682	0.457473	0.171367	0.303457	0	0	0	0.243638	0.259234	0	0.546446	0.268697	0.385121	5	0	3	6	2	0	3	3	4	0	0	4	2.66667	2.66667	3.33333	1.33333
GL50803_16124	TCP-1 chaperonin subunit eta | location=CH991768:472136-473923(+) | length=595	Cytosol	0.308229	2.08741	0.0697827	0.118325	0.00633631	3.02301e-05	0.641566	6.77227	0.0334303	1.69562	0.648595	0.276091	0	2.13836	1.96343	2.16043	0.209348	0	0	0	0.230881	0.124095	11	43	4	0	5	41	0	4	0	45	0	2	19.3333	15.3333	1.33333	15.6667
GL50803_134710	VSP | location=CH991763:332238-334148(-) | length=636	secretory pathway	0.303239	0	0	0	0.42265	-	-	Only in 0	-	-	0.909718	0	0	0	0	0	0	0	0	0	0	0	12	0	0	0	0	0	0	0	0	0	0	0	4	0	0	0
GL50803_111873	VSP | location=CH991801:741-1511(-) | length=256	Cytosol	0.294816	0	0.196264	0	0.42265	0.42265	0.42265	Only in 0	Only in 8	Only in 8	0.884448	0	0	0	0	0	0.588792	0	0	0	0	0	4	0	3	0	0	0	0	0	0	0	0	0	2.33333	0	0	0
GL50803_2107	Hypothetical protein | location=CH991769:233733-234719(+) | length=328	Cytosol	0.294816	0.606115	0.512742	0.325891	0.40226	0.754327	0.614177	2.05591	0.845948	0.635585	0.884448	0	0	0.559455	0.538747	0.720143	0	0.730897	0.807329	0.220096	0.757578	0	8	6	0	2	0	6	7	7	0	8	7	0	4.66667	2.66667	4.66667	5
GL50803_22165	Kinase, STE STE20 | location=CH991761:276008-277081(+) | length=357	Cytosol	0.294816	1.59582	0.149534	0	0.0436534	0.00542669	0.42265	5.41292	0.0937041	Only in 8	0.884448	0	0	1.705	1.53928	1.54316	0.448603	0	0	0	0	0	7	16	4	0	0	15	0	0	0	15	0	0	9	5	0	5
GL50803_9810	Ribosomal protein L44 | location=CH991768:1282239-1282559(+) | length=106	Nucleus	0.294816	0.240048	0	0	0.892693	0.42265	-	0.814229	Only in 4	-	0.884448	0	0	0	0	0.720143	0	0	0	0	0	0	2	0	0	0	0	0	0	0	0	2	0	0	0.666667	0	0	0.666667
GL50803_9825	TBP-interacting protein TIP49 | location=CH991763:936445-937851(-) | length=468	Cytosol	0.294816	1.28688	0.134193	0.233797	0.0585415	0.0071076	0.603087	4.36504	0.104277	1.74225	0.884448	0	0	1.34269	1.00566	1.5123	0.235517	0.167062	0	0.528231	0.173161	0	10	18	3	6	0	14	2	2	0	21	0	0	10.3333	6.66667	1.33333	7
GL50803_16013	Spindle pole protein, putative | location=CH991767:1823802-1825304(-) | length=500	Nucleus	0.294795	0.505464	0.410413	0.433114	0.0579259	0.3104	0.780292	1.71463	0.811953	1.05531	0.340172	0.318566	0.225647	0.63118	0.442049	0.443165	0.362333	0.514037	0.35487	0.541776	0.399601	0.357965	5	11	6	8	5	8	8	6	4	8	5	5	7.33333	7	6	6
GL50803_24603	Hypothetical protein | location=CH991764:122029-128406(+) | length=2125	No reliable prediction	0.289961	0	0.209784	0.212081	0.0175774	0.0087127	0.960966	Only in 0	Only in 8	1.01095	0.226781	0.361041	0.282059	0	0	0	0.221426	0.171346	0.23658	0.180592	0.288601	0.16705	10	0	11	8	17	0	8	13	15	0	10	7	7	8.33333	12	5.66667
GL50803_8917	Mu adaptin | location=CH991768:620038-621342(-) | length=434	No reliable prediction	0.285306	1.19701	0	0.112657	0.0841217	0.000564873	0.183532	4.19554	Only in 4	Only in 12	0.855917	0	0	1.155	1.25128	1.18475	0	0	0	0.170397	0.167575	0	10	16	0	2	0	18	0	2	0	17	0	0	8.66667	6.66667	0.666667	5.66667
GL50803_10569	Hypothetical protein | location=CH991769:500854-502371(-) | length=505	Nucleus	0.281603	0	0.108284	0.272217	0.0138004	0.42265	0.50486	Only in 0	Only in 8	2.51393	0.274484	0.342733	0.227592	0	0	0	0.324851	0	0	0.637521	0.179132	0	3	0	4	7	4	0	0	2	3	0	0	0	2.33333	3.66667	1.66667	0
GL50803_7532	Vacuolar ATP synthase catalytic subunit A | location=CH991771:26094-28061(-) | length=655	Cytosol	0.280435	4.10202	0.409862	0.389286	0.000845306	0.000108774	0.898725	14.6274	0.099917	0.949799	0.841304	0	0	4.14815	3.78437	4.37355	0.287215	0.672323	0.270047	0.515348	0.380109	0.272403	13	76	5	8	0	72	11	6	0	83	4	4	31.3333	26.6667	5.66667	30.3333
GL50803_5328	Sigma adaptin | location=CH991761:189249-189674(-) | length=141	mitochondrion	0.276091	0	0	0	0.42265	-	-	Only in 0	-	-	0	0.828272	0	0	0	0	0	0	0	0	0	0	0	0	0	0	2	0	0	0	0	0	0	0	0	0.666667	0	0
GL50803_6242	Translationally controlled tumor protein-like protein | location=CH991768:526951-527406(-) | length=151	Cytosol	0.276091	0.320064	0.44731	0.288601	0.922254	0.76547	0.691763	1.15927	1.39756	0.645193	0	0.828272	0	0	0	0.960191	0.785055	0.556874	0	0	0.865803	0	0	0	3	0	3	0	2	3	0	4	0	0	1	1	1.66667	1.33333
GL50803_101278	Hypothetical protein | location=CH991767:1236104-1240096(-) | length=1330	Cytosol	0.273057	1.4081	0.260404	0.291284	0.00481193	0.00197866	0.68577	5.15679	0.184933	1.11858	0.43261	0.24308	0.143482	1.38647	1.42885	1.40898	0.358395	0.272384	0.150434	0.344499	0.225862	0.303492	15	57	14	12	9	61	10	8	6	60	5	10	28.6667	27.3333	8	25
GL50803_17400	Hypothetical protein | location=CH991763:392068-393012(+) | length=314	Cytosol	0.26918	0.856128	0.0726357	0	0.148814	0.0189291	0.42265	3.18051	0.0848421	Only in 8	0.807539	0	0	0.972965	0.56217	1.03325	0	0.217907	0	0	0	0	7	10	0	0	0	6	2	0	0	11	0	0	5.66667	2	0.666667	3.66667
GL50803_16648	Hypothetical protein | location=CH991767:757201-759519(+) | length=772	Nucleus	0.264094	0.557064	0.410135	0.652035	0.0863209	0.283865	0.034837	2.10934	0.736245	1.5898	0.309557	0.372722	0.110003	0.484861	0.754245	0.432086	0.314022	0.501186	0.415198	0.748328	0.649352	0.558426	7	13	8	17	9	21	12	15	3	12	9	12	9.33333	15.6667	10	11
GL50803_93294	Hypothetical protein | location=CH991768:810884-814654(+) | length=1256	Nucleus	0.263147	1.11392	1.24908	1.55645	0.0165938	0.61185	0.316075	4.23306	1.12134	1.24607	0	0.489433	0.300008	1.11891	1.2081	1.01475	0.856424	1.63265	1.25818	1.72075	1.2987	1.64989	0	33	24	43	13	37	43	33	9	31	30	39	19	31	28.3333	33.3333
GL50803_8726	Actin related protein | location=CH991768:46180-49086(-) | length=968	No reliable prediction	0.261011	1.10305	0.355889	0.328771	0.0148707	0.00217108	0.744818	4.22605	0.322641	0.923804	0.556346	0.120233	0.106455	1.04672	1.00798	1.25444	0.265906	0.444601	0.357159	0.425993	0.335149	0.225172	13	29	7	10	3	29	11	8	3	36	8	5	16.3333	14	7.33333	16.3333
GL50803_114246	GTP-binding protein, putative | location=CH991768:502162-503382(-) | length=406	Cytosol	0.256775	1.29493	0.570218	0.578625	0.0350704	0.024517	0.957595	5.04304	0.440347	1.01474	0.770325	0	0	1.58813	1.25128	1.04537	0.455839	0.808365	0.446449	0.59639	0.418937	0.720549	9	22	6	7	0	18	10	5	0	15	5	8	12.3333	8.33333	5	9.33333
GL50803_17090	Giardia trophozoite antigen GTA-1 | location=CH991767:1034935-1035480(+) | length=181	Cytosol	0.254853	0.782918	0.623218	1.00573	0.162772	0.668067	0.575014	3.07204	0.796019	1.61378	0	0.764558	0	0.68856	0.663073	0.997122	0.905833	0.96382	0	1.219	1.79821	0	0	4	5	6	4	4	5	9	0	6	0	0	3	4.66667	4.66667	2
GL50803_5942	Polyadenylate-binding protein, putative | location=CH991769:615367-616695(+) | length=442	Cytosol	0.252699	1.04195	0.059665	0	0.0689114	0.00942126	0.42265	4.12327	0.057263	Only in 8	0.758098	0	0	1.19883	0.769638	1.15737	0	0.178995	0	0	0	0	8	15	0	0	0	10	2	0	0	15	0	0	7.66667	3.33333	0.666667	5
GL50803_15250	High cysteine membrane protein Group 6 | location=CH991761:239502-241373(-) | length=623	secretory pathway	0.250222	0	0.199494	0	0.115087	0.42265	0.42265	Only in 0	Only in 8	Only in 8	0.430272	0.201471	0.118922	0	0	0	0	0	0.598483	0	0	0	6	0	0	0	3	0	0	0	2	0	8	0	2	1	0.666667	2.66667
GL50803_14543	Hypothetical protein | location=CH991767:489122-491431(+) | length=769	secretory pathway	0.24811	0	0.148394	0.142301	0.0154108	0.26287	0.962437	Only in 0	Only in 8	0.95894	0.308528	0.231146	0.204657	0	0	0	0.328628	0.116555	0	0.245689	0.181215	0	5	0	6	4	4	0	2	3	4	0	0	0	3.66667	2.66667	3	0
GL50803_16804	Dynein heavy chain | location=CH991782:550549-557442(+) | length=2297	Nucleus	0.246583	1.12972	0.506362	0.71651	0.0137998	0.0257551	0.263501	4.58151	0.448217	1.41502	0.279299	0.228865	0.231585	1.10419	1.33269	0.952295	0.325385	0.77486	0.41884	0.816674	0.598088	0.73477	16	75	21	47	14	94	47	35	16	67	23	40	37.3333	51.6667	32.6667	43.3333
GL50803_17053	Protein 21.1 | location=CH991761:154211-157345(+) | length=1044	Nucleus	0.244047	1.23267	0.438975	0.547925	0.00100081	0.00651968	0.039097	5.05094	0.356118	1.24819	0.367386	0.229368	0.135388	1.30826	1.32615	1.0636	0.471033	0.462633	0.38326	0.568865	0.559442	0.51547	9	38	13	14	6	40	12	14	4	32	9	12	20	20	10	17.6667
GL50803_10825	Coiled-coil protein | location=CH991762:167037-169259(-) | length=740	Nucleus	0.241302	0.0811624	0.393641	0.355477	0.146375	0.00611139	0.366892	0.336353	4.85004	0.90305	0.294816	0.331309	0.0977805	0.0994586	0	0.144029	0.366359	0.445499	0.369065	0.352154	0.404041	0.310236	5	2	7	6	6	0	8	7	2	3	6	5	4.66667	4	5.66667	4.66667
GL50803_12945	Hypothetical protein | location=CH991761:275001-275900(+) | length=299	Cytosol	0.241213	0	0	0	0.42265	-	-	Only in 0	-	-	0.723639	0	0	0	0	0	0	0	0	0	0	0	3	0	0	0	0	0	0	0	0	0	0	0	1	0	0	0
GL50803_103709	Hypothetical protein | location=CH991782:1175217-1177763(-) | length=848	Cytosol	0.240069	1.80687	0.84772	1.09353	0.00451954	0.0497303	0.453745	7.52648	0.469164	1.28997	0.24568	0.230075	0.244451	1.86485	1.95545	1.60032	0.479756	1.34578	0.717626	1.17385	0.865803	1.24095	5	45	11	24	5	49	29	18	6	40	14	24	20.3333	26	17.6667	26
GL50803_15499	Hypothetical protein | location=CH991763:470155-471450(+) | length=431	mitochondrion	0.23901	0.620697	0.0626483	0	0.117261	0.00663637	0.42265	2.59695	0.100932	Only in 8	0.530669	0.186361	0	0.783236	0.538747	0.540107	0	0.187945	0	0	0	0	8	14	0	0	3	10	3	0	0	10	0	0	7.33333	4.33333	1	3.33333
GL50803_15297	Ribokinase | location=CH991762:164824-165858(-) | length=344	Cytosol	0.238121	0.95081	0	0.167622	0.0910358	0.0022385	0.198145	3.99298	Only in 4	Only in 12	0.714362	0	0	0.860699	0.994609	0.997122	0	0	0	0.203166	0.299701	0	7	10	0	2	0	12	0	3	0	12	0	0	5.66667	4.66667	1	4
GL50803_24122	Spindle pole protein, putative | location=CH991779:1334143-1336014(-) | length=623	No reliable prediction	0.234586	0.097085	0.0933442	0.17846	0.105656	0.944633	0.215577	0.413856	0.961469	1.91185	0.17689	0.331309	0.195561	0.0994586	0.0957772	0.0960191	0.157011	0	0.123022	0.176077	0.173161	0.186142	3	2	3	3	6	2	0	3	4	2	2	3	2.66667	3.66667	2.33333	2.33333
GL50803_17411	TCP-1 chaperonin subunit gamma | location=CH991763:459564-461258(+) | length=564	No reliable prediction	0.231641	2.09811	0.398024	0.40407	0.0119528	0.00503767	0.975899	9.05759	0.189706	1.01519	0.694923	0	0	2.18454	2.10368	2.00611	0.280377	0.71598	0.197713	0.565962	0.247372	0.398875	11	41	5	9	0	41	12	4	0	39	3	6	19	16.6667	5.33333	16
GL50803_91712	Amino acid transporter family | location=CH991768:1051925-1054048(+) | length=707	No reliable prediction	0.231449	0	0.172458	0.0475884	0.183942	0.26287	0.387146	Only in 0	Only in 8	0.275942	0.35856	0.335786	0	0	0	0	0.381919	0.135456	0	0.142765	0	0	5	0	6	2	5	0	2	0	0	0	0	0	3.66667	2.33333	0.666667	0
GL50803_16125	Glycerol-3-phosphate dehydrogenase | location=CH991768:476615-479950(+) | length=1111	Cytosol	0.229878	2.77429	0.261952	0.203394	0.000281319	0.00235414	0.347533	12.0685	0.0944213	0.776456	0.466128	0.134314	0.0891916	2.78215	2.50444	3.03628	0.222786	0.338639	0.224431	0.178457	0.280801	0.150926	13	92	7	5	4	86	10	8	3	104	6	4	37.3333	31.6667	7	38
GL50803_17565	TBP-interacting protein TIP49 | location=CH991764:41147-42598(+) | length=483	No reliable prediction	0.22751	1.83875	0.999154	1.20774	0.000856879	0.084965	0.560341	8.08206	0.543389	1.20876	0.390198	0.292331	0	1.64545	2.0916	1.77918	0.554157	1.54778	0.895525	1.39826	0.993127	1.23182	5	25	8	18	4	33	21	13	0	28	11	15	12.6667	18.3333	11.3333	18
GL50803_6135	Ribosomal protein S17 | location=CH991767:356923-357336(+) | length=137	Cytosol	0.225892	0.392311	0.593793	0.317489	0.608231	0.633125	0.507173	1.73672	1.51358	0.53468	0	0.677677	0	0	0.587724	0.589208	0.642318	1.13906	0	0.48021	0.472256	0	0	0	3	2	3	3	5	2	0	3	0	0	1	2.66667	2.33333	1
GL50803_113723	Hypothetical protein | location=CH991782:1001433-1002596(+) | length=387	secretory pathway	0.223195	0	0.689363	0.811886	0.42265	0.0277403	0.414773	Only in 0	Only in 8	1.17773	0	0	0.669584	0	0	0	0.921587	0.544768	0.601736	0.80383	0.903446	0.728381	0	0	9	7	0	0	5	8	7	0	5	6	3	2.33333	6.66667	3.66667
GL50803_15048	ATP-dependent RNA helicase-like protein | location=CH991768:1297275-1299245(-) | length=656	Cytosol	0.222265	0.894631	0.385668	0.390989	0.00136551	0.0324229	0.965499	4.02506	0.431091	1.0138	0.27639	0.207068	0.183338	0.885803	0.897911	0.900179	0.294396	0.574276	0.288332	0.495217	0.270563	0.407185	5	19	6	9	4	20	11	5	4	20	5	7	10	11	6.66667	10.6667
GL50803_16312	Hypothetical protein | location=CH991761:280144-283095(+) | length=983	No reliable prediction	0.220942	0.312033	0.276921	0.242442	0.0486658	0.490936	0.643358	1.41228	0.887473	0.875492	0.265334	0.177487	0.220006	0.319688	0.338641	0.27777	0.235517	0.35799	0.237256	0.339577	0.148423	0.239325	7	10	7	9	5	11	10	4	7	9	6	6	8	8.33333	7	7
GL50803_102108	Clathrin heavy chain | location=CH991779:498744-504359(+) | length=1871	Cytosol	0.2205	1.64864	0.389854	0.41097	0.000702716	0.000844299	0.735711	7.47686	0.23647	1.05416	0.317494	0.212377	0.131628	1.64489	1.6761	1.62494	0.322074	0.492619	0.35487	0.45148	0.399601	0.381829	14	86	16	20	10	91	23	18	7	88	15	16	38.6667	40.3333	16	39.6667
GL50803_6633	Farnesyl diphosphate synthase | location=CH991779:18259-19482(-) | length=407	Cytosol	0.217099	0.340801	0.11574	0.124728	0.607123	0.32204	0.921039	1.56979	0.339613	1.07765	0.473811	0.177487	0	0.559455	0	0.462949	0.168226	0.178995	0	0.188654	0.185529	0	5	7	2	2	2	0	2	2	0	6	0	0	4.66667	1.33333	1.33333	2
GL50803_87446	ABC transporter family protein | location=CH991769:771468-774341(-) | length=957	No reliable prediction	0.215918	0.202239	0.106253	0.278081	0.833248	0.231837	0.0835824	0.936646	0.525387	2.61715	0.304482	0.162939	0.180333	0.146742	0.176638	0.283335	0.154437	0.164323	0	0.173191	0.340644	0.320408	7	4	4	4	4	5	4	8	5	8	0	7	5	4.33333	5.66667	5
GL50803_137747	Hypothetical protein | location=CH991782:697554-700817(-) | length=1087	secretory pathway	0.215134	0.164306	0.710988	0.438906	0.335748	0.00465251	0.0359216	0.763739	4.32721	0.617319	0.250315	0.187533	0.207553	0.126669	0.243961	0.122288	0.844305	0.661944	0.626714	0.348832	0.441069	0.526817	5	3	19	7	4	6	14	9	5	3	12	10	9	5.66667	9.33333	8.33333
GL50803_10885	4-alpha-glucanotransferase, amylo-alpha-1,6-glucosidase | location=CH991767:957823-963018(-) | length=1731	Cytosol	0.214314	1.62311	0.81031	1.09626	0.00117151	0.0546534	0.320807	7.57352	0.499234	1.35289	0.22486	0.231635	0.186446	1.68785	1.68016	1.50132	0.518935	1.23173	0.680268	1.27581	0.924501	1.08846	10	89	26	57	11	92	58	42	10	82	29	46	41.6667	53.3333	36.6667	52.3333
GL50803_16202	Axoneme central apparatus protein | location=CH991769:23857-25365(-) | length=502	Cytosol	0.213487	2.16059	0.32889	0.278429	0.00534199	0.00282798	0.841832	10.1205	0.152222	0.846571	0.640462	0	0	2.31498	2.00637	2.16043	0	0.60488	0.381791	0.546446	0	0.288841	7	30	0	6	0	27	7	0	0	29	4	3	12.3333	11	2.33333	12
GL50803_137753	Hypothetical protein | location=CH991771:21681-26042(+) | length=1453	Nucleus	0.21296	0.52401	0.398318	0.407769	0.00691413	0.292983	0.925184	2.4606	0.760133	1.02373	0.198381	0.255448	0.185052	0.543769	0.584062	0.444201	0.374185	0.562078	0.25869	0.394939	0.436947	0.39142	8	26	17	16	11	29	24	18	9	22	10	15	17	18.6667	17	15.6667
GL50803_14331	VSP | location=CH991767:1597718-1598977(-) | length=419	secretory pathway	0.212702	0	0	0	0.00291161	-	-	Only in 0	-	-	0.230725	0.216071	0.19131	0	0	0	0	0	0	0	0	0	2	0	0	0	2	0	0	0	2	0	0	0	0.666667	0.666667	0.666667	0
GL50803_7537	Kinase, CK1 Casein kinase | location=CH991771:34151-35356(+) | length=401	No reliable prediction	0.212513	0.72807	0.345807	0.234083	0.0320882	0.00355643	0.462527	3.426	0.474964	0.676918	0.393088	0	0.244451	0.74594	0.798143	0.640127	0.348914	0.278437	0.410072	0	0.288601	0.413649	4	9	4	0	0	10	3	3	3	8	4	4	5.66667	3.33333	3	5.33333
GL50803_15483	Hypothetical protein | location=CH991763:799787-800950(+) | length=387	secretory pathway	0.210583	0.728137	0.76459	0.680669	0.132998	0.838396	0.746301	3.45772	1.05006	0.890241	0.631748	0	0	0.74594	0.718329	0.720143	0.560754	1.07397	0.659044	1.00616	0.371058	0.664792	5	7	5	8	0	7	9	3	0	7	5	5	5.66667	5	4	5.66667
GL50803_91099	High cysteine membrane protein Group 2 | location=CH991782:327466-331590(-) | length=1374	No reliable prediction	0.210329	0	0.251566	0.133062	0.0835069	0.0176729	0.221802	Only in 0	Only in 8	0.528933	0.260985	0.0814693	0.288533	0	0	0	0.231656	0.205404	0.317638	0	0.170322	0.228863	6	0	6	0	2	0	5	4	8	0	7	5	4	0.666667	5.66667	4
GL50803_3042	Hybrid cluster protein lateral transfer candidate | location=CH991782:173792-175498(-) | length=568	Cytosol	0.209063	1.94905	0.292776	0.479926	0.000368085	0.000235761	0.183392	9.32282	0.150214	1.63922	0.35856	0.268629	0	2.05637	1.80553	1.98526	0.254613	0.474095	0.149621	0.571061	0.491402	0.377315	5	34	4	8	4	31	7	7	0	34	2	5	14.3333	14.3333	4.66667	13.6667
GL50803_103059	Dynein heavy chain | location=CH991798:46134-53354(+) | length=2406	Nucleus	0.208058	0.976987	0.724212	0.774055	0.000407634	0.0487563	0.572083	4.69574	0.74127	1.06882	0.235106	0.2359	0.153169	1.0056	1.03658	0.888784	0.596245	0.840597	0.735794	0.802377	0.70689	0.812898	14	71	40	48	15	76	53	43	11	65	42	46	41.6667	46.3333	35.6667	51
GL50803_16368	Ribosomal protein L31B | location=CH991779:968270-968590(+) | length=106	Cytosol	0.207068	0.455858	0	0.324676	0.476223	0.196675	0.42265	2.20149	Only in 4	Only in 12	0	0.621204	0	0.559455	0.80812	0	0	0	0	0	0.974028	0	0	2	0	0	2	3	0	3	0	0	0	0	0.666667	1.66667	1	0
GL50803_7204	Hypothetical protein | location=CH991768:640779-641258(+) | length=159	Cytosol	0.207068	0	0.535934	0.509913	0.42265	0.20269	0.949969	Only in 0	Only in 8	0.951447	0	0.621204	0	0	0	0	0.981319	0.626483	0	0.880386	0.649352	0	0	0	5	4	3	0	3	3	0	0	0	0	1.66667	2.33333	2	0
GL50803_16160	Cathepsin B precursor | location=CH991767:1057172-1058254(+) | length=360	No reliable prediction	0.206002	0	0.117758	0.447341	0.215398	0.42265	0.0962324	Only in 0	Only in 8	3.79881	0.398001	0	0.220006	0	0	0	0.353275	0	0	0.264116	0.519482	0.558426	3	0	3	2	0	0	0	4	2	0	0	4	2	0.666667	2	1.33333
GL50803_115797	VSP with INR | location=CH991769:687698-689746(-) | length=682	secretory pathway	0.203895	0	0	0.0628847	0.183942	-	0.42265	Only in 0	-	Only in 12	0.315874	0.295811	0	0	0	0	0	0	0	0.188654	0	0	5	0	0	3	5	0	0	0	0	0	0	0	1.66667	2.66667	0	0
GL50803_9115	Glucose-6-phosphate isomerase | location=CH991768:197131-198885(+) | length=584	No reliable prediction	0.199782	1.54723	0.166191	0.224244	0.00126584	0.00108121	0.712295	7.74459	0.107412	1.34931	0.408207	0.19114	0	1.37712	1.49191	1.77266	0.241556	0.257019	0	0.406332	0.266401	0	6	24	4	6	3	27	4	4	0	32	0	0	11.3333	12	2.66667	10.6667
GL50803_6226	Glycogen phosphorylase | location=CH991767:1617700-1620474(-) | length=924	Cytosol	0.199745	2.84899	0.455782	0.530786	0.00182477	0.00420695	0.752236	14.2631	0.15998	1.16456	0.512049	0.0871865	0	2.9445	2.7977	2.80477	0.289231	0.83531	0.242806	0.741377	0.410117	0.440862	11	75	7	16	2	74	19	9	0	74	5	9	31	30.6667	9.33333	29.3333
GL50803_16595	Liver stage antigen-like protein | location=CH991782:854910-860345(+) | length=1811	Nucleus	0.197551	0.363342	0.386436	0.45402	0.0806199	0.647526	0.16824	1.83923	1.06356	1.17489	0.0865221	0.24308	0.263051	0.316213	0.445052	0.328761	0.383994	0.354099	0.421215	0.459332	0.508189	0.39454	3	13	15	16	9	19	13	18	11	14	14	13	10.3333	14.6667	14	13.6667
GL50803_8407	Aminoacyl-histidine dipeptidase | location=CH991776:77132-78652(+) | length=506	Cytosol	0.197344	1.2666	0.0897206	0.0989489	0.0025747	0.00164187	0.948264	6.41822	0.0708358	1.10286	0.379049	0.212984	0	1.08694	1.23142	1.48144	0.269162	0	0	0	0.296847	0	5	17	4	0	3	20	0	4	0	24	0	0	8.66667	7.66667	1.33333	8
GL50803_32778	Protein 21.1 | location=CH991762:390214-391980(+) | length=588	Cytosol	0.197181	1.14311	0.110479	0.158744	0.00560361	0.000436732	0.64703	5.79726	0.0966485	1.43687	0.422123	0.169419	0	1.27149	1.02852	1.12932	0.16058	0.170859	0	0.240105	0.236128	0	7	25	3	4	3	21	3	4	0	23	0	0	11.6667	9.33333	2.33333	7.66667
GL50803_14404	Phosphatase | location=CH991769:131061-132218(+) | length=385	No reliable prediction	0.196544	0.512164	0	0	0.244879	0.0181638	-	2.60585	Only in 4	-	0.589632	0	0	0.497293	0.399072	0.640127	0	0	0	0	0	0	6	6	0	0	0	5	0	0	0	8	0	0	4	1.66667	0	2.66667
GL50803_4547	Ribosomal protein S9 | location=CH991769:308313-308882(+) | length=189	No reliable prediction	0.194887	0.515497	0.285947	0.258937	0.236744	0.252382	0.932816	2.6451	0.554702	0.905542	0	0.584662	0	0.658182	0.507056	0.381252	0.415618	0.442223	0	0.776811	0	0	0	5	3	5	4	4	3	0	0	3	0	0	2.66667	4.33333	1	1
GL50803_14469	Synaptobrevin-like protein | location=CH991769:379286-380005(-) | length=239	No reliable prediction	0.19114	0.11476	0	0	0.752722	0.42265	-	0.600398	Only in 4	-	0	0.573419	0	0.34428	0	0	0	0	0	0	0	0	0	2	0	0	3	0	0	0	0	0	0	0	0.666667	1	0	0
GL50803_14620	Ribosomal protein S6 | location=CH991762:33176-33922(-) | length=248	Cytosol	0.19114	0.498002	0.80825	0.739333	0.392542	0.558164	0.906751	2.60544	1.62298	0.914733	0	0.573419	0	0	0.663073	0.830935	1.26817	1.15658	0	1.219	0.999003	0	0	0	7	6	3	4	6	5	0	5	0	0	2.33333	4.33333	3.66667	1.66667
GL50803_34179	Hypothetical protein | location=CH991779:257451-261746(-) | length=1431	Nucleus	0.190764	0.0838777	0.163621	0.184035	0.121397	0.0946107	0.580545	0.439695	1.9507	1.12477	0.274484	0.171367	0.12644	0.102888	0.0990798	0.0496651	0.216567	0.115215	0.15908	0.212507	0.179132	0.160467	9	4	8	7	6	4	4	6	5	2	5	5	7	5.66667	5	4
GL50803_21321	High cysteine membrane protein Group 5 | location=CH991763:199780-201807(+) | length=675	secretory pathway	0.190206	0	0.231184	0.105762	0.292871	0.00224166	0.357303	Only in 0	Only in 8	0.457481	0.120607	0	0.450012	0	0	0	0.214106	0.227812	0.251635	0	0	0.317287	2	0	4	0	0	0	4	0	9	0	4	5	2	0	4.33333	3
GL50803_7593	Hypothetical protein | location=CH991793:145688-146599(-) | length=303	No reliable prediction	0.189525	0.418881	0	0	0.462887	0.18363	-	2.21017	Only in 4	-	0.568574	0	0	0.639377	0	0.617266	0	0	0	0	0	0	3	4	0	0	0	0	0	0	0	4	0	0	2.33333	0	0	1.33333
GL50803_91127	Hypothetical protein | location=CH991767:98706-99533(+) | length=275	Cytosol	0.187275	0	0	0	0.215398	-	-	Only in 0	-	-	0.36182	0	0.200005	0	0	0	0	0	0	0	0	0	3	0	0	0	0	0	0	0	2	0	0	0	1	0	0.666667	0
GL50803_22204	Methionyl-tRNA synthetase | location=CH991785:38456-40204(+) | length=582	Cytosol	0.186677	1.55426	0.846695	0.895092	0.00100638	0.0456203	0.834302	8.32592	0.544758	1.05716	0.35856	0.201471	0	1.57252	1.74729	1.34297	0.572878	1.2191	0.748104	0.856591	0.772203	1.05648	5	26	9	12	3	30	18	11	0	23	10	14	13.3333	15	9.66667	15.6667
GL50803_8523	Amino acid transporter family | location=CH991763:1274882-1277248(-) | length=788	Cytosol	0.185159	0.0389267	0	0.0702002	0.252023	0.42265	0.42265	0.210234	Only in 4	Only in 12	0.286848	0.268629	0	0	0	0.11678	0	0	0	0	0.210601	0	4	0	0	0	4	0	0	3	0	2	0	0	1.33333	1.33333	1	0.666667
GL50803_91919	TCP-1 chaperonin subunit alpha | location=CH991779:739678-741330(+) | length=550	Cytosol	0.18486	1.20143	0.282066	0.423909	0.000591911	0.00754743	0.258194	6.49912	0.234776	1.50287	0.265334	0.124241	0.165005	1.2308	1.18524	1.18824	0.117758	0.313241	0.415198	0.528231	0.324676	0.418819	4	22	2	8	2	22	5	5	3	22	6	6	9.33333	10.6667	4.33333	11.3333
GL50803_24321	Kinase, NEK | location=CH991768:60860-61726(+) | length=288	Cytosol	0.18406	1.81758	1.12817	1.33646	0.00296886	0.0380692	0.353561	9.8749	0.620702	1.18463	0	0.552181	0	1.6162	1.6761	2.16043	0.915898	1.39218	1.07644	1.61404	1.1544	1.24095	0	13	7	11	4	14	10	8	0	18	7	8	6.66667	9.66667	6	11
GL50803_7444	Hypothetical protein | location=CH991776:393285-394388(-) | length=367	Cytosol	0.183562	0.727586	0.413115	0.430673	0.0247005	0.046343	0.888372	3.9637	0.567789	1.0425	0	0.171367	0.379321	0.694495	0.668789	0.819473	0.243638	0.518469	0.477239	0.273223	0.537395	0.481401	0	9	3	3	2	9	6	6	5	11	5	5	4	4.66667	5.66667	7
GL50803_21423	Beta adaptin | location=CH991767:236940-240338(+) | length=1132	Cytosol	0.183387	2.639	0.725151	1.12367	2.98663e-05	0.0153514	0.417825	14.3903	0.274782	1.54957	0.269831	0.168462	0.111867	2.54125	2.77592	2.59984	0.479017	1.2742	0.422235	1.65632	0.484263	1.23043	6	67	12	37	4	76	30	11	3	71	9	26	28.3333	39	14.6667	35.3333
GL50803_101832	High cysteine protein | location=CH991769:18455-20065(-) | length=536	No reliable prediction	0.183338	0	0.384556	0.30979	0.42265	0.18451	0.78013	Only in 0	Only in 8	0.805577	0	0	0.550015	0	0	0	0	0.548172	0.605497	0	0.405845	0.523524	0	0	0	0	0	0	7	5	8	0	7	6	0	0	6.66667	4.33333
GL50803_16376	ATP-dependent RNA helicase p47, putative | location=CH991776:20394-21944(+) | length=516	Cytosol	0.182092	1.77693	0.0692696	0.205005	0.0105842	0.000218182	0.368962	9.75843	0.0389826	2.95952	0.546277	0	0	1.77709	1.83808	1.71564	0.207809	0	0	0.233043	0.381972	0	7	27	3	3	0	29	0	5	0	27	0	0	12.3333	10.6667	1.66667	9
GL50803_23017	Hypothetical protein | location=CH991763:1004251-1005570(-) | length=439	Cytosol	0.182092	1.05011	0.147408	0	0.0227216	0.0129277	0.42265	5.76692	0.140373	Only in 8	0.546277	0	0	1.11891	0.760584	1.27084	0	0.442223	0	0	0	0	7	17	0	0	0	12	6	0	0	20	0	0	8	4	2	6.66667
GL50803_9058	Hypothetical protein | location=CH991763:75299-76642(-) | length=447	Cytosol	0.180905	0.0695157	0.384841	0.345406	0.469634	0.0255789	0.450379	0.384266	5.53604	0.897529	0	0.400777	0.141939	0	0.208547	0	0.303892	0.404182	0.446449	0.340794	0.335149	0.360275	0	0	4	4	5	3	5	4	2	0	5	4	1.33333	4	3.66667	3
GL50803_16721	High cysteine membrane protein Group 2 | location=CH991767:783396-785264(-) | length=622	No reliable prediction	0.177135	0	0.161629	0.136869	0.195704	0.42265	0.912715	Only in 0	Only in 8	0.846809	0.312158	0.219248	0	0	0	0	0.484887	0	0	0	0	0.410607	4	0	7	0	3	0	0	0	0	0	0	5	3.66667	1	0	1.66667
GL50803_5947	Ribosomal protein L35a | location=CH991769:622683-623054(-) | length=123	No reliable prediction	0.17689	0.796591	1.26146	0.961133	0.0731098	0.233149	0.625234	4.50333	1.58358	0.761919	0.530669	0	0	0.447564	0.861995	1.08021	1.64862	0.751779	1.38399	1.58469	1.2987	0	2	2	7	6	0	4	3	5	0	5	5	0	3.66667	3.33333	2.66667	3.33333
GL50803_8692	Hypothetical protein | location=CH991779:1037325-1038320(+) | length=331	Cytosol	0.17689	0.331803	0	0	0.586957	0.229075	-	1.87577	Only in 4	-	0.530669	0	0	0.671346	0	0.324064	0	0	0	0	0	0	4	6	0	0	0	0	0	0	0	3	0	0	3.33333	0	0	1
GL50803_103992	VSP | location=CH991779:646528-648411(+) | length=627	secretory pathway	0.173812	0	0	0	0.027194	-	-	Only in 0	-	-	0.209474	0.19617	0.115793	0	0	0	0	0	0	0	0	0	3	0	0	0	3	0	0	0	2	0	0	0	1	1	0.666667	0
GL50803_16993	FtsJ cell division protein, putative | location=CH991768:521380-524634(-) | length=1084	No reliable prediction	0.168767	0.242564	0.502984	0.607402	0.238207	0.0258565	0.145139	1.43727	2.07362	1.2076	0.0804043	0.225892	0.200005	0.237344	0.261211	0.229137	0.428212	0.493593	0.587148	0.600263	0.629675	0.592269	2	7	12	15	6	8	13	16	6	7	14	14	7	9.66667	11.6667	11.6667
GL50803_93278	Hypothetical protein | location=CH991769:135603-138770(-) | length=1055	Cytosol	0.168182	0.306695	0.321599	0.377453	0.0929387	0.870392	0.518462	1.82359	1.0486	1.17368	0.207292	0.194126	0.103128	0.279727	0.40406	0.236297	0.183997	0.391552	0.389248	0.371413	0.324676	0.43627	5	8	5	9	5	12	10	8	3	7	9	10	6	8.66667	7	8.66667
GL50803_8444	MDR-type permease | location=CH991812:19283-21283(+) | length=666	Cytosol	0.165765	0.811678	0.395607	0.521969	0.0271169	0.244383	0.755633	4.89656	0.487394	1.31941	0.306155	0.19114	0	0.774629	0.580189	1.08021	0	0.867438	0.319383	0	0.599402	0.966506	3	9	0	0	2	7	9	6	0	13	3	9	4	3	5	8.33333
GL50803_6563	Uracil phosphoribosyltransferase | location=CH991776:105071-105706(+) | length=211	Cytosol	0.165654	0.287815	0.111375	0.176077	0.630248	0.434499	0.774325	1.73745	0.386966	1.58094	0	0.496963	0	0	0.287332	0.576115	0	0.334124	0	0.528231	0	0	0	0	0	3	3	2	2	0	0	4	0	0	0	2.66667	0.666667	1.33333
GL50803_95787	Hypothetical protein | location=CH991767:1115776-1119564(-) | length=1262	No reliable prediction	0.162998	0.393853	0.483151	0.580543	0.0420334	0.320236	0.329681	2.41631	1.22673	1.20158	0.071712	0.268629	0.148653	0.423371	0.349457	0.40873	0.350092	0.575687	0.523673	0.571061	0.491402	0.679166	2	14	11	16	8	12	17	14	5	14	14	18	9	12	12	15.3333
GL50803_113304	VSP | location=CH991761:230847-232757(+) | length=636	secretory pathway	0.162967	0	0	0	0.42265	-	-	Only in 0	-	-	0	0	0.488902	0	0	0	0	0	0	0	0	0	0	0	0	0	0	0	0	0	8	0	0	0	0	0	2.66667	0
GL50803_10167	Coiled-coil protein | location=CH991782:1130217-1133789(+) | length=1190	No reliable prediction	0.160809	3.58563	0.448674	0.387991	0.000133404	0.000217126	0.775031	22.2975	0.125131	0.86475	0.482426	0	0	3.91618	3.50185	3.33885	0.133816	0.740389	0.471816	0.420184	0.236128	0.50766	16	154	5	14	0	143	26	8	0	136	15	16	58.3333	52.3333	11.3333	55.6667
GL50803_10608	Hypothetical protein | location=CH991761:248414-251203(-) | length=929	Cytosol	0.158305	1.23167	0.617872	0.678088	0.00992403	0.0605358	0.777495	7.78032	0.501655	1.09746	0.115363	0.216071	0.143482	1.02161	1.45227	1.22111	0.511993	0.980582	0.361042	0.688997	0.677585	0.667683	2	21	10	12	4	31	18	12	3	26	6	11	11	15.6667	11	14.3333
GL50803_11720	Hypothetical protein | location=CH991763:798313-799641(-) | length=442	Cytosol	0.157937	1.37855	0.11933	0.094327	0.0128085	0.00526702	0.877811	8.72845	0.0865623	0.790472	0.473811	0	0	1.4386	1.38535	1.31169	0	0.35799	0	0.282981	0	0	5	18	0	3	0	18	4	0	0	17	0	0	7.66667	7	1.33333	5.66667
GL50803_16387	Ribosomal protein L18a | location=CH991767:504617-505138(+) | length=173	Cytosol	0.157147	0	0.11933	0	0.42265	0.42265	0.42265	Only in 0	Only in 8	Only in 8	0	0	0.471442	0	0	0	0	0.35799	0	0	0	0	0	0	0	0	0	0	2	0	3	0	0	0	0	0	1.66667	0
GL50803_5809	Hypothetical protein | location=CH991779:1111485-1113956(+) | length=823	No reliable prediction	0.155702	0.696881	0.714822	0.712192	0.00956744	0.894562	0.984979	4.47575	1.02574	0.996322	0.241213	0.225892	0	0.864612	0.587724	0.638309	0.535265	0.854295	0.754905	0.780342	0.531288	0.824947	4	17	10	13	4	12	15	9	0	13	12	13	10.3333	9.66667	8	12.6667
GL50803_102921	hypothetical protein | location=CH991782:518410-520272(-) | length=620	secretory pathway	0.154264	0	0.399896	0.244758	0.191493	0.0683643	0.40851	Only in 0	Only in 8	0.612054	0	0.198785	0.264007	0	0	0	0.376827	0.601424	0.221439	0.422585	0.311689	0	0	0	4	4	2	0	6	3	3	0	2	0	1.33333	2	4	0.666667
GL50803_113554	26S proteasome ATPase subunit S4, putative | location=CH991782:75368-76711(-) | length=447	Cytosol	0.152491	1.87842	0.533075	0.401597	0.00201955	0.00801431	0.695777	12.3182	0.28379	0.753358	0.457473	0	0	1.54332	2.15499	1.93694	0.162425	0.864114	0.572687	0.819669	0	0.385121	5	20	2	9	0	29	10	0	0	26	6	4	9	12.6667	3.33333	12
GL50803_13350	Alcohol dehydrogenase lateral transfer candidate | location=CH991763:1371261-1372589(-) | length=442	No reliable prediction	0.151918	0.15708	0	0	0.965296	0.18363	-	1.03398	Only in 4	-	0.189525	0.26623	0	0.239766	0	0.231475	0	0	0	0	0	0	2	3	0	0	3	0	0	0	0	3	0	0	1.66667	1	0	1
GL50803_16364	Gamma adaptin | location=CH991761:215374-218052(+) | length=892	mitochondrion	0.151822	0.229517	0.176926	0.204181	0.234412	0.302475	0.417154	1.51176	0.770859	1.15405	0.0930998	0.13078	0.231585	0.1963	0.189034	0.303218	0.165275	0.219819	0.145683	0.185344	0.182274	0.244923	2	5	4	4	3	5	5	4	6	8	3	5	3.66667	4	5	5.33333
GL50803_137610	VSP | location=CH991779:1168907-1170832(+) | length=641	Cytosol	0.151122	0	0.123544	0	0.183942	0.189452	0.189452	Only in 0	Only in 8	Only in 8	0.234119	0.219248	0	0	0	0	0.207809	0	0.162823	0	0	0	3	0	3	0	3	0	0	0	0	0	2	0	2	1	0	0.666667
GL50803_33166	26S proteasome non-ATPase regulatory subunit 2 | location=CH991767:1706435-1710133(-) | length=1232	Cytosol	0.150028	0.143711	0.143512	0.164057	0.674273	0.994402	0.57531	0.9579	0.998613	1.14316	0.174562	0.13078	0.144741	0.147225	0.141775	0.142134	0.185934	0.0989183	0.145683	0.208512	0.136706	0.146954	5	5	6	6	4	5	3	4	5	5	4	4	5.33333	5	4	4.33333
GL50803_7662	RNase L inhibitor | location=CH991763:744138-746162(-) | length=674	Cytosol	0.149786	1.07629	0.287715	0.180949	0.00119295	0.00215862	0.391793	7.18552	0.267321	0.628918	0.212267	0.149089	0.0880024	0.98464	1.03439	1.20984	0.235517	0.35083	0.276799	0	0.207793	0.335055	4	22	5	0	3	24	7	4	2	28	5	6	10.3333	9	4.33333	13
GL50803_10698	Phosphorylase B kinase gamma catalytic chain | location=CH991779:1246453-1248765(-) | length=770	Cytosol	0.148154	1.40732	0.268956	0.434769	0.000748721	0.00133908	0.253808	9.49902	0.191113	1.6165	0.338725	0.105737	0	1.23794	1.51308	1.47093	0.15033	0.479859	0.17668	0.505753	0.442112	0.356442	6	26	3	9	2	33	9	8	0	32	3	6	11.6667	14.6667	5.66667	13.6667
GL50803_10538	Dynein heavy chain | location=CH991767:176500-178809(-) | length=769	Cytosol	0.147539	1.18003	0.610111	0.658342	0.000523976	0.0929668	0.843226	7.99805	0.517032	1.07905	0.106134	0.248481	0.0880024	1.25318	1.24989	1.03701	0.329723	1.00237	0.498237	0.84517	0.57143	0.558426	2	28	7	16	5	29	20	11	2	24	9	10	12.3333	16.6667	11	14.3333
GL50803_2098	ATP-dependent RNA helicase p54, putative | location=CH991763:864345-865637(+) | length=430	Cytosol	0.147408	0.632239	0.108024	0.150086	0.066413	0.00263361	0.684165	4.28904	0.17086	1.38937	0.442224	0	0	0.74594	0.574663	0.576115	0.157011	0.167062	0	0.264116	0	0.186142	5	10	2	3	0	8	2	0	0	8	0	2	5.66667	3.66667	0.666667	3.33333
GL50803_5375	Kinase, NEK | location=CH991779:772883-774100(+) | length=405	No reliable prediction	0.147408	0.89691	0.139218	0.0620473	0.0247024	0.0201796	0.650233	6.08454	0.15522	0.445683	0.442224	0	0	0.820533	0.861995	1.0082	0	0.417655	0	0	0	0.186142	5	11	0	0	0	12	5	0	0	14	0	2	5.33333	4	1.66667	5.33333
GL50803_9751	Chaperone protein dnaJ | location=CH991767:789804-790847(-) | length=347	Nucleus	0.147408	0.787998	0.495541	0.640655	0.036127	0.134354	0.597051	5.3457	0.628861	1.29284	0.442224	0	0	0.74594	0.897911	0.720143	0.294396	0.730897	0.461331	0.550241	0.324676	1.04705	4	8	3	5	0	10	7	3	0	8	4	9	5	5	3.33333	7
GL50803_14961	Vacuolar ATP synthase subunit H | location=CH991769:281882-283474(-) | length=530	Cytosol	0.146805	0.935595	0.0672905	0.249039	0.0105824	0.00871887	0.305991	6.37307	0.0719226	3.70095	0.227429	0.212984	0	0.895127	0.738853	1.1728	0.201871	0	0	0.301847	0.44527	0	3	14	3	4	3	12	0	6	0	19	0	0	6.66667	6.33333	2	6.33333
GL50803_22543	Hypothetical protein | location=CH991769:868506-872438(+) | length=1310	No reliable prediction	0.146208	0.816695	0.326077	0.456773	0.00952874	0.00550084	0.127304	5.58585	0.399264	1.40081	0.226505	0.212118	0	0.818714	0.84097	0.790401	0.344658	0.397282	0.236291	0.547557	0.380109	0.442654	7	30	12	17	7	32	13	12	0	30	7	13	16.3333	18.6667	8.33333	16.6667
GL50803_17568	Protein 21.1 | location=CH991764:53474-55096(+) | length=540	No reliable prediction	0.144733	0.865135	0	0.104113	0.00471696	0.00471266	0.200613	5.97746	Only in 4	Only in 12	0.315874	0.118325	0	0.74594	0.923566	0.925899	0	0	0	0.188654	0.123686	0	5	14	0	3	2	18	0	2	0	18	0	0	6.33333	7.66667	0.666667	6
GL50803_11684	Leucine-rich repeat protein | location=CH991768:148692-151148(-) | length=818	secretory pathway	0.144665	0.162204	0.0933442	0.0413649	0.545349	0.283941	0.45743	1.12123	0.575475	0.443143	0.17689	0.110436	0.146671	0.198917	0.143666	0.144029	0.157011	0	0.123022	0	0	0.124095	3	4	3	0	2	3	0	0	3	3	2	2	3.33333	1.66667	1	2.33333
GL50803_29307	UTP-glucose-1-phosphate uridylyltransferase | location=CH991779:709595-710947(+) | length=450	Cytosol	0.143663	0.483051	0.0556874	0	0.0496614	0.0242408	0.42265	3.36239	0.115283	Only in 8	0.265334	0.165654	0	0.298376	0.574663	0.576115	0	0.167062	0	0	0	0	3	4	0	0	2	8	2	0	0	8	0	0	2.33333	3.33333	0.666667	2.66667
GL50803_12108	Threonine dehydratase lateral transfer candidate | location=CH991814:460208-463021(+) | length=937	Cytosol	0.142685	1.86571	0.353359	0.499706	0.00271824	0.0015775	0.248542	13.0757	0.189396	1.41416	0.337698	0.0903569	0	1.83094	1.88072	1.88547	0.256927	0.501186	0.301962	0.624273	0.519482	0.355362	7	45	6	13	2	48	11	11	0	48	6	7	19.3333	21	7.33333	20.3333
GL50803_10577	Nucleolar protein NOP5 | location=CH991769:511949-513445(+) | length=498	Cytosol	0.142653	0.562828	0	0.0558582	0.0910029	0.00380915	0.42265	3.94544	Only in 4	Only in 12	0.427959	0	0	0.505314	0.625641	0.55753	0	0	0	0	0.167575	0	5	7	0	0	0	9	0	2	0	8	0	0	4	3	0.666667	2.66667
GL50803_7195	Glutamate synthase | location=CH991767:423872-426604(+) | length=910	Cytosol	0.142143	1.58516	0.268685	0.266974	0.00189731	0.000584003	0.989678	11.1518	0.169501	0.993631	0.42643	0	0	1.51852	1.46231	1.77464	0.210283	0.447488	0.148285	0.330145	0.371058	0.0997188	9	38	5	7	0	38	10	8	0	46	3	2	17.3333	15	6	17
GL50803_11311	Kinase, NEK | location=CH991779:881615-882718(+) | length=367	No reliable prediction	0.141512	0.670279	0.100237	0	0.057645	0.0205331	0.42265	4.73656	0.149546	Only in 8	0.424535	0	0	0.716102	0.603396	0.691338	0	0.300712	0	0	0	0	4	8	0	0	0	7	3	0	0	8	0	0	4	2.33333	1	2.66667
GL50803_17056	Ribosomal protein L9 | location=CH991761:160535-161092(+) | length=185	Cytosol	0.138045	0	0	0.216451	0.42265	-	0.42265	Only in 0	-	Only in 12	0	0.414136	0	0	0	0	0	0	0	0	0.649352	0	0	0	0	0	2	0	0	3	0	0	0	0	0	0.666667	1	0
GL50803_8048	Hypothetical protein | location=CH991762:29702-30937(+) | length=411	Cytosol	0.138045	0	0	0	0.42265	-	-	Only in 0	-	-	0	0.414136	0	0	0	0	0	0	0	0	0	0	0	0	0	0	2	0	0	0	0	0	0	0	0	0.666667	0	0
GL50803_113553	Kinase, NEK | location=CH991782:72499-74451(+) | length=650	Nucleus	0.137128	0.637899	0.159592	0.220592	0.00639721	0.0137896	0.594882	4.65186	0.250184	1.38222	0.189525	0.221858	0	0.719299	0.61571	0.578687	0.210283	0.268493	0	0.330145	0.231911	0.0997188	4	18	5	7	5	16	6	5	0	15	0	2	9	9.33333	3.66667	5.66667
GL50803_88082	Coatomer beta subunit | location=CH991782:434788-437934(+) | length=1048	Cytosol	0.136928	0.611915	0.406329	0.45227	0.0196908	0.11826	0.624269	4.46888	0.664029	1.11306	0.230725	0.180059	0	0.616211	0.624634	0.594901	0.273063	0.544768	0.401157	0.497609	0.41408	0.445122	6	19	8	13	5	20	15	11	0	19	10	11	11	12.6667	8.66667	13.3333
GL50803_10858	MYG1 protein | location=CH991762:290750-291835(+) | length=361	Cytosol	0.136069	0.197644	0.0642546	0.0666002	0.737445	0.343155	0.980995	1.45253	0.325103	1.0365	0.408207	0	0	0.34428	0.248652	0	0	0.192764	0	0	0.199801	0	4	4	0	0	0	3	2	2	0	0	0	0	2.66667	1	1.33333	0
GL50803_91056	Aspartate aminotransferase, cytoplasmic | location=CH991782:413326-414609(+) | length=427	Cytosol	0.136069	0.72646	0	0.067722	0.0317215	0.00831576	0.42265	5.33892	Only in 4	Only in 12	0.408207	0	0	0.60249	0.745957	0.830935	0	0	0	0.203166	0	0	4	7	0	2	0	9	0	0	0	10	0	0	3.66667	3.66667	0	3.33333
GL50803_14254	Protein 21.1 | location=CH991793:52514-54928(+) | length=804	Cytosol	0.134741	0.104591	0.0609899	0.112223	0.701482	0.521024	0.242201	0.776235	0.58313	1.84003	0.236906	0.0887434	0.0785736	0.159844	0.153928	0	0.0841131	0	0.0988566	0.094327	0.0927646	0.149578	5	4	2	2	2	4	0	2	2	0	2	3	3.66667	2.66667	1.33333	1.66667
GL50803_8855	P115, putative | location=CH991769:801828-804626(+) | length=932	Cytosol	0.133738	0.37626	0.380001	0.280898	0.00537136	0.964111	0.579756	2.81342	1.00994	0.739203	0.189525	0.133115	0.0785736	0.319688	0.423301	0.385791	0.252339	0.492236	0.395427	0.471635	0.371058	0	4	8	6	10	3	11	11	8	2	10	8	0	6	8	7	6
GL50803_17227	DinF protein | location=CH991767:23173-24885(+) | length=570	Cytosol	0.132523	0	0.546038	0.140862	0.42265	0.0678302	0.120527	Only in 0	Only in 8	0.25797	0	0.39757	0	0	0	0	0.28262	0.801898	0.553597	0.422585	0	0	0	0	3	4	4	0	8	0	0	0	5	0	1	2.66667	2.66667	1.66667
GL50803_114122	VSP | location=CH991801:151242-153179(-) | length=645	Cytosol	0.130603	0	0	0	0.204502	-	-	Only in 0	-	-	0.241213	0.150595	0	0	0	0	0	0	0	0	0	0	3	0	0	0	2	0	0	0	0	0	0	0	1	0.666667	0	0
GL50803_113677	Coiled-coil protein | location=CH991763:66556-73383(-) | length=2275	Nucleus	0.130542	2.84587	0.29825	0.306985	1.97371e-05	0.00195401	0.95853	21.8004	0.104801	1.02929	0.241213	0.104258	0.0461551	2.87943	2.87834	2.77985	0.0823485	0.560768	0.251635	0.387862	0.181637	0.351457	13	184	5	21	6	191	32	10	3	184	13	18	67.3333	72.6667	15	71.6667
GL50803_112519	Hypothetical protein | location=CH991767:250947-251501(+) | length=184	Cytosol	0.127426	0.110791	0	0	0.926348	0.42265	-	0.869453	Only in 4	-	0	0.382279	0	0	0	0.332374	0	0	0	0	0	0	0	0	0	0	2	0	0	0	0	2	0	0	0	0.666667	0	0.666667
GL50803_17460	G1 to S phase transition protein 1, putative | location=CH991767:201966-203363(+) | length=465	Cytosol	0.126761	0.662843	0	0	0.00607518	0.00281508	-	5.22906	Only in 4	-	0.234119	0.146166	0	0.592364	0.697202	0.698963	0	0	0	0	0	0	3	9	0	0	2	11	0	0	0	11	0	0	4	4.33333	0	3.66667
GL50803_16567	Protein phosphatase PP2A regulatory subunit A | location=CH991779:715705-717702(-) | length=665	No reliable prediction	0.123675	1.71562	0.139218	0.237072	0.000195826	0.00440005	0.585483	13.8721	0.0811474	1.70288	0.252699	0.118325	0	1.705	1.79582	1.64604	0	0.417655	0	0.188654	0.123686	0.398875	4	32	0	3	2	35	7	2	0	32	0	6	12	13.3333	3	12.6667
GL50803_8608	Hypothetical protein | location=CH991782:717830-720781(+) | length=983	No reliable prediction	0.123424	0.172477	0.144093	0.196159	0.159119	0.457892	0.225595	1.39743	0.835435	1.36134	0.0899438	0.168462	0.111867	0.151717	0.182626	0.183087	0.159672	0.0849468	0.18766	0.179061	0.220119	0.189297	2	4	4	4	4	5	2	5	3	5	4	4	3.33333	4.33333	3.33333	4.33333
GL50803_10231	TCP-1 chaperonin subunit zeta | location=CH991767:597332-599011(-) | length=559	Cytosol	0.12284	0.870264	0.15963	0.273383	0.0161637	0.00948146	0.380182	7.08454	0.183426	1.71261	0.36852	0	0	0.932424	0.77819	0.900179	0.130843	0.348046	0	0.293462	0.216451	0.310236	5	15	2	4	0	13	5	3	0	15	0	4	7.33333	5.66667	2.66667	6.33333
GL50803_95593	Kinase, NEK | location=CH991782:869412-870542(+) | length=376	Cytosol	0.122337	0.90855	0.199853	0.31234	0.000761988	0.0149534	0.616377	7.42661	0.21997	1.56285	0.189525	0.177487	0	0.799221	1.00053	0.925899	0.420565	0.178995	0	0.565962	0.371058	0	2	10	5	6	2	13	2	4	0	12	0	0	5.66667	7	2	4
GL50803_113892	Long chain fatty acid CoA ligase, putative | location=CH991768:1115069-1117345(+) | length=758	Cytosol	0.121993	0.57643	0.170223	0.150031	0.053922	0.0590247	0.897269	4.72511	0.295307	0.881375	0.365978	0	0	0.50158	0.594479	0.633229	0.121819	0.388851	0	0.136612	0.31348	0	8	13	3	3	0	16	9	7	0	17	0	0	8	6.33333	5.33333	5.66667
GL50803_16158	VSP, putative | location=CH991767:1063049-1066459(+) | length=1136	secretory pathway	0.121395	0	0.208465	0.156478	0.42265	0.124263	0.596463	Only in 0	Only in 8	0.75062	0.364184	0	0	0	0	0	0.369438	0.147408	0.108548	0.20715	0.152789	0.109495	7	0	8	4	0	0	3	3	0	0	2	2	5	1.33333	2	1.33333
GL50803_88888	Hypothetical protein | location=CH991767:760136-761314(+) | length=392	No reliable prediction	0.120607	0	0	0.238117	0.42265	-	0.183532	Only in 0	-	Only in 12	0.36182	0	0	0	0	0	0	0	0	0.360158	0.354192	0	3	0	0	3	0	0	0	3	0	0	0	0	1	1	1	0
GL50803_4883	Hypothetical protein | location=CH991769:71922-76301(+) | length=1459	mitochondrion	0.120478	0.204039	0.142745	0.204588	0.0380959	0.109764	0.383861	1.69357	0.6996	1.43324	0.129431	0.151513	0.08049	0.191033	0.183962	0.23712	0.143608	0.183361	0.101268	0.289883	0.22173	0.102151	4	7	5	9	5	7	6	7	3	9	3	3	5.33333	7	5.33333	5
GL50803_3062	Hypothetical protein | location=CH991767:683767-685296(+) | length=509	secretory pathway	0.120125	0.110652	0.0905833	0.335245	0.913535	0.861048	0.305991	0.921138	0.818635	3.70095	0	0.19114	0.169235	0	0.165768	0.166187	0.27175	0	0	0.406332	0.599402	0	0	0	3	4	2	2	0	6	2	2	0	0	1	2.66667	2.66667	0.666667
GL50803_5489	Kinase, NEK-frag | location=CH991782:873207-874817(+) | length=536	Cytosol	0.119719	0.668176	0.0928123	0.0489103	0.00353287	0.0132609	0.703487	5.5812	0.138904	0.526981	0.221112	0.138045	0	0.74594	0.658468	0.600119	0	0.278437	0	0.146731	0	0	3	12	0	2	2	11	4	0	0	10	0	0	5	5	1.33333	3.33333
GL50803_7031	Spindle pole protein, putative | location=CH991769:949257-952244(+) | length=995	Nucleus	0.118806	1.3797	0	0.116955	0.00740418	0.00021567	0.223687	11.613	Only in 4	Only in 12	0.356419	0	0	1.36941	1.35089	1.41879	0	0	0	0.118261	0.232604	0	9	41	0	3	0	42	0	6	0	44	0	0	16.6667	15	2	14.6667
GL50803_17265	Dynein heavy chain | location=CH991769:450307-458334(+) | length=2675	Nucleus	0.118576	0.756786	0.336592	0.39463	0.000185086	0.0281435	0.568192	6.38228	0.444765	1.17243	0.118585	0.138816	0.0983267	0.787612	0.710303	0.772444	0.210518	0.489987	0.309272	0.427897	0.319235	0.436757	8	63	16	29	10	59	35	22	8	64	20	28	29	32.6667	21.6667	37.3333
GL50803_14086	hypothetical protein | location=CH991763:168054-168836(-) | length=260	secretory pathway	0.118325	0.102618	0	0.125769	0.92504	0.42265	0.42265	0.867262	Only in 4	Only in 12	0	0.354974	0	0	0.307855	0	0	0	0	0.377308	0	0	0	0	0	2	2	2	0	0	0	0	0	0	0	2	0	0
GL50803_11164	Protein 21.1 | location=CH991768:324591-326741(-) | length=716	Cytosol	0.118053	1.00799	0.147306	0.164794	0.00072086	0.000992621	0.889444	8.53841	0.146139	1.11872	0.241213	0.112946	0	0.915471	1.12647	0.982014	0.214106	0.227812	0	0	0.177096	0.317287	4	18	4	0	2	23	4	3	0	20	0	5	8.66667	8.33333	2.33333	8.33333
GL50803_10016	Hypothetical protein | location=CH991782:802761-803714(-) | length=317	secretory pathway	0.117926	0.632239	0.351594	0.241479	0.0315705	0.248339	0.637131	5.3613	0.55611	0.686812	0.353779	0	0	0.74594	0.574663	0.576115	0	0.501186	0.553597	0.352154	0	0.372284	2	5	0	2	0	4	3	0	0	4	3	2	2.33333	2	1	3
GL50803_17224	Alpha-SNAP, putative | location=CH991767:27623-28519(+) | length=298	Cytosol	0.117337	0.464584	0.449295	0.395101	0.080147	0.910589	0.738417	3.95941	0.967092	0.87938	0	0	0.35201	0.358051	0.517197	0.518503	0.28262	0.400949	0.664317	0.211293	0.415585	0.558426	0	4	3	2	0	6	4	4	4	6	6	5	2.33333	2.66667	4	5.66667
GL50803_86681	Glutaminyl-tRNA synthetase | location=CH991767:1332557-1334665(+) | length=702	No reliable prediction	0.116814	0.618682	0	0.0326718	0.0366846	0.00524091	0.42265	5.29631	Only in 4	Only in 12	0.350442	0	0	0.675568	0.650562	0.529917	0	0	0	0	0.0980154	0	7	16	0	0	0	16	0	2	0	13	0	0	7.66667	5.33333	0.666667	4.33333
GL50803_17143	Pyruvate kinase | location=CH991779:110312-111973(-) | length=553	Cytosol	0.116375	1.76506	0.0413187	0.0919047	0.00138355	0.00512348	0.459494	15.167	0.0234093	2.22429	0.349124	0	0	2.00226	1.81473	1.47819	0.123956	0	0	0.139008	0.136706	0	5	34	2	2	0	32	0	2	0	26	0	0	13.6667	11.3333	0.666667	8.66667
GL50803_7309	Syntaxin-like protein 1 | location=CH991814:119129-120010(+) | length=293	Cytosol	0.115363	0.317355	0	0	0.216098	0.012567	-	2.75094	Only in 4	-	0.346088	0	0	0.389186	0.281085	0.281795	0	0	0	0	0	0	3	4	0	0	0	3	0	0	0	3	0	0	2.33333	1	0	1
GL50803_9062	Long chain fatty acid CoA ligase 5 | location=CH991763:78510-81071(+) | length=853	Cytosol	0.114651	0.768623	0.138731	0.163818	0.0248632	5.80029e-05	0.535937	6.70404	0.180493	1.18083	0.343952	0	0	0.787381	0.718329	0.800159	0.174457	0.139218	0.102518	0.195641	0.192401	0.103412	7	19	4	4	0	18	3	4	0	20	2	2	10	7.33333	2.33333	8
GL50803_24425	Hypothetical protein | location=CH991768:533894-535330(-) | length=478	No reliable prediction	0.114122	0.825911	0	0	0.0344781	0.0422657	-	7.23707	Only in 4	-	0.342367	0	0	1.155	0.556126	0.766604	0	0	0	0	0	0	4	16	0	0	0	8	0	0	0	11	0	0	6.66667	2.66667	0	3.66667
GL50803_16802	Kinase, CMGC CDK | location=CH991782:543219-544094(-) | length=291	Cytosol	0.112946	0.923847	0.292328	0.198762	0.0067337	0.0350853	0.649587	8.17953	0.316424	0.679929	0	0.338838	0	0.712033	1.07749	0.982014	0.535265	0.341718	0	0.360158	0.236128	0	0	7	5	3	3	11	3	2	0	10	0	0	4	5.66667	1.66667	3.33333
GL50803_8174	Protein 21.1 | location=CH991768:1243377-1245881(+) | length=834	No reliable prediction	0.11224	1.7821	0.706311	0.802277	2.58533e-06	0.0509493	0.750685	15.8775	0.396337	1.13587	0.137242	0.0856833	0.113796	1.77482	1.74628	1.82519	0.284244	1.16655	0.668134	0.865207	0.626961	0.914662	3	46	7	19	2	47	27	14	3	49	14	19	18.6667	22.6667	14.6667	27.3333
GL50803_10370	ATP/GTP binding protein, putative | location=CH991779:602027-603388(+) | length=453	Nucleus	0.110556	1.22873	0.778764	0.782418	0.00867808	0.0950739	0.983874	11.1141	0.633795	1.00469	0.331668	0	0	1.25877	1.21218	1.21524	0.515193	0.783104	1.03799	0.825362	0.649352	0.87254	4	18	7	10	0	18	10	8	0	18	12	10	9.66667	9.33333	6	13.3333
GL50803_12218	hypothetical protein | location=CH991793:95580-97247(-) | length=555	Cytosol	0.110556	0.546796	0.312419	0.391665	0.0462322	0.163043	0.528876	4.94587	0.571363	1.25365	0.331668	0	0	0.629386	0.673433	0.337567	0.294396	0.469862	0.172999	0.495217	0.243507	0.43627	4	9	4	6	0	10	6	3	0	5	2	5	5.66667	5.33333	3	4
GL50803_87058	Vacuolar ATP synthase subunit C | location=CH991763:1224163-1225647(-) | length=494	Cytosol	0.110556	1.66231	0.341663	0.386491	0.000773849	0.00573103	0.856437	15.0359	0.205535	1.1312	0.331668	0	0	1.81823	1.75093	1.41778	0.147198	0.704793	0.172999	0.660289	0.324676	0.174508	4	26	2	8	0	26	9	4	0	21	2	2	10.6667	11.3333	4.33333	8.33333
GL50803_112518	Kinase, NEK | location=CH991767:248733-250826(+) | length=697	Cytosol	0.108632	0.496498	0.503465	0.669887	0.0150918	0.928197	0.16434	4.57048	1.01403	1.33055	0	0.225892	0.100003	0.508595	0.440793	0.540107	0.374686	0.56953	0.566179	0.780342	0.531288	0.698032	0	10	7	13	4	9	10	9	2	11	9	11	5.66667	8.66667	7	10.3333
GL50803_3331	Malate dehydrogenase | location=CH991763:846743-847738(-) | length=331	No reliable prediction	0.108035	1.64468	0.249855	0.379606	0.00174003	0.0087677	0.628667	15.2235	0.151917	1.51931	0	0.324106	0	1.55674	1.68651	1.69077	0.204797	0.544768	0	0.574165	0.564654	0	0	16	2	5	3	18	5	5	0	18	0	0	6	8.66667	3.33333	6
GL50803_16532	Protein 21.1 | location=CH991768:863871-866381(-) | length=836	No reliable prediction	0.107514	0.636396	0	0.0412287	0.00846146	0.00362562	0.42265	5.91918	Only in 4	Only in 12	0.252699	0	0.0698432	0.710419	0.581504	0.617266	0	0	0	0	0.123686	0	6	20	0	0	0	17	0	3	2	18	0	0	8.66667	5.66667	1.66667	6
GL50803_101906	SKD1 protein | location=CH991817:78926-80290(+) | length=454	Cytosol	0.107206	0.772509	0.0506249	0	0.0196512	0.000946169	0.42265	7.20585	0.0655331	Only in 8	0.321617	0	0	0.813752	0.783632	0.720143	0	0.151875	0	0	0	0	4	12	0	0	0	12	2	0	0	11	0	0	5.33333	4	0.666667	3.66667
GL50803_15035	Kinase, NEK-like | location=CH991814:504064-505665(-) | length=533	Cytosol	0.107206	0.507115	0	0	0.0638446	0.0476029	-	4.7303	Only in 4	-	0.321617	0	0	0.474689	0.326513	0.720143	0	0	0	0	0	0	4	7	0	0	0	5	0	0	0	11	0	0	3.66667	1.66667	0	3.66667
GL50803_26199	Kinase, NEK | location=CH991767:150476-151930(-) | length=484	Cytosol	0.107206	0.221242	0	0	0.40688	0.039622	-	2.06371	Only in 4	-	0.321617	0	0	0.271251	0.130605	0.26187	0	0	0	0	0	0	4	4	0	0	0	2	0	0	0	4	0	0	2.66667	0.666667	0	1.33333
GL50803_112076	Kinase, CDC7 | location=CH991767:923821-928914(-) | length=1697	Nucleus	0.105765	0.0992364	0.122944	0.129004	0.827197	0.584612	0.867514	0.938276	1.2389	1.04929	0.128388	0.100194	0.0887121	0.0541408	0.139031	0.104537	0.151946	0.0606274	0.156257	0.127798	0.146628	0.112586	6	3	8	6	5	8	3	7	5	6	7	5	5.66667	6.33333	5	6
GL50803_33663	hypothetical protein | location=CH991768:608574-611690(-) | length=1038	Cytosol	0.104161	0.517741	0.285114	0.246262	0.00245736	0.151665	0.752495	4.97057	0.550687	0.863734	0.0769085	0.108035	0.12754	0.583779	0.468475	0.500969	0.102399	0.472132	0.28081	0.229666	0.225862	0.283259	2	18	3	6	3	15	13	6	4	16	7	7	7.66667	8	7.66667	10
GL50803_137703	Protein 21.1 | location=CH991768:247283-248824(-) | length=513	Cytosol	0.104053	0.70748	0	0.0517874	0.0165418	0.00399759	0.42265	6.79925	Only in 4	Only in 12	0.312158	0	0	0.789818	0.697202	0.635421	0	0	0	0.155362	0	0	4	12	0	2	0	11	0	0	0	10	0	0	5.33333	4.33333	0	3.33333
GL50803_6464	Hypothetical protein | location=CH991779:54204-57989(-) | length=1261	Nucleus	0.104053	1.87884	0.115561	0.114087	0.00078484	0.00173991	0.985891	18.0566	0.0615067	0.987243	0.312158	0	0	2.15884	1.74934	1.72834	0.110831	0.235852	0	0.0932173	0.183346	0.0656971	10	82	4	3	0	69	8	6	0	68	0	2	32	24	4.66667	23.3333
GL50803_7474	DNA-directed RNA polymerase RPB3 | location=CH991768:471129-472109(-) | length=326	Cytosol	0.104053	0.25699	0	0	0.279341	0.000149923	-	2.4698	Only in 4	-	0.312158	0	0	0.263273	0.253528	0.254168	0	0	0	0	0	0	2	2	0	0	0	2	0	0	0	2	0	0	1.33333	0.666667	0	0.666667
GL50803_8001	Ribosomal protein L15 | location=CH991763:531914-532528(-) | length=204	Cytosol	0.103534	0	0	0	0.42265	-	-	Only in 0	-	-	0	0.310602	0	0	0	0	0	0	0	0	0	0	0	0	0	0	2	0	0	0	0	0	0	0	0	0.666667	0	0
GL50803_11364	Kinase, AGC AKT | location=CH991814:310909-312669(+) | length=586	Cytosol	0.098272	0.605348	0.116015	0.0517061	0.0171489	0.0322519	0.650233	6.15992	0.191651	0.445683	0.294816	0	0	0.497293	0.598607	0.720143	0	0.348046	0	0	0	0.155118	4	8	0	0	0	10	5	0	0	12	0	2	4	3.33333	1.66667	4.66667
GL50803_115337	Hypothetical protein | location=CH991814:281906-282895(+) | length=329	Cytosol	0.098272	0.284153	0	0	0.190281	0.0235646	-	2.8915	Only in 4	-	0.294816	0	0	0.37297	0.239443	0.240048	0	0	0	0	0	0	2	3	0	0	0	2	0	0	0	2	0	0	1.66667	0.666667	0	0.666667
GL50803_9287	Replication factor C, subunit 2 | location=CH991768:586538-587593(+) | length=351	Cytosol	0.098272	0.0828822	0	0	0.910639	0.42265	-	0.843396	Only in 4	-	0.294816	0	0	0.248647	0	0	0	0	0	0	0	0	3	3	0	0	0	0	0	0	0	0	0	0	2	0	0	0
GL50803_3206	Pyruvate kinase | location=CH991782:249633-251597(-) | length=654	No reliable prediction	0.0961356	1.59715	0.36911	0.313879	0.000747814	0.000206879	0.772583	16.6135	0.231105	0.850368	0.288407	0	0	1.5081	1.68651	1.59684	0.255996	0.490291	0.361042	0.516748	0	0.424889	5	31	5	9	0	36	9	0	0	34	6	7	13.6667	15	3	15.6667
GL50803_17625	Kinase, CMGC GSK | location=CH991782:240757-241809(+) | length=350	Cytosol	0.0955698	0.530801	0	0.067722	0.0247837	0.0168122	0.42265	5.55406	Only in 4	Only in 12	0	0.286709	0	0.43035	0.497305	0.664748	0	0	0	0.203166	0	0	0	5	0	2	3	6	0	0	0	8	0	0	1.66667	3.66667	0	2.66667
GL50803_5892	Pelo protein | location=CH991769:318146-319321(+) | length=391	Cytosol	0.0947623	0.18267	0	0	0.455538	0.0235646	-	1.92767	Only in 4	-	0.284287	0	0	0.239766	0.153928	0.154316	0	0	0	0	0	0	3	3	0	0	0	2	0	0	0	2	0	0	2	0.666667	0	0.666667
GL50803_6680	Kinase, NEK | location=CH991817:24203-25252(-) | length=349	Cytosol	0.0947623	0.364354	0	0	0.0942665	0.00593117	-	3.84493	Only in 4	-	0.284287	0	0	0.39961	0.384819	0.308633	0	0	0	0	0	0	3	5	0	0	0	5	0	0	0	4	0	0	2.66667	1.66667	0	1.33333
GL50803_112633	High cysteine membrane protein EGF-like | location=CH991780:57920-63001(-) | length=1693	secretory pathway	0.0946596	0	0.149534	0	0.42265	0.42265	0.42265	Only in 0	Only in 8	Only in 8	0	0.283979	0	0	0	0	0.448603	0	0	0	0	0	0	0	20	0	12	0	0	0	0	0	0	0	6.66667	4	0	0
GL50803_17254	Phosphomannomutase-2 | location=CH991814:150779-152746(+) | length=655	Cytosol	0.0940902	0.774274	0.145898	0.116673	0.0130161	0.0152439	0.814418	8.22906	0.188431	0.799688	0.282271	0	0	0.761811	0.733612	0.827399	0	0.319906	0.117787	0.11239	0	0.237628	5	16	0	2	0	16	6	0	0	18	2	4	7	6	2	8
GL50803_33689	Dipeptidyl-peptidase III | location=CH991782:1153078-1155183(+) | length=701	Cytosol	0.0936726	0.282702	0	0	0.0548906	0.00425235	-	3.01798	Only in 4	-	0	0.101421	0.179597	0.319688	0.263876	0.264542	0	0	0	0	0	0	0	7	0	0	2	6	0	0	4	6	0	0	2.33333	2.66667	1.33333	2
GL50803_15410	Ser/Thr protein kinase | location=CH991769:165375-166232(-) | length=285	Cytosol	0.0920302	0.846728	0.226447	0.242121	0.033318	0.053057	0.933482	9.20055	0.267437	1.06922	0	0.276091	0	0.621616	0.718329	1.20024	0.261685	0.417655	0	0.293462	0.432901	0	0	5	2	2	2	6	3	3	0	10	0	0	2.33333	3.33333	2	3.33333
GL50803_24111	Phosphorylated CTD interacting factor PCIF1 | location=CH991779:1295500-1297299(-) | length=599	Cytosol	0.0920302	0	0	0.0481002	0.42265	-	0.42265	Only in 0	-	Only in 12	0	0.276091	0	0	0	0	0	0	0	0	0.1443	0	0	0	0	0	4	0	0	2	0	0	0	0	0	1.33333	0.666667	0
GL50803_9503	Hypothetical protein | location=CH991763:120861-121784(-) | length=307	Cytosol	0.0920302	0.849393	0	0.195641	0.00357119	0.00660714	0.42265	9.2295	Only in 4	Only in 12	0	0.276091	0	0.870263	0.957772	0.720143	0	0	0	0.586924	0	0	0	7	0	4	2	8	0	0	0	6	0	0	2.33333	4.66667	0	2
GL50803_5603	Coatomer gamma subunit | location=CH991798:6932-9814(+) | length=960	Cytosol	0.0890512	0.446905	0.142356	0.0394203	0.0108875	0.0379415	0.317499	5.01852	0.318536	0.276914	0.118806	0.148347	0	0.567805	0.385968	0.386943	0	0.261814	0.165253	0.118261	0	0	3	17	0	3	4	12	7	0	0	12	4	0	6.66667	6.33333	2.33333	5.33333
GL50803_112681	NSF | location=CH991763:19559-22051(+) | length=830	Cytosol	0.0885889	0.463443	0.0432057	0.0455372	0.0034419	0.00210672	0.972156	5.23138	0.0932277	1.05396	0.137242	0.128525	0	0.385831	0.483014	0.521483	0	0.129617	0	0.136612	0	0	3	10	0	3	3	13	3	0	0	14	0	0	4.33333	6.33333	1	4.66667
GL50803_15398	Chaperone protein dnaJ | location=CH991763:387832-388917(+) | length=361	secretory pathway	0.0884448	0.182615	0	0	0.510315	0.196848	-	2.06474	Only in 4	-	0.265334	0	0	0.223782	0	0.324064	0	0	0	0	0	0	2	2	0	0	0	0	0	0	0	3	0	0	1.33333	0	0	1
GL50803_15983	Prolyl-tRNA synthetase | location=CH991763:191723-193351(-) | length=542	Cytosol	0.0884448	1.18144	0.301094	0.248397	0.000987344	0.030075	0.823987	13.358	0.254853	0.82498	0.265334	0	0	1.06296	1.23912	1.24225	0	0.626483	0.276799	0.396174	0	0.349016	4	19	0	6	0	23	10	0	0	23	4	5	7.66667	9.66667	3.33333	10.6667
GL50803_14737	hypothetical protein | location=CH991763:1185422-1189687(+) | length=1421	secretory pathway	0.0884123	0	0.018917	0	0.00291161	0.42265	0.42265	Only in 0	Only in 8	Only in 8	0.095904	0.0898126	0.0795203	0	0	0	0.056751	0	0	0	0	0	3	0	2	0	3	0	0	0	3	0	0	0	1.66667	1	1	0
GL50803_15214	Ser/Thr phosphatase | location=CH991762:239586-240512(+) | length=308	Cytosol	0.0871865	0.419163	0	0.0911371	0.0647065	0.0499385	0.42265	4.80766	Only in 4	Only in 12	0	0.261559	0	0.23556	0.567102	0.454827	0	0	0	0	0.273411	0	0	2	0	0	2	5	0	2	0	4	0	0	0.666667	2.33333	0.666667	1.33333
GL50803_17236	Hypothetical protein | location=CH991782:129537-131558(+) | length=673	No reliable prediction	0.0871865	0	0	0	0.42265	-	-	Only in 0	-	-	0	0.261559	0	0	0	0	0	0	0	0	0	0	0	0	0	0	4	0	0	0	0	0	0	0	0	1.33333	0	0
GL50803_16842	High cysteine membrane protein Group 2 | location=CH991763:1372589-1374757(-) | length=722	secretory pathway	0.0862769	0	0	0	0.42265	-	-	Only in 0	-	-	0	0	0.258831	0	0	0	0	0	0	0	0	0	0	0	0	0	0	0	0	0	4	0	0	0	0	0	1.33333	0
GL50803_32658	Plasma membrane calcium-transporting ATPase 2 | location=CH991767:230060-233347(-) | length=1095	Cytosol	0.0861429	1.41056	0.833889	0.587041	4.00908e-05	0.148931	0.439754	16.3746	0.591177	0.703981	0	0.155301	0.103128	1.4336	1.48155	1.31651	0.478393	1.33128	0.691996	0.660289	0.44643	0.654405	0	41	13	16	4	44	34	11	3	39	16	15	18	21.3333	16	23.3333
GL50803_14346	hypothetical protein | location=CH991769:669644-673207(-) | length=1187	Cytosol	0.0860503	0.0298376	0.156563	0.225219	0.194015	0.0317706	0.126227	0.346746	5.24717	1.43852	0.0707558	0.0993926	0.0880024	0.0895127	0	0	0.188413	0.13365	0.147626	0.281723	0.207793	0.186142	2	3	6	8	3	0	4	6	3	0	4	5	3.66667	3.66667	4.33333	3
GL50803_14225	CXC-rich protein | location=CH991779:113203-118620(+) | length=1805	secretory pathway	0.0855694	0	0.0202783	0	0.222012	0.42265	0.42265	Only in 0	Only in 8	Only in 8	0.0874728	0	0.169235	0	0	0	0	0	0.0608348	0	0	0	3	0	0	0	0	0	0	0	7	0	2	0	1	0	2.33333	0.666667
GL50803_91348	Purine nucleoside phosphorylase lateral transfer candidate | location=CH991767:274543-276960(+) | length=805	No reliable prediction	0.0834385	0.714248	0.0820992	0.102515	0.0154275	0.00249709	0.774983	8.56018	0.114945	1.24867	0.250315	0	0	0.717791	0.691222	0.733731	0	0.141845	0.104452	0.149499	0	0.158045	5	17	0	3	0	17	3	0	0	18	2	3	7.33333	6.66667	1	7.66667
GL50803_4977	Kinase, NEK-frag | location=CH991767:1731029-1732186(-) | length=385	Cytosol	0.082917	0.182341	0	0	0.353704	0.0167757	-	2.19908	Only in 4	-	0.248751	0	0	0.209795	0.134687	0.20254	0	0	0	0	0	0	3	3	0	0	0	2	0	0	0	3	0	0	2	0.666667	0	1
GL50803_9210	Hypothetical protein | location=CH991767:1456508-1457371(+) | length=287	mitochondrion	0.0814837	0	0.313675	0.103412	0.42265	0.188607	0.34076	Only in 0	Only in 8	0.329679	0	0	0.244451	0	0	0	0.52337	0.417655	0	0	0	0.310236	0	0	4	0	0	0	3	0	2	0	0	2	1.33333	0	1.66667	0.666667
GL50803_10232	Hypothetical protein | location=CH991767:599072-601081(-) | length=669	Nucleus	0.0804043	0.19855	0	0	0.276761	0.0127534	-	2.46939	Only in 4	-	0.241213	0	0	0.203438	0.235089	0.157122	0	0	0	0	0	0	5	5	0	0	0	6	0	0	0	4	0	0	3.33333	2	0	1.33333
GL50803_13310	Hypothetical protein | location=CH991762:21000-21977(+) | length=325	Cytosol	0.0804043	0.133115	0.0759373	0	0.641052	0.602053	0.42265	1.65557	0.570463	Only in 8	0.241213	0	0	0.203438	0.195908	0	0	0.227812	0	0	0	0	2	2	0	0	0	2	2	0	0	0	0	0	1.33333	0.666667	0.666667	0
GL50803_8528	Hypothetical protein | location=CH991769:634279-635865(-) | length=528	No reliable prediction	0.0804043	0.639339	0	0.10583	0.0175169	0.000515396	0.183532	7.95155	Only in 4	Only in 12	0.241213	0	0	0.610314	0.653026	0.654676	0	0	0	0.16007	0.157419	0	3	9	0	2	0	10	0	2	0	10	0	0	4	4	0.666667	3.33333
GL50803_115129	hypothetical protein | location=CH991779:1328574-1332365(-) | length=1263	Nucleus	0.0798334	0.297822	0.27575	0.183958	0.104023	0.422644	0.461554	3.73055	0.925888	0.667118	0	0.2395	0	0.269617	0.337528	0.286322	0.255379	0.271727	0.300143	0.350033	0	0.201841	0	10	9	11	8	13	9	0	0	11	9	6	6.33333	10.6667	3	8.66667
GL50803_28699	Hypothetical protein | location=CH991771:142134-142835(+) | length=233	No reliable prediction	0.078883	0.276538	0	0.0824574	0.114909	0.0128925	0.42265	3.50567	Only in 4	Only in 12	0	0.236649	0	0.213126	0.307855	0.308633	0	0	0	0	0.247372	0	0	2	0	0	2	3	0	2	0	3	0	0	0.666667	1.66667	0.666667	1
GL50803_5649	Alpha-10 giardin | location=CH991761:61687-62673(-) | length=328	Cytosol	0.078883	0.376872	0	0.167693	0.28776	0.212507	0.42265	4.77761	Only in 4	Only in 12	0	0.236649	0	0	0.410474	0.720143	0	0	0	0.503078	0	0	0	0	0	4	2	4	0	0	0	7	0	0	0	3.33333	0	2.33333
GL50803_15549	Dynein binding protein, putative | location=CH991762:424438-426675(+) | length=745	Nucleus	0.0786176	0.242632	0	0	0.171217	0.0481781	-	3.08623	Only in 4	-	0.235853	0	0	0.248647	0.33522	0.144029	0	0	0	0	0	0	4	5	0	0	0	7	0	0	0	3	0	0	3	2.33333	0	1
GL50803_36654	hypothetical protein | location=CH991763:676330-678204(-) | length=624	secretory pathway	0.0785736	0	0.0894975	0	0.42265	0.42265	0.42265	Only in 0	Only in 8	Only in 8	0	0	0.235721	0	0	0	0	0.268493	0	0	0	0	0	0	0	0	0	0	3	0	3	0	0	0	0	0	2	0
GL50803_33685	Hypothetical protein | location=CH991779:968609-971836(-) | length=1075	Cytosol	0.0769997	0.607832	0.124641	0.17405	0.00204167	0.00285461	0.535104	7.89396	0.205057	1.39642	0.0804043	0.150595	0	0.712033	0.587724	0.523741	0.214106	0.0759373	0.0838784	0.280123	0.157419	0.0846099	2	21	6	7	4	18	2	4	0	16	2	2	9.66667	9.66667	2	6.66667
GL50803_42357	Hypothetical protein | location=CH991782:835045-838122(-) | length=1025	Nucleus	0.0769085	0	0.0401157	0	0.42265	0.42265	0.42265	Only in 0	Only in 8	Only in 8	0.230725	0	0	0	0	0	0	0	0.120347	0	0	0	4	0	0	0	0	0	0	0	0	0	2	0	1.33333	0	0	0.666667
GL50803_8049	Hypothetical protein | location=CH991762:31017-32513(-) | length=498	Cytosol	0.0769085	0.601157	0	0	0.0124536	0.0022975	-	7.81652	Only in 4	-	0.230725	0	0	0.583779	0.56217	0.657522	0	0	0	0	0	0	2	6	0	0	0	6	0	0	0	7	0	0	2.66667	2	0	2.33333
GL50803_11165	Protein 21.1 | location=CH991768:326798-329044(-) | length=748	Cytosol	0.0752721	0.494277	0	0	0.0138046	0.0157363	-	6.56653	Only in 4	-	0.225816	0	0	0.380905	0.504359	0.597566	0	0	0	0	0	0	4	8	0	0	0	11	0	0	0	13	0	0	4	3.66667	0	4.33333
GL50803_9011	Glycyl-tRNA synthetase | location=CH991782:152909-154774(+) | length=621	No reliable prediction	0.0752721	0.728818	0.0334066	0.0374632	0.00302246	0.00272331	0.939517	9.68243	0.0458367	1.12143	0.225816	0	0	0.809424	0.779463	0.597566	0.10022	0	0	0.11239	0	0	4	17	2	2	0	17	0	0	0	13	0	0	7.66667	6.33333	0	4.33333
GL50803_14545	Serine/threonine protein phosphatase PP1 isozyme 7 | location=CH991767:487332-488318(-) | length=328	Cytosol	0.073704	0.122022	0	0	0.641052	0.183649	-	1.65557	Only in 4	-	0.221112	0	0	0.186485	0.179582	0	0	0	0	0	0	0	2	2	0	0	0	2	0	0	0	0	0	0	1.33333	0.666667	0	0
GL50803_22808	Histidyl-tRNA synthetase | location=CH991762:74024-76909(+) | length=961	No reliable prediction	0.073704	1.40648	0.309591	0.387105	0.000243106	0.0137511	0.676346	19.0829	0.220117	1.25037	0.221112	0	0	1.34269	1.50849	1.36827	0.117758	0.626483	0.184532	0.396174	0.346321	0.418819	5	36	3	9	0	42	15	8	0	38	4	9	14.6667	17	7.66667	17
GL50803_2562	Sec31 | location=CH991793:202666-205740(+) | length=1024	No reliable prediction	0.073704	0.605348	0	0	0.00586688	0.0111359	-	8.21323	Only in 4	-	0.221112	0	0	0.497293	0.598607	0.720143	0	0	0	0	0	0	3	8	0	0	0	10	0	0	0	12	0	0	3.66667	3.33333	0	4
GL50803_9099	Hypothetical protein | location=CH991763:659702-660922(-) | length=406	Cytosol	0.073704	0.301907	0	0	0.0750332	0.0346528	-	4.09621	Only in 4	-	0.221112	0	0	0.186485	0.359164	0.360072	0	0	0	0	0	0	2	2	0	0	0	4	0	0	0	4	0	0	1.33333	1.33333	0	1.33333
GL50803_9803	La ribonucleoprotein, putative | location=CH991768:1291704-1292750(+) | length=348	Cytosol	0.073704	0.574035	0.0654213	0	0.075767	0.0751897	0.42265	7.78838	0.113967	Only in 8	0.221112	0	0	0.37297	0.448956	0.900179	0.196264	0	0	0	0	0	2	4	2	0	0	5	0	0	0	10	0	0	2.66667	1.66667	0	3.33333
GL50803_15522	Hypothetical protein | location=CH991782:677456-679660(+) | length=734	Cytosol	0.0735364	0.081752	0.159816	0.220395	0.89271	0.453286	0.597471	1.11172	1.95488	1.37906	0.120607	0	0.100003	0	0.0979539	0.147302	0	0.227812	0.251635	0.180079	0.354192	0.126915	2	0	0	3	0	2	4	6	2	3	4	2	0.666667	1.66667	4	3
GL50803_9421	Kinase, NEK | location=CH991779:1365750-1367504(-) | length=584	Cytosol	0.0735364	0.381385	0.0419392	0.0816596	0.00802157	0.0060746	0.535006	5.18634	0.109965	1.9471	0.120607	0	0.100003	0.457736	0.391816	0.294604	0	0	0.125818	0	0.118064	0.126915	2	9	0	0	0	8	0	2	2	6	2	2	3.66667	2.66667	1.33333	3.33333
GL50803_8621	Leucyl-tRNA synthetase | location=CH991785:23115-26636(-) | length=1173	No reliable prediction	0.0726943	1.0973	0.129458	0.049619	0.00301007	0.00454469	0.425325	15.0947	0.117979	0.383281	0.218083	0	0	1.13424	1.09225	1.06542	0	0.274623	0.113753	0.0723605	0	0.0764966	6	37	0	2	0	37	8	0	0	36	3	2	14.3333	13	2.66667	13.6667
GL50803_102813	Protein 21.1 | location=CH991814:202303-203334(+) | length=343	No reliable prediction	0.0720236	0.411208	0	0.227764	0.028616	0.00511394	0.183532	5.70935	Only in 4	Only in 12	0	0.216071	0	0.389186	0.37478	0.469659	0	0	0	0.344499	0.338792	0	0	4	0	3	2	4	0	3	0	5	0	0	1.33333	3	1	1.66667
GL50803_100864	Vacuolar protein sorting 26, putative | location=CH991776:356906-358501(+) | length=531	Cytosol	0.0707558	0.841863	0	0.139695	0.00911851	0.0193708	0.183532	11.8982	Only in 4	Only in 12	0.212267	0	0	0.626589	0.861995	1.03701	0	0	0	0.211293	0.207793	0	2	7	0	2	0	10	0	2	0	12	0	0	3	4	0.666667	4
GL50803_7950	26S protease regulatory subunit 6B | location=CH991782:998537-999709(+) | length=390	Cytosol	0.0707558	0.203559	0	0	0.192753	0.0182879	-	2.87692	Only in 4	-	0.212267	0	0	0.179025	0.172399	0.259252	0	0	0	0	0	0	2	2	0	0	0	2	0	0	0	3	0	0	1.33333	0.666667	0	1
GL50803_17482	TCP-1 chaperonin subunit alpha | location=CH991814:347807-349360(+) | length=517	Cytosol	0.0698248	0.883542	0	0	0.0359702	0.041853	-	12.6537	Only in 4	-	0.209474	0	0	1.06002	0.510392	1.08021	0	0	0	0	0	0	3	18	0	0	0	9	0	0	0	19	0	0	7	3	0	6.33333
GL50803_21444	Spindle pole protein, putative | location=CH991767:864496-866262(+) | length=588	Nucleus	0.0698248	0.710123	0.0879274	0.118489	0.00242662	0.00629039	0.791824	10.1701	0.12382	1.34758	0.209474	0	0	0.824459	0.680522	0.625388	0	0.263782	0	0.208512	0	0.146954	3	14	0	3	0	12	4	0	0	11	0	2	5.66667	5	1.33333	4.33333
GL50803_5359	Nucleolar protein NOP5 | location=CH991768:510286-512127(-) | length=613	Cytosol	0.0698248	0.592343	0	0	0.00526905	0.011008	-	8.48328	Only in 4	-	0.209474	0	0	0.47112	0.680522	0.625388	0	0	0	0	0	0	3	8	0	0	0	12	0	0	0	11	0	0	3.66667	4	0	3.66667
GL50803_8854	Hypothetical protein | location=CH991769:804670-806586(+) | length=638	No reliable prediction	0.0698248	0.229259	0	0	0.13603	0.0178915	-	3.28335	Only in 4	-	0.209474	0	0	0.17667	0.226841	0.284267	0	0	0	0	0	0	3	3	0	0	0	4	0	0	0	5	0	0	2	1.33333	0	1.66667
GL50803_21118	Long chain fatty acid CoA ligase 5 | location=CH991767:514822-517119(-) | length=765	Cytosol	0.0693684	0.355691	0.265953	0.207121	0.0328554	0.446346	0.646339	5.12755	0.747709	0.77879	0.208105	0	0	0.263273	0.422546	0.381252	0.138539	0.442223	0.217097	0.155362	0.356507	0.109495	4	6	3	3	0	10	9	7	0	9	4	2	4.33333	4.33333	5.33333	5
GL50803_8189	Ubiquitin carboxyl-terminal hydrolase 14 | location=CH991782:110820-112199(+) | length=459	Cytosol	0.0690226	0.636045	0.104414	0.145516	0.00386184	0.0224112	0.764735	9.21502	0.164161	1.39364	0	0.207068	0	0.559455	0.628538	0.720143	0	0.313241	0	0.220096	0.216451	0	0	6	0	2	2	7	3	2	0	8	0	0	2	3.66667	1.66667	2.66667
GL50803_3414	5~-AMP-activated protein kinase, gamma-1 subunit | location=CH991782:653074-654138(+) | length=354	Cytosol	0.0680344	0.196722	0	0	0.190281	0.0235646	-	2.8915	Only in 4	-	0.204103	0	0	0.25821	0.165768	0.166187	0	0	0	0	0	0	2	3	0	0	0	2	0	0	0	2	0	0	1.66667	0.666667	0	0.666667
GL50803_10822	WD-40 repeat protein family | location=CH991762:175656-176684(+) | length=342	No reliable prediction	0.0662617	0.5233	0	0.27939	0.0145556	0.0249	0.183532	7.89746	Only in 4	Only in 12	0	0.198785	0	0.447564	0.430997	0.691338	0	0	0	0.422585	0.415585	0	0	5	0	4	2	5	0	4	0	8	0	0	1.66667	3.66667	1.33333	2.66667
GL50803_4039	Leucine-rich repeat protein | location=CH991782:165842-167929(+) | length=695	secretory pathway	0.0647077	0.0861334	0	0	0.798419	0.183649	-	1.33112	Only in 4	-	0	0	0.194123	0.131636	0.126764	0	0	0	0	0	0	0	0	2	0	0	0	2	0	0	3	0	0	0	0.666667	0.666667	1	0
GL50803_5927	Hypothetical protein | location=CH991769:254526-255539(+) | length=337	No reliable prediction	0.0637132	0.25304	0.0642546	0	0.0847956	0.0867157	0.42265	3.97154	0.253931	Only in 8	0	0.19114	0	0.34428	0.248652	0.166187	0	0.192764	0	0	0	0	0	4	0	0	2	3	2	0	0	2	0	0	1.33333	1.66667	0.666667	0.666667
GL50803_11397	TCP-1 chaperonin subunit beta | location=CH991769:171307-172884(+) | length=525	Cytosol	0.0631748	0.747783	0	0	0.00942662	0.0197272	-	11.8367	Only in 4	-	0.189525	0	0	0.959065	0.66702	0.617266	0	0	0	0	0	0	3	18	0	0	0	13	0	0	0	12	0	0	7	4.33333	0	4
GL50803_16967	Kinase, NEK | location=CH991763:573371-577630(+) | length=1419	Cytosol	0.0631748	0.346308	0.101365	0.107456	0.0412929	0.00422653	0.88899	5.48174	0.292701	1.06009	0.189525	0	0	0.319688	0.359164	0.360072	0.0560754	0.149163	0.0988566	0.094327	0.0618431	0.166198	6	12	2	3	0	14	5	2	0	14	3	5	6.66667	5.66667	2.33333	7.33333
GL50803_24662	L-serine dehydratase | location=CH991763:1283952-1285529(+) | length=525	Cytosol	0.0631748	0.415663	0	0	0.0187248	0.0249473	-	6.57957	Only in 4	-	0.189525	0	0	0.39961	0.538747	0.308633	0	0	0	0	0	0	2	5	0	0	0	7	0	0	0	4	0	0	2.33333	2.33333	0	1.33333
GL50803_8360	Acid sphingomyelinase-like phosphodiesterase 3b precursor | location=CH991801:30424-31743(+) | length=439	secretory pathway	0.0631748	0.649902	0	0.0618431	0.00319567	0.0105909	0.42265	10.2874	Only in 4	Only in 12	0.189525	0	0	0.639377	0.538747	0.771582	0	0	0	0	0.185529	0	2	8	0	0	0	7	0	2	0	10	0	0	3.33333	2.33333	0.666667	3.33333
GL50803_17332	Hypothetical protein | location=CH991769:550796-555766(+) | length=1656	No reliable prediction	0.0615096	0.412513	0.0242801	0.0718574	0.00206059	0.000391115	0.368962	6.70648	0.0588589	2.95952	0.0820622	0.102467	0	0.392195	0.399894	0.445449	0.0728402	0	0	0.0816853	0.133887	0	3	17	3	3	4	18	0	5	0	20	0	0	7.66667	8.33333	1.66667	6.66667
GL50803_14311	Serine/threonine protein phosphatase PP-X isozyme 2 | location=CH991763:710333-711352(+) | length=339	Cytosol	0.0613535	0.11051	0.0872284	0.0962003	0.722338	0.877089	0.948264	1.8012	0.789329	1.10286	0	0.18406	0	0.331529	0	0	0.261685	0	0	0	0.288601	0	0	4	3	0	2	0	0	3	0	0	0	0	2.33333	0.666667	1	0
GL50803_14434	Protein 21.1 | location=CH991763:561036-562394(-) | length=452	Cytosol	0.0613535	0.403632	0	0	0.0287085	0.0356492	-	6.57881	Only in 4	-	0	0.18406	0	0.331529	0.319257	0.560111	0	0	0	0	0	0	0	4	0	0	2	4	0	0	0	7	0	0	1.33333	2	0	2.33333
GL50803_4026	Alpha-19 giardin | location=CH991767:1831549-1832865(-) | length=438	Cytosol	0.0613535	0.241757	0.0872284	0.161414	0.0822548	0.21344	0.575479	3.9404	0.36081	1.85048	0	0.18406	0	0.165764	0.239443	0.320064	0.261685	0	0	0.195641	0.288601	0	0	2	3	2	2	3	0	3	0	4	0	0	1.66667	2.33333	1	1.33333
GL50803_114776	NSF | location=CH991771:253583-256057(-) | length=824	Cytosol	0.0609964	0.954067	0.0576076	0.075141	0.000975633	0.000996382	0.815801	15.6414	0.0603811	1.30436	0.182989	0	0	0.964577	0.817409	1.08021	0	0.172823	0	0.0910744	0.134349	0	4	25	0	2	0	22	4	3	0	29	0	0	9.66667	8	2.33333	9.66667
GL50803_16380	Cathepsin L precursor | location=CH991779:990580-992211(+) | length=543	No reliable prediction	0.0609964	0	0	0	0.42265	-	-	Only in 0	-	-	0.182989	0	0	0	0	0	0	0	0	0	0	0	2	0	0	0	0	0	0	0	0	0	0	0	0.666667	0	0	0
GL50803_16607	Hypothetical protein | location=CH991763:966007-967041(-) | length=344	Cytosol	0.0609964	0.0514441	0	0	0.910639	0.42265	-	0.843396	Only in 4	-	0.182989	0	0	0.154332	0	0	0	0	0	0	0	0	2	2	0	0	0	0	0	0	0	0	0	0	1.33333	0	0	0
GL50803_94463	Hypothetical protein | location=CH991814:102718-104160(-) | length=480	Cytosol	0.0609964	1.20538	0.0812126	0.18064	0.00510233	0.00361661	0.459494	19.7615	0.0673751	2.22429	0.182989	0	0	1.23466	0.966029	1.41545	0.243638	0	0	0.273223	0.268697	0	2	16	3	3	0	13	0	3	0	19	0	0	7	5.33333	1	6.33333
GL50803_21505	Protein 21.1 | location=CH991817:59275-61890(-) | length=871	Cytosol	0.0599626	0.690996	0	0	0.023089	0.0322846	-	11.5238	Only in 4	-	0.179888	0	0	0.682724	0.474828	0.915436	0	0	0	0	0	0	4	18	0	0	0	13	0	0	0	25	0	0	7.33333	4.33333	0	8.33333
GL50803_86444	Kinase, AGC PKA | location=CH991771:8452-9696(+) | length=414	Cytosol	0.0591623	0	0.11574	0.0618431	0.42265	0.183896	0.559525	Only in 0	Only in 8	0.534326	0	0.177487	0	0	0	0	0.168226	0.178995	0	0	0.185529	0	0	0	2	0	2	0	2	2	0	0	0	0	0.666667	0.666667	1.33333	0
GL50803_4149	Hypothetical protein | location=CH991779:933598-934920(+) | length=440	Cytosol	0.0589632	0.193758	0	0	0.40985	0.265835	-	3.28608	Only in 4	-	0.17689	0	0	0.149188	0	0.432086	0	0	0	0	0	0	2	2	0	0	0	0	0	0	0	6	0	0	1.33333	0	0	2
GL50803_94582	Ornithine decarboxylase | location=CH991814:313795-315141(+) | length=448	Cytosol	0.0589632	0.0497293	0	0	0.910639	0.42265	-	0.843396	Only in 4	-	0.17689	0	0	0.149188	0	0	0	0	0	0	0	0	2	2	0	0	0	0	0	0	0	0	0	0	1.33333	0	0	0
GL50803_8217	Uridine kinase | location=CH991782:28799-30547(+) | length=582	Cytosol	0.0564731	0.660465	0.180706	0.258125	0.00241165	0.0449461	0.693705	11.6952	0.273604	1.42843	0	0.169419	0	0.559455	0.783632	0.638309	0.428212	0.113906	0	0.420184	0.354192	0	0	11	8	7	3	16	2	6	0	13	0	0	6.33333	8.66667	2.66667	4.33333
GL50803_11595	Hypothetical protein | location=CH991779:1413958-1415364(-) | length=468	Cytosol	0.055278	0.0466212	0	0	0.910639	0.42265	-	0.843396	Only in 4	-	0.165834	0	0	0.139864	0	0	0	0	0	0	0	0	2	2	0	0	0	0	0	0	0	0	0	0	1.33333	0	0	0
GL50803_13651	Hypothetical protein | location=CH991769:308913-311000(+) | length=695	Nucleus	0.055278	0.228656	0	0	0.0794748	0.042732	-	4.13647	Only in 4	-	0.165834	0	0	0.326349	0.179582	0.180036	0	0	0	0	0	0	3	7	0	0	0	4	0	0	0	4	0	0	3.33333	1.33333	0	1.33333
GL50803_8805	Kinase, SCY1 | location=CH991763:1007383-1010193(+) | length=936	No reliable prediction	0.0552181	0.532821	0.0371249	0.116413	0.00321568	0.00205111	0.32522	9.64939	0.0696762	3.1357	0	0.165654	0	0.447564	0.526775	0.624124	0	0.111375	0	0.176077	0.173161	0	0	9	0	3	3	11	2	3	0	13	0	0	3	5.66667	1.66667	4.33333
GL50803_13998	Threonyl-tRNA synthetase | location=CH991761:57578-59665(+) | length=695	No reliable prediction	0.0541499	0.563262	0.0320431	0.10691	0.00324883	0.00386844	0.309345	10.4019	0.0568884	3.33643	0.16245	0	0	0.456698	0.571731	0.661356	0.0961292	0	0	0.161703	0.159025	0	3	10	2	3	0	13	0	3	0	15	0	0	5	5.33333	1	5
GL50803_14460	Ubiquitin carboxyl-terminal hydrolase 4 | location=CH991768:473964-476423(+) | length=819	No reliable prediction	0.0541499	0.388138	0	0.0706778	0.0362927	0.0436148	0.42265	7.16785	Only in 4	Only in 12	0.16245	0	0	0.548037	0.351835	0.264542	0	0	0	0	0.212033	0	3	12	0	0	0	8	0	4	0	6	0	0	5	2.66667	1.33333	2
GL50803_16235	Kinase, CAMK CAMKL | location=CH991767:361765-362976(-) | length=403	mitochondrion	0.0534369	0.799235	0.54609	0.688977	0.000577477	0.0297244	0.574498	14.9566	0.683266	1.26165	0	0.160311	0	0.866252	0.695157	0.836295	0.455839	0.646692	0.535739	1.10758	0.418937	0.540412	0	12	6	13	2	10	8	5	0	12	6	6	6	8.33333	4.33333	8
GL50803_15247	Grp94/Hsp90 | location=CH991769:508052-510685(-) | length=877	secretory pathway	0.0530427	0.490166	0.248918	0.306599	0.068677	0.195981	0.573226	9.24097	0.507823	1.23173	0.0869949	0	0.0721331	0.550283	0.247294	0.672921	0.154437	0.410808	0.181507	0.389679	0.255483	0.274636	2	15	4	9	0	7	10	6	2	19	4	6	7	5.33333	6	9.66667
GL50803_103285	Protein BAP28 | location=CH991762:264912-272057(-) | length=2381	No reliable prediction	0.0528465	0.225422	0.180669	0.124679	0.034879	0.452937	0.301601	4.26559	0.801473	0.690095	0.0390198	0.0548121	0.0647077	0.279727	0.237682	0.158855	0.121222	0.257964	0.162823	0.155362	0.095493	0.123182	2	17	7	8	3	15	14	5	4	10	8	6	8.66667	8.66667	7.66667	8
GL50803_5784	Hypothetical protein | location=CH991782:632762-636085(-) | length=1107	No reliable prediction	0.0525887	0	0.218068	0.15645	0.42265	0.0545509	0.404568	Only in 0	Only in 8	0.717437	0	0.157766	0	0	0	0	0.112151	0.278437	0.263618	0.209616	0.0824574	0.177278	0	0	3	5	4	0	7	2	0	0	6	4	1	3	3	3.33333
GL50803_137695	Kinase, CMGC DYRK | location=CH991767:1846090-1848672(-) | length=860	Cytosol	0.0520263	0.984621	0.351014	0.385952	0.00150366	0.0067299	0.668416	18.9254	0.356496	1.09954	0.156079	0	0	0.965333	0.971857	1.01667	0.230899	0.442223	0.37992	0.414299	0.305577	0.437981	3	22	5	8	0	23	9	6	0	24	7	8	10	10.3333	5	13
GL50803_93551	Metalloprotease, insulinase family | location=CH991763:1322889-1326290(-) | length=1133	Cytosol	0.0511259	0.924049	0.127084	0.254582	2.75753e-05	6.66247e-05	0.0775982	18.074	0.13753	2.00325	0.0792043	0.0741736	0	0.968608	0.868427	0.935111	0.0703035	0.18701	0.12394	0.236522	0.193836	0.333388	2	29	2	6	2	27	5	5	0	29	3	8	11	11.6667	3.33333	13.3333
GL50803_16540	Dynein regulatory complex | location=CH991771:269198-270604(-) | length=468	Cytosol	0.0505399	0.248962	0	0	0.0680117	0.0546751	-	4.92605	Only in 4	-	0.15162	0	0	0.191813	0.184713	0.370359	0	0	0	0	0	0	2	3	0	0	0	3	0	0	0	6	0	0	1.66667	1	0	2
GL50803_16318	High cysteine membrane protein Group 1 | location=CH991767:1304651-1310881(-) | length=2076	secretory pathway	0.0495245	0.0220452	0.70642	0.651891	0.457524	0.0487931	0.778503	0.445137	32.0441	0.922809	0.0812248	0	0.0673488	0	0	0.0661356	1.00936	0.460273	0.649629	0.700715	0.742117	0.51284	3	0	42	26	0	0	18	28	3	3	23	18	15	8.66667	16.3333	14.6667
GL50803_40496	Dynein heavy chain | location=CH991767:1200012-1214645(+) | length=4877	Nucleus	0.0481842	0.365738	0.220477	0.241513	0.00997383	0.0831403	0.746031	7.59041	0.602827	1.09542	0.0472405	0.0516134	0.0456986	0.424986	0.358099	0.314128	0.125795	0.29744	0.238195	0.282141	0.177271	0.265128	6	64	18	36	7	56	40	23	7	49	29	32	29.3333	33	23.3333	36.6667
GL50803_102023	Protein 21.1 | location=CH991767:103906-106419(+) | length=837	Cytosol	0.0473811	0.285846	0	0	0.0182486	0.0133002	-	6.03292	Only in 4	-	0.142143	0	0	0.279727	0.346337	0.231475	0	0	0	0	0	0	3	7	0	0	0	9	0	0	0	6	0	0	3.33333	3	0	2
GL50803_11495	Rab GDI | location=CH991769:111052-112467(+) | length=471	Cytosol	0.0473298	0.540497	0	0.0503078	0.00752079	0.0177775	0.42265	11.4198	Only in 4	Only in 12	0	0.141989	0	0.511501	0.430997	0.678992	0	0	0	0.150923	0	0	0	8	0	2	2	7	0	0	0	11	0	0	2.66667	3.66667	0	3.66667
GL50803_8916	Signal recognition particle 68kDa | location=CH991768:621462-623285(+) | length=607	No reliable prediction	0.0473298	0.456721	0	0.0503078	0.00429748	0.0123667	0.42265	9.64975	Only in 4	Only in 12	0	0.141989	0	0.383626	0.430997	0.555539	0	0	0	0.150923	0	0	0	6	0	2	2	7	0	0	0	9	0	0	2	3.66667	0	3
GL50803_9515	Coiled-coil protein | location=CH991763:105804-109928(-) | length=1374	Nucleus	0.0465499	1.01235	0.0837321	0.0669894	0.00019041	0.000227305	0.779494	21.7476	0.0827109	0.800044	0.13965	0	0	1.08358	0.907363	1.0461	0	0.105513	0.145683	0.083405	0	0.117563	5	46	0	3	0	40	4	0	0	46	5	4	17	14.3333	1.33333	18.3333
GL50803_17474	Hypothetical protein | location=CH991814:294354-296171(+) | length=605	Cytosol	0.0460151	0.15978	0.169701	0.223075	0.330446	0.939245	0.598191	3.47234	1.06209	1.31452	0	0.138045	0	0	0.299304	0.180036	0	0.278437	0.230665	0.220096	0.216451	0.232677	0	0	0	3	2	5	4	3	0	3	3	3	0	3.33333	2.33333	3
GL50803_21803	Hypothetical protein | location=CH991767:24956-26596(+) | length=546	No reliable prediction	0.0442224	0.0360072	0.127151	0.133845	0.892693	0.123308	0.394361	0.814229	3.53128	1.05264	0.132667	0	0	0	0	0.108021	0.117758	0.125297	0.138399	0.132058	0.12987	0.139606	2	0	2	2	0	0	2	2	0	2	2	2	1.33333	0.666667	1.33333	2
GL50803_10976	Nuclear ATP/GTP-binding protein | location=CH991763:1298607-1302875(+) | length=1422	Nucleus	0.0433326	0	0.020734	0	0.191493	0.42265	0.42265	Only in 0	Only in 8	Only in 8	0	0.0558385	0.0741593	0	0	0	0	0	0.0622019	0	0	0	0	0	0	0	2	0	0	0	3	0	2	0	0	0.666667	1	0.666667
GL50803_6081	Protein 21.1 | location=CH991793:198698-202273(-) | length=1191	Nucleus	0.0431438	0.195571	0	0	0.0632293	0.00336715	-	4.533	Only in 4	-	0.129431	0	0	0.218324	0.183962	0.184427	0	0	0	0	0	0	4	8	0	0	0	7	0	0	0	7	0	0	4	2.33333	0	2.33333
GL50803_15054	Kelch repeat-containing protein | location=CH991768:1276826-1281370(+) | length=1514	No reliable prediction	0.0425215	0.468959	0.121548	0.18364	0.00190527	0.00617332	0.564127	11.0287	0.259186	1.51085	0.127565	0	0	0.473385	0.518026	0.415467	0.0679375	0.216859	0.0798457	0.126979	0.0749252	0.349016	5	22	3	5	0	25	9	3	0	20	3	13	10	10	4	12
GL50803_8058	Hypothetical protein | location=CH991762:35887-37626(+) | length=579	Cytosol	0.0421166	0.0697271	0	0	0.641052	0.183649	-	1.65557	Only in 4	-	0.12635	0	0	0.106563	0.102618	0	0	0	0	0	0	0	2	2	0	0	0	2	0	0	0	0	0	0	1.33333	0.666667	0	0
GL50803_111950	Dynein heavy chain | location=CH991768:104220-119573(+) | length=5117	No reliable prediction	0.0418086	0.0581569	0.0584355	0.0516912	0.395811	0.989689	0.683674	1.39103	1.00479	0.884586	0.0341266	0.0559283	0.0353707	0.0287822	0.0762214	0.0694672	0.0833017	0.0564036	0.0356011	0.0594473	0.041759	0.0538674	4	4	11	7	7	11	7	5	5	10	4	6	6.33333	8.33333	5.66667	6.66667
GL50803_23655	Hypothetical protein | location=CH991761:203328-205568(+) | length=746	Cytosol	0.0414136	0	0	0	0.42265	-	-	Only in 0	-	-	0	0.124241	0	0	0	0	0	0	0	0	0	0	0	0	0	0	2	0	0	0	0	0	0	0	0	0.666667	0	0
GL50803_113622	Protein 21.1 | location=CH991769:359030-363544(-) | length=1504	Cytosol	0.040571	0.381226	0.0713748	0.123255	0.00331301	0.00440878	0.325321	9.39651	0.187224	1.72687	0.121713	0	0	0.431139	0.39541	0.317127	0	0.137941	0.0761831	0.0969232	0.119147	0.153695	5	21	0	4	0	20	6	5	0	16	3	6	8.66667	8	3.66667	8.33333
GL50803_8228	DNA-dependent ATPase, putative | location=CH991762:56216-60046(-) | length=1276	Nucleus	0.040445	0	0.116246	0.100384	0.187041	0.0302091	0.523698	Only in 0	Only in 8	0.863543	0.0663336	0	0.0550015	0	0	0	0.0883187	0.156621	0.103799	0.0990434	0.0974028	0.104705	2	0	3	3	0	0	5	3	2	0	3	3	1.66667	1	3.33333	2
GL50803_9620	High cysteine membrane protein Group 2 | location=CH991763:1058245-1060689(+) | length=814	secretory pathway	0.0404035	0	0.57034	0.74493	0.42265	0.0463068	0.407216	Only in 0	Only in 8	1.30612	0	0.12121	0	0	0	0	0.804203	0.366722	0.540095	0.579766	0.633514	1.02151	0	0	14	9	2	0	6	10	0	0	8	15	4.66667	3.66667	5.33333	7.66667
GL50803_9697	Hypothetical protein | location=CH991780:23016-27164(-) | length=1382	No reliable prediction	0.0393729	0.201183	0.0288038	0.0202388	0.00363948	0.0117574	0.821037	5.10968	0.143172	0.702642	0.0609964	0.0571222	0	0.231498	0.17339	0.19866	0	0.0864114	0	0.0607163	0	0	2	9	0	2	2	7	3	0	0	8	0	0	3.66667	3.66667	1	2.66667
GL50803_18470	Vacuolar proton-ATPase subunit, putative | location=CH991763:924803-927604(-) | length=933	No reliable prediction	0.0393088	0.677875	0.0348914	0	0.00550111	0.00630832	0.42265	17.2449	0.0514717	Only in 8	0.117926	0	0	0.547022	0.67044	0.816162	0.104674	0	0	0	0	0	2	11	2	0	0	14	0	0	0	17	0	0	5	4.66667	0	5.66667
GL50803_14098	ATP-dependent RNA helicase | location=CH991767:1214669-1216984(+) | length=771	No reliable prediction	0.0385243	0.119506	0	0	0.340815	0.19392	-	3.10209	Only in 4	-	0	0.115573	0	0.208169	0.150348	0	0	0	0	0	0	0	0	4	0	0	2	3	0	0	0	0	0	0	1.33333	1.66667	0	0
GL50803_7422	Hypothetical protein | location=CH991762:361955-363823(+) | length=622	Cytosol	0.0385243	0.100316	0.0365142	0	0.431213	0.412893	0.42265	2.60398	0.363991	Only in 8	0	0.115573	0	0	0.200464	0.100485	0.109543	0	0	0	0	0	0	0	2	0	2	4	0	0	0	2	0	0	0.666667	2	0	0.666667
GL50803_86761	LEK1 | location=CH991776:183268-185418(-) | length=716	No reliable prediction	0.0384542	0.221141	0.312734	0.368616	0.0612182	0.251298	0.4295	5.75076	1.41418	1.17869	0.115363	0	0	0.194593	0.327933	0.140898	0.255996	0.381337	0.300868	0.459332	0.282327	0.364191	2	4	5	8	0	7	7	5	0	3	5	6	3.66667	5	4	4.66667
GL50803_90434	Hypothetical protein | location=CH991762:198064-202338(+) | length=1424	Nucleus	0.0384542	0.237156	0.100681	0.0883127	0.0273838	0.08587	0.854882	6.16722	0.424533	0.877157	0.115363	0	0	0.218917	0.234238	0.258312	0.0511993	0.190669	0.0601736	0.143541	0	0.121397	4	9	2	5	0	10	7	0	0	11	2	4	5	5	2.33333	5.66667
GL50803_10661	Ubiquitin-conjugating enzyme E1 | location=CH991768:535500-538778(+) | length=1092	Cytosol	0.0382279	0.470913	0.133885	0.191597	0.00139615	0.0285276	0.492987	12.3186	0.284309	1.43106	0	0.114684	0	0.51642	0.430997	0.465323	0	0.231317	0.170338	0.203166	0.199801	0.171823	0	15	0	5	3	13	6	5	0	14	4	4	5	7	3.66667	7.33333
GL50803_41512	Flagella associated protein | location=CH991767:491502-493445(-) | length=647	Cytosol	0.0376361	0.448387	0.0334066	0.151374	0.00431786	0.00459874	0.0770661	11.9138	0.0745039	4.53125	0.112908	0	0	0.380905	0.412657	0.551599	0.10022	0	0	0.224779	0.110528	0.118814	2	8	2	4	0	9	0	2	0	12	0	2	4	4.33333	0.666667	4.66667
GL50803_17199	Sun/nucleolar protein family protein | location=CH991767:1487735-1489963(-) | length=742	Cytosol	0.036852	0.0466212	0	0	0.8778	0.42265	-	1.26509	Only in 4	-	0.110556	0	0	0.139864	0	0	0	0	0	0	0	0	2	3	0	0	0	0	0	0	0	0	0	0	1.66667	0	0	0
GL50803_15573	Hypothetical protein | location=CH991814:430801-433035(+) | length=744	No reliable prediction	0.0360999	0.0304465	0	0	0.910639	0.42265	-	0.843396	Only in 4	-	0.1083	0	0	0.0913395	0	0	0	0	0	0	0	0	2	2	0	0	0	0	0	0	0	0	0	0	1.33333	0	0	0
GL50803_10181	Hypothetical protein | location=CH991769:544016-546292(-) | length=758	Cytosol	0.0360118	0.586142	0.410318	0.467275	0.00294086	0.234546	0.671476	16.2764	0.700032	1.13881	0	0.108035	0	0.632427	0.468475	0.657522	0.204797	0.544768	0.481389	0.516748	0.338792	0.546286	0	13	4	9	2	10	10	6	0	14	8	9	5.66667	7	5.33333	10.3333
GL50803_17558	Kinase, CMGC DYRK | location=CH991764:13648-17352(-) | length=1234	Nucleus	0.034459	0.198583	0.0890544	0.115918	0.0407641	0.194496	0.704874	5.76287	0.448449	1.30165	0.103377	0	0	0.203438	0.195908	0.196403	0	0.195267	0.0718957	0.171504	0.0674652	0.108784	3	7	0	5	0	7	6	2	0	7	2	3	3.33333	4	2.66667	4
GL50803_16602	Hypothetical protein | location=CH991763:597663-600011(-) | length=782	Cytosol	0.0340172	0.37754	0.211681	0.207163	0.00230809	0.003708	0.9139	11.0985	0.560685	0.978658	0.102052	0	0	0.34428	0.414421	0.373921	0.181167	0.240955	0.212922	0.203166	0.14985	0.268474	2	8	4	4	0	10	5	3	0	9	4	5	4.66667	4.66667	2.66667	6
GL50803_91643	26S proteasome regulatory subunit, putative | location=CH991762:273353-277399(-) | length=1348	secretory pathway	0.0340172	0.121584	0	0	0.112501	0.00798907	-	3.5742	Only in 4	-	0.102052	0	0	0.14345	0.110512	0.110791	0	0	0	0	0	0	3	5	0	0	0	4	0	0	0	4	0	0	2.66667	1.33333	0	1.33333
GL50803_104173	Isoleucyl-tRNA synthetase | location=CH991801:51576-55073(+) | length=1165	No reliable prediction	0.0326949	0.516974	0.075614	0.0459523	0.000421065	0.0037073	0.618239	15.812	0.146263	0.607723	0	0.0980848	0	0.500565	0.567102	0.483254	0.0619781	0.164864	0	0.0695041	0.0683529	0	0	17	2	2	3	20	5	2	0	17	0	0	6.33333	8.33333	2.33333	5.66667
GL50803_24842	Protein 21.1 | location=CH991782:935603-941158(-) | length=1851	Cytosol	0.0321617	0.311202	0	0.0240105	0.00875844	0.000884065	0.42265	9.67617	Only in 4	Only in 12	0.0964852	0	0	0.325501	0.293862	0.314244	0	0	0	0.0720316	0	0	4	16	0	3	0	15	0	0	0	16	0	0	6.66667	6	0	5.33333
GL50803_8682	Glucose-6-phosphate 1-dehydrogenase | location=CH991779:1029436-1031664(+) | length=742	No reliable prediction	0.0321617	0.647489	0.124676	0.228527	0.00468133	0.00809838	0.328571	20.1323	0.192553	1.83297	0.0964852	0	0	0.569627	0.783632	0.589208	0	0.273374	0.100654	0.192084	0.188902	0.304596	2	14	0	4	0	20	6	4	0	15	2	6	5.33333	8	3.33333	7.66667
GL50803_16811	ZipA | location=CH991767:717920-720418(-) | length=832	Nucleus	0.0315874	0.0266407	0	0	0.910639	0.42265	-	0.843396	Only in 4	-	0.0947623	0	0	0.0799221	0	0	0	0	0	0	0	0	2	2	0	0	0	0	0	0	0	0	0	0	1.33333	0	0	0
GL50803_16443	Protein phosphatase 2A B~ regulatory subunit Wdb1 | location=CH991814:259766-262231(-) | length=821	Cytosol	0.0310333	0.40753	0	0.0767151	0.00417295	0.0128925	0.200613	13.132	Only in 4	Only in 12	0.0930998	0	0	0.31408	0.453681	0.454827	0	0	0	0.139008	0.0911371	0	2	8	0	3	0	12	0	2	0	12	0	0	3.33333	5	0.666667	4
GL50803_13766	Protein 21.1 | location=CH991782:197166-199703(-) | length=845	No reliable prediction	0.0304982	0.779412	0.143565	0.154507	0.00104383	0.00261907	0.741511	25.556	0.184197	1.07621	0.0914946	0	0	0.887411	0.743099	0.707727	0.162425	0.172823	0.0954478	0.136612	0.134349	0.192561	2	23	4	3	0	20	4	3	0	19	2	4	9.66667	7.66667	2.33333	8.33333
GL50803_41619	Hypothetical protein | location=CH991763:547371-554636(+) | length=2421	Nucleus	0.0296882	0	0.0269447	0.0164047	0.238354	0.212957	0.659692	Only in 0	Only in 8	0.608829	0	0.0617345	0.0273299	0	0	0	0.0292567	0	0.0515774	0.0492141	0	0	0	0	2	3	4	0	0	0	2	0	3	0	0.666667	2.33333	0.666667	1
GL50803_21330	hypothetical protein | location=CH991814:111583-114213(+) | length=876	No reliable prediction	0.0290622	0.332821	0.0293091	0.0764593	0.0141216	0.014061	0.402233	11.452	0.0880627	2.60872	0	0.0871865	0	0.3926	0.226841	0.379023	0	0.0879274	0	0.0926722	0.136706	0	0	10	0	2	2	6	2	3	0	10	0	0	3.33333	3.33333	1.66667	3.33333
GL50803_96460	Alanyl-tRNA synthetase | location=CH991779:1038355-1041264(-) | length=969	Cytosol	0.0290622	0.765071	0.268149	0.412916	0.000753266	0.0513251	0.506725	26.3253	0.350489	1.53988	0	0.0871865	0	0.66742	0.793942	0.83385	0.0826374	0.527564	0.194245	0.370689	0.182274	0.685786	0	17	2	8	2	21	12	4	0	22	4	14	6.33333	10.3333	5.33333	13.3333
GL50803_102101	Kinesin-3 | location=CH991779:475046-478126(+) | length=1026	No reliable prediction	0.0268014	1.05875	0	0.0262365	1.40128e-05	0.000766901	0.42265	39.5033	Only in 4	Only in 12	0.0804043	0	0	1.0511	1.01219	1.11295	0	0	0	0	0.0787094	0	2	31	0	0	0	31	0	2	0	34	0	0	11	10.3333	0.666667	11.3333
GL50803_100906	Dynein heavy chain, putative | location=CH991767:555526-572178(-) | length=5550	No reliable prediction	0.0261982	0.0781386	0.0471834	0.0387621	0.00596638	0.0313445	0.350686	2.98259	0.603842	0.82152	0.038566	0.0144466	0.0255821	0.0650529	0.0814385	0.0879245	0.0342321	0.0509928	0.0563253	0.0460667	0.037753	0.0324666	5	10	5	6	2	13	7	5	4	14	7	4	6.66667	7	5.33333	8.33333
GL50803_112846	Kinesin-3 | location=CH991779:504865-508152(-) | length=1095	No reliable prediction	0.0260132	0.598622	0	0	0.000690034	0.00457708	-	23.0123	Only in 4	-	0.0780395	0	0	0.526546	0.602129	0.667192	0	0	0	0	0	0	2	16	0	0	0	19	0	0	0	21	0	0	6	6.33333	0	7
GL50803_8978	4-alpha-glucanotransferase | location=CH991782:479944-483591(-) | length=1215	No reliable prediction	0.0260132	0.0755698	0	0	0.360092	0.19392	-	2.90506	Only in 4	-	0.0780395	0	0	0.131636	0.0950729	0	0	0	0	0	0	0	2	4	0	0	0	3	0	0	0	0	0	0	2	1	0	0
GL50803_6735	Hypothetical protein | location=CH991767:767525-770449(+) | length=974	Cytosol	0.0258835	0.0561761	0	0	0.485625	0.199173	-	2.17035	Only in 4	-	0	0.0776505	0	0	0.101015	0.0675134	0	0	0	0	0	0	0	0	0	0	2	3	0	0	0	2	0	0	0	1.66667	0	0.666667
GL50803_33660	Spindle pole protein, putative | location=CH991768:663786-666590(+) | length=934	Cytosol	0.024914	0.051441	0	0	0.510315	0.196848	-	2.06474	Only in 4	-	0.0747421	0	0	0.0630371	0	0.0912858	0	0	0	0	0	0	2	2	0	0	0	0	0	0	0	3	0	0	1.33333	0	0	1
GL50803_7268	Protein 21.1 | location=CH991782:1113258-1116728(-) | length=1156	Cytosol	0.0232749	0.258633	0.177634	0.163866	0.005806	0.126972	0.27152	11.1121	0.68682	0.922489	0.0698248	0	0	0.265005	0.311906	0.198987	0.185934	0.164864	0.182104	0.17376	0.170882	0.146954	2	9	6	5	0	11	5	5	0	7	5	4	5.66667	5.33333	3.33333	5.33333
GL50803_35180	GTOR | location=CH991776:138501-148184(-) | length=3227	Nucleus	0.0213596	0	0.0353066	0.0336983	0.209326	0.213509	0.942971	Only in 0	Only in 8	0.954447	0	0.0402943	0.0237844	0	0	0	0.0381919	0.0677279	0	0.0428296	0.0280801	0.0301852	0	0	3	3	3	0	5	2	2	0	0	2	1	2	3	0.666667
GL50803_7207	Hypothetical protein | location=CH991768:632677-635853(+) | length=1058	No reliable prediction	0.0201011	0.272151	0.0368265	0.0211525	0.00699159	0.00935585	0.606776	13.5391	0.135316	0.574382	0.0603033	0	0	0.203438	0.293862	0.319154	0.0535265	0.056953	0	0	0	0.0634574	2	8	2	0	0	12	2	0	0	13	0	2	4	4	0.666667	5
GL50803_17362	Hypothetical protein | location=CH991793:148134-153242(-) | length=1702	Cytosol	0.0198752	0.114318	0	0	0.0221821	0.0179222	-	5.75178	Only in 4	-	0.0596257	0	0	0.100576	0.14528	0.097098	0	0	0	0	0	0	2	4	0	0	0	6	0	0	0	4	0	0	2	2	0	1.33333
GL50803_16592	ABC transporter family protein | location=CH991782:875418-882182(-) | length=2254	No reliable prediction	0.0188244	0.0169532	0.0237896	0	0.944702	0.827612	0.42265	0.900598	1.40325	Only in 8	0	0.0564731	0	0.0508595	0	0	0.0713687	0	0	0	0	0	0	3	4	0	3	0	0	0	0	0	0	0	2.33333	1	0	0
GL50803_137684	Hypothetical protein | location=CH991767:1192350-1196360(+) | length=1336	Nucleus	0.0164799	0.221226	0.0768992	0	0.0046962	0.0172033	0.0244698	13.424	0.347604	Only in 8	0	0	0.0494396	0.25144	0.169493	0.242745	0.0529251	0.0844696	0.0933029	0	0	0	0	10	2	0	0	7	3	0	2	10	3	0	4	2.33333	1.66667	4.33333
GL50803_34701	hypothetical protein | location=CH991768:162521-168478(+) | length=1985	No reliable prediction	0.0156278	0.116592	0.0663386	0.109321	0.00831162	0.267421	0.32485	7.46055	0.568982	1.64792	0	0.0468833	0	0.105557	0.14231	0.101907	0	0.0945634	0.104452	0.124583	0.0980154	0.105363	0	5	0	5	2	7	4	4	0	5	4	4	1.66667	4.66667	2.66667	4.33333
GL50803_114921	Hypothetical protein | location=CH991779:379646-385645(+) | length=1999	Nucleus	0.0148647	0.0188052	0	0	0.8778	0.42265	-	1.26509	Only in 4	-	0.044594	0	0	0.0564156	0	0	0	0	0	0	0	0	2	3	0	0	0	0	0	0	0	0	0	0	1.66667	0	0	0
GL50803_17192	Protein transport protein Sec7 | location=CH991767:1538018-1545121(-) | length=2367	Nucleus	0.0132523	0.0114933	0.0200475	0.0140862	0.92504	0.734498	0.821037	0.867262	1.74428	0.702642	0	0.039757	0	0	0.0344798	0	0	0.0601424	0	0.0422585	0	0	0	0	0	2	2	2	3	0	0	0	0	0	0	2	1	0
GL50803_103878	Hypothetical protein | location=CH991769:739892-748129(-) | length=2745	No reliable prediction	0.00991018	0.0201605	0.0741238	0.0797113	0.680043	0.148062	0.911221	2.03432	3.67668	1.07538	0	0	0.0297305	0.0604816	0	0	0.0477399	0.118524	0.0561078	0.107074	0	0.13206	0	4	3	6	0	0	7	0	2	0	3	7	2.33333	2	3	3.33333
GL50803_87039	Hypothetical protein | location=CH991779:1016713-1025955(+) | length=3080	Nucleus	0.00830467	0.0411429	0.0313732	0.0131086	0.0382444	0.787116	0.63254	4.95419	0.762541	0.417828	0.024914	0	0	0.052531	0.0404692	0.0304286	0	0.0941195	0	0	0	0.0393257	2	5	0	0	0	4	8	0	0	3	0	3	2.33333	1.33333	2.66667	2
GL50803_113722	Hypothetical protein | location=CH991782:1006089-1017698(+) | length=3869	Cytosol	0.00732984	0	0.0151125	0.0123545	0.42265	0.186141	0.860351	Only in 0	Only in 8	0.817503	0	0.0219895	0	0	0	0	0.0208422	0	0.0244954	0	0	0.0370636	0	0	2	0	2	0	0	0	0	0	2	3	0.666667	0.666667	0	1.66667
GL50803_101138	Dynein heavy chain | location=CH991814:467692-483183(-) | length=5163	No reliable prediction	0.00523342	0.053751	0.0329735	0.0211979	0.00246177	0.0560538	0.186079	10.2707	0.613449	0.642878	0.0157003	0	0	0.0463454	0.0573813	0.0575262	0.0209038	0.03707	0.0409465	0.0234422	0.0153693	0.0247822	2	7	3	3	0	9	5	2	0	9	5	3	4	4	2.33333	5.66667
GL50803_10019	Phospholipid-transporting ATPase IA, putative | location=CH991782:806320-811002(-) | length=1560	No reliable prediction	0	0	0.0453256	0.0290847	-	0.192754	0.687078	-	Only in 8	0.641683	0	0	0	0	0	0	0	0.0783104	0.0576664	0	0	0.087254	0	0	0	0	0	0	3	0	0	0	2	3	0	0	1	1.66667
GL50803_10091	Ribosomal protein L23 | location=CH991776:28660-29088(-) | length=142	No reliable prediction	0	0.565844	0.464061	0.195641	0.245625	0.869887	0.634906	Only in 4	0.820122	0.421585	0	0	0	0.497293	0	1.20024	0	1.39218	0	0.586924	0	0	0	2	0	2	0	0	5	0	0	5	0	0	0.666667	0.666667	1.66667	1.66667
GL50803_101307	Kinase, NEK | location=CH991779:947948-948877(-) | length=309	Cytosol	0	0.125242	0	0	0.42265	0.42265	-	Only in 4	Only in 4	-	0	0	0	0	0	0.375727	0	0	0	0	0	0	0	0	0	0	0	0	0	0	0	4	0	0	0	0	0	1.33333
GL50803_10145	Tubulin specific chaperone D | location=CH991779:1306246-1310121(-) | length=1291	Cytosol	0	0.0854655	0	0	0.0390905	0.0390905	-	Only in 4	Only in 4	-	0	0	0	0.11625	0.0559737	0.0841726	0	0	0	0	0	0	0	4	0	0	0	2	0	0	0	3	0	0	1.33333	0.666667	0	1
GL50803_101501	Seryl-tRNA synthetase | location=CH991782:781633-783006(-) | length=457	Cytosol	0	0.546103	0	0	0.000149923	0.000149923	-	Only in 4	Only in 4	-	0	0	0	0.559455	0.538747	0.540107	0	0	0	0	0	0	0	8	0	0	0	8	0	0	0	8	0	0	2.66667	2.66667	0	2.66667
GL50803_101534	Kinase, NEK | location=CH991763:527434-528291(-) | length=285	No reliable prediction	0	0.174753	0.0628044	0.0704309	0.000149923	0.216496	0.939517	Only in 4	0.35939	1.12143	0	0	0	0.179025	0.172399	0.172834	0.188413	0	0	0.211293	0	0	0	2	2	2	0	2	0	0	0	2	0	0	1.33333	1.33333	0	0.666667
GL50803_102455	Kinesin-6 | location=CH991779:242199-245783(+) | length=1194	mitochondrion	0	0	0.0201296	0	-	0.42265	0.42265	-	Only in 8	Only in 8	0	0	0	0	0	0	0.0603889	0	0	0	0	0	0	0	2	0	0	0	0	0	0	0	0	0	0.666667	0	0	0
GL50803_10341	Hypothetical protein | location=CH991782:590087-591103(+) | length=338	Cytosol	0	0.271977	0	0	0.0323306	0.0323306	-	Only in 4	Only in 4	-	0	0	0	0.186485	0.269373	0.360072	0	0	0	0	0	0	0	2	0	0	0	3	0	0	0	4	0	0	0.666667	1	0	1.33333
GL50803_103454	High cysteine membrane protein Group 1 | location=CH991814:387672-389882(-) | length=736	secretory pathway	0	0.239725	0.592029	0.826376	0.185245	0.129614	0.566394	Only in 4	2.46962	1.39584	0	0	0	0	0.383109	0.336067	0.314022	0.723936	0.738129	0.528231	0.461762	1.48913	0	0	6	9	0	8	13	8	0	7	12	24	2	5.66667	7	14.3333
GL50803_10367	Ribosomal protein S24 | location=CH991779:606687-607085(+) | length=132	Cytosol	0	0	0.157011	0	-	0.42265	0.42265	-	Only in 8	Only in 8	0	0	0	0	0	0	0.471033	0	0	0	0	0	0	0	2	0	0	0	0	0	0	0	0	0	0.666667	0	0	0
GL50803_103807	Protein 21.1 | location=CH991768:1017741-1020581(-) | length=946	No reliable prediction	0	0.0666017	0	0	0.42265	0.42265	-	Only in 4	Only in 4	-	0	0	0	0.199805	0	0	0	0	0	0	0	0	0	5	0	0	0	0	0	0	0	0	0	0	1.66667	0	0	0
GL50803_103855	Vacuolar protein sorting 29 | location=CH991763:557874-559232(-) | length=452	Cytosol	0	0.290935	0	0	0.00882723	0.00882723	-	Only in 4	Only in 4	-	0	0	0	0.268538	0.258598	0.345669	0	0	0	0	0	0	0	3	0	0	0	3	0	0	0	4	0	0	1	1	0	1.33333
GL50803_103891	Chaperonin 60 | location=CH991769:40298-41941(+) | length=547	Cytosol	0	0.0497293	0	0	0.42265	0.42265	-	Only in 4	Only in 4	-	0	0	0	0.149188	0	0	0	0	0	0	0	0	0	2	0	0	0	0	0	0	0	0	0	0	0.666667	0	0	0
GL50803_10400	hypothetical protein | location=CH991768:384827-386128(-) | length=433	Cytosol	0	0.242712	0	0	0.000149923	0.000149923	-	Only in 4	Only in 4	-	0	0	0	0.248647	0.239443	0.240048	0	0	0	0	0	0	0	3	0	0	0	3	0	0	0	3	0	0	1	1	0	1
GL50803_104031	Glycogen synthase, putative | location=CH991776:207499-209760(+) | length=753	Cytosol	0	0.179747	0.0356843	0.0400175	0.21204	0.281768	0.939517	Only in 4	0.198525	1.12143	0	0	0	0	0.342839	0.196403	0.107053	0	0	0.120053	0	0	0	0	2	2	0	7	0	0	0	4	0	0	0.666667	3	0	1.33333
GL50803_104150	Kinase, PLK | location=CH991767:1035627-1037663(+) | length=678	Nucleus	0	0.0916302	0.0384442	0.0754623	0.18363	0.425635	0.529949	Only in 4	0.419559	1.9629	0	0	0	0.139864	0	0.135027	0	0	0.115333	0.110048	0	0.116339	0	3	0	2	0	0	0	0	0	3	2	2	1	0.666667	0	2.33333
GL50803_104250	Hypothetical protein | location=CH991779:161723-162094(+) | length=123	Cytosol	0	0.819381	0	0	0.0346491	0.0346491	-	Only in 4	Only in 4	-	0	0	0	0.839182	0.538747	1.08021	0	0	0	0	0	0	0	3	0	0	0	2	0	0	0	4	0	0	1	0.666667	0	1.33333
GL50803_10428	Ribosomal protein L10 | location=CH991779:835198-835830(-) | length=210	Cytosol	0	0.214522	0	0.152789	0.196675	0.196675	0.42265	Only in 4	Only in 4	Only in 12	0	0	0	0.263273	0.380292	0	0	0	0	0	0.458366	0	0	2	0	0	0	3	0	3	0	0	0	0	0.666667	1	1	0
GL50803_10429	Wos2 protein | location=CH991779:834604-835161(+) | length=185	No reliable prediction	0	0.446575	0.128509	0.404088	0.054088	0.133405	0.376458	Only in 4	0.287766	3.14443	0	0	0	0.34428	0.663073	0.332374	0	0.385528	0	0.812664	0.399601	0	0	2	0	4	0	4	2	2	0	2	0	0	0.666667	2.66667	1.33333	0.666667
GL50803_104866	GTL3 aka MD0260 | location=CH991763:498816-499400(+) | length=194	No reliable prediction	0	0.120024	0	0	0.42265	0.42265	-	Only in 4	Only in 4	-	0	0	0	0	0	0.360072	0	0	0	0	0	0	0	0	0	0	0	0	0	0	0	2	0	0	0	0	0	0.666667
GL50803_10568	Hypothetical protein | location=CH991769:499720-500778(-) | length=352	Cytosol	0	0.0532095	0	0	0.42265	0.42265	-	Only in 4	Only in 4	-	0	0	0	0	0.159629	0	0	0	0	0	0	0	0	0	0	0	0	2	0	0	0	0	0	0	0	0.666667	0	0
GL50803_10570	FKBP-type peptidyl-prolyl cis-trans isomerase | location=CH991769:502402-503466(+) | length=354	Cytosol	0	0.758923	0	0	0.0694069	0.0694069	-	Only in 4	Only in 4	-	0	0	0	0.610314	1.17545	0.491007	0	0	0	0	0	0	0	6	0	0	0	12	0	0	0	5	0	0	2	4	0	1.66667
GL50803_10623	Phosphoenolpyruvate carboxykinase | location=CH991782:440522-442486(-) | length=654	Cytosol	0	0.21026	0	0.0455686	0.0291223	0.0291223	0.42265	Only in 4	Only in 4	Only in 12	0	0	0	0.17667	0.283551	0.17056	0	0	0	0	0.136706	0	0	3	0	0	0	5	0	2	0	3	0	0	1	1.66667	0.666667	1
GL50803_10708	Hypothetical protein | location=CH991779:1262754-1264796(-) | length=680	No reliable prediction	0	0.0876896	0	0	0.199173	0.199173	-	Only in 4	Only in 4	-	0	0	0	0	0.157682	0.105387	0	0	0	0	0	0	0	0	0	0	0	3	0	0	0	2	0	0	0	1	0	0.666667
GL50803_10762	Hypothetical protein | location=CH991779:697429-698895(-) | length=488	Cytosol	0	0.0653026	0	0	0.42265	0.42265	-	Only in 4	Only in 4	-	0	0	0	0	0.195908	0	0	0	0	0	0	0	0	0	0	0	0	3	0	0	0	0	0	0	0	1	0	0
GL50803_10778	Hypothetical protein | location=CH991779:712576-715653(+) | length=1025	Cytosol	0	0.470642	0.136167	0.0704515	0.0018531	0.0354766	0.475035	Only in 4	0.289323	0.517389	0	0	0	0.438788	0.464801	0.508336	0	0.24568	0.162823	0	0.101859	0.109495	0	10	0	0	0	11	5	2	0	12	3	2	3.33333	3.66667	2.33333	5.66667
GL50803_10802	Hypothetical protein | location=CH991763:1134003-1137548(-) | length=1181	Cytosol	0	0	0	0.0298436	-	-	0.42265	-	-	Only in 12	0	0	0	0	0	0	0	0	0	0.0895307	0	0	0	0	0	2	0	0	0	0	0	0	0	0	0	0.666667	0	0
GL50803_10829	Glucosamine-6-phosphate deaminase | location=CH991762:164014-164805(-) | length=263	Cytosol	0	0.257209	0.167062	0.132058	0.193764	0.695988	0.877811	Only in 4	0.649518	0.790472	0	0	0	0.447564	0	0.324064	0	0.501186	0	0.396174	0	0	0	4	0	3	0	0	4	0	0	3	0	0	1.33333	1	1.33333	1
GL50803_10870	Aspartyl-tRNA synthetase | location=CH991767:940060-941727(+) | length=555	Cytosol	0	0.0545809	0	0	0.42265	0.42265	-	Only in 4	Only in 4	-	0	0	0	0.163743	0	0	0	0	0	0	0	0	0	3	0	0	0	0	0	0	0	0	0	0	1	0	0	0
GL50803_10881	Hypothetical protein | location=CH991767:953904-955445(-) | length=513	Cytosol	0	0.0495399	0	0	0.42265	0.42265	-	Only in 4	Only in 4	-	0	0	0	0	0.14862	0	0	0	0	0	0	0	0	0	0	0	0	2	0	0	0	0	0	0	0	0.666667	0	0
GL50803_10969	Nucleotide-binding protein 1 | location=CH991763:1290667-1291686(-) | length=339	Cytosol	0	0.330151	0	0	0.190285	0.190285	-	Only in 4	Only in 4	-	0	0	0	0.559455	0.430997	0	0	0	0	0	0	0	0	5	0	0	0	4	0	0	0	0	0	0	1.66667	1.33333	0	0
GL50803_11105	Hypothetical protein | location=CH991768:980313-982079(-) | length=588	Nucleus	0	0.03926	0	0	0.42265	0.42265	-	Only in 4	Only in 4	-	0	0	0	0.11778	0	0	0	0	0	0	0	0	0	2	0	0	0	0	0	0	0	0	0	0	0.666667	0	0	0
GL50803_11177	Kinesin-like protein | location=CH991768:342908-344662(-) | length=584	Cytosol	0	0.0382533	0	0	0.42265	0.42265	-	Only in 4	Only in 4	-	0	0	0	0.11476	0	0	0	0	0	0	0	0	0	2	0	0	0	0	0	0	0	0	0	0	0.666667	0	0	0
GL50803_112063	Hypothetical protein | location=CH991763:357583-359553(+) | length=656	No reliable prediction	0	0	0.545177	0	-	0.42265	0.42265	-	Only in 8	Only in 8	0	0	0	0	0	0	1.63553	0	0	0	0	0	0	0	25	0	0	0	0	0	0	0	0	0	8.33333	0	0	0
GL50803_112112	Hypothetical protein | location=CH991767:1039324-1042986(+) | length=1220	Nucleus	0	0.0852016	0	0	0.125789	0.125789	-	Only in 4	Only in 4	-	0	0	0	0.0526546	0.152117	0.0508336	0	0	0	0	0	0	0	2	0	0	0	6	0	0	0	2	0	0	0.666667	2	0	0.666667
GL50803_11247	Ribosomal protein L13a | location=CH991764:70775-71368(-) | length=197	No reliable prediction	0	0.0798143	0	0	0.42265	0.42265	-	Only in 4	Only in 4	-	0	0	0	0	0.239443	0	0	0	0	0	0	0	0	0	0	0	0	2	0	0	0	0	0	0	0	0.666667	0	0
GL50803_112557	Hypothetical protein | location=CH991768:363283-365730(-) | length=815	Cytosol	0	0.504335	0.0348914	0.0586924	0.0553641	0.0540062	0.748739	Only in 4	0.0691829	1.68215	0	0	0	0.74594	0.430997	0.336067	0.104674	0	0	0.176077	0	0	0	15	2	3	0	9	0	0	0	7	0	0	5.66667	4	0	2.33333
GL50803_112831	Cysteine protease | location=CH991779:566473-568383(-) | length=636	No reliable prediction	0	0.083611	0.193115	0	0.199173	0.631296	0.42265	Only in 4	2.30969	Only in 8	0	0	0	0	0.150348	0.100485	0	0	0.579346	0	0	0	0	0	0	0	0	3	0	0	0	2	9	0	0	1	0	3.66667
GL50803_112885	Adenine phosphoribosyltransferase | location=CH991762:357775-358317(-) | length=180	Cytosol	0	0.20944	0	0.249456	0.18363	0.18363	0.183532	Only in 4	Only in 4	Only in 12	0	0	0	0.319688	0	0.308633	0	0	0	0.377308	0.371058	0	0	2	0	2	0	0	0	2	0	2	0	0	0.666667	0.666667	0.666667	0.666667
GL50803_112978	Chromodomain helicase-DNA-binding protein, putative | location=CH991763:233669-241606(-) | length=2645	Nucleus	0	0.0179665	0	0	0.183649	0.183649	-	Only in 4	Only in 4	-	0	0	0	0.0274579	0.0264416	0	0	0	0	0	0	0	0	2	0	0	0	2	0	0	0	0	0	0	0.666667	0.666667	0	0
GL50803_11301	Nucleoside diphosphate kinase | location=CH991779:894843-895298(+) | length=151	No reliable prediction	0	0	0	0.437981	-	-	0.42265	-	-	Only in 12	0	0	0	0	0	0	0	0	0	0	0	1.31394	0	0	0	0	0	0	0	0	0	0	0	8	0	0	0	2.66667
GL50803_11309	High cysteine membrane protein Group 1 | location=CH991779:885042-889049(-) | length=1335	No reliable prediction	0	0.224866	2.02494	1.0581	0.000149923	0.000181254	0.044492	Only in 4	9.00509	0.522535	0	0	0	0.230364	0.221837	0.222397	2.00882	1.99	2.07599	0.932173	0.763944	1.47819	0	7	58	24	0	7	54	20	0	7	51	36	21.6667	10.3333	24.6667	31.3333
GL50803_113133	Hypothetical protein | location=CH991762:123404-125917(+) | length=837	secretory pathway	0	0.118516	0	0.0539012	0.0128925	0.0128925	0.42265	Only in 4	Only in 4	Only in 12	0	0	0	0.0913395	0.131938	0.132271	0	0	0	0.161703	0	0	0	2	0	3	0	3	0	0	0	3	0	0	0.666667	2	0	1
GL50803_113143	Lipopolysaccharide-responsive and beige-like anchor protein | location=CH991762:148765-161388(+) | length=4207	No reliable prediction	0	0	0.00846479	0	-	0.42265	0.42265	-	Only in 8	Only in 8	0	0	0	0	0	0	0	0	0.0253944	0	0	0	0	0	0	0	0	0	0	0	0	0	2	0	0	0	0	0.666667
GL50803_113219	Hypothetical protein | location=CH991776:400662-410237(+) | length=3191	No reliable prediction	0	0.00687502	0	0	0.42265	0.42265	-	Only in 4	Only in 4	-	0	0	0	0.0206251	0	0	0	0	0	0	0	0	0	2	0	0	0	0	0	0	0	0	0	0	0.666667	0	0	0
GL50803_113252	Msh2-like protein | location=CH991767:397824-400715(+) | length=963	Cytosol	0	0.0266048	0	0	0.42265	0.42265	-	Only in 4	Only in 4	-	0	0	0	0	0.0798143	0	0	0	0	0	0	0	0	0	0	0	0	2	0	0	0	0	0	0	0	0.666667	0	0
GL50803_113365	5~-3~ exoribonuclease 2 | location=CH991779:1140769-1146639(+) | length=1956	No reliable prediction	0	0.035186	0	0.0211293	0.18363	0.18363	0.42265	Only in 4	Only in 4	Only in 12	0	0	0	0.0537076	0	0.0518503	0	0	0	0.0633878	0	0	0	3	0	3	0	0	0	0	0	3	0	0	1	1	0	1
GL50803_113456	Kinase, VPS15 | location=CH991763:1087092-1093358(-) | length=2088	No reliable prediction	0	0.118734	0.0129505	0.0134233	0.00861306	0.00370854	0.980995	Only in 4	0.109072	1.0365	0	0	0	0.138779	0.116937	0.100485	0	0.0388516	0	0	0.0402699	0	0	8	0	0	0	7	2	2	0	6	0	0	2.66667	2.33333	1.33333	2
GL50803_11354	Hypothetical protein | location=CH991814:324216-325061(+) | length=281	Cytosol	0	0.0900179	0	0	0.42265	0.42265	-	Only in 4	Only in 4	-	0	0	0	0	0	0.270054	0	0	0	0	0	0	0	0	0	0	0	0	0	0	0	2	0	0	0	0	0	0.666667
GL50803_11359	Ribosomal protein S4 | location=CH991814:318345-319151(+) | length=268	No reliable prediction	0	0.187627	0.211352	0.22713	0.183504	0.875023	0.929852	Only in 4	1.12645	1.07465	0	0	0	0	0.281085	0.281795	0.307196	0.326861	0	0.229666	0.451723	0	0	0	3	2	0	3	3	4	0	3	0	0	1	1.66667	2.33333	1
GL50803_113656	Cysteine protease | location=CH991782:325502-327412(-) | length=636	No reliable prediction	0	0.0346949	0	0	0.42265	0.42265	-	Only in 4	Only in 4	-	0	0	0	0.104085	0	0	0	0	0	0	0	0	0	2	0	0	0	0	0	0	0	0	0	0	0.666667	0	0	0
GL50803_113740	Hypothetical protein | location=CH991782:963264-970139(-) | length=2291	Nucleus	0	0.0153275	0.0411556	0.0299504	0.42265	0.23127	0.573981	Only in 4	2.68508	0.727736	0	0	0	0.0459826	0	0	0.0322626	0.0343278	0.0568764	0.0542703	0.0355809	0	0	3	2	3	0	0	2	2	0	0	3	0	1.66667	1	1.33333	1
GL50803_11380	Hypothetical protein | location=CH991769:150885-152366(+) | length=493	Cytosol	0	0.501183	0	0	0.192479	0.192479	-	Only in 4	Only in 4	-	0	0	0	0.639377	0	0.864172	0	0	0	0	0	0	0	10	0	0	0	0	0	0	0	14	0	0	3.33333	0	0	4.66667
GL50803_114462	Axonemal p66.0 | location=CH991780:29873-31531(-) | length=552	Nucleus	0	0.513328	0.324964	0.407668	0.0137452	0.103143	0.410081	Only in 4	0.633053	1.2545	0	0	0	0.559455	0.587724	0.392805	0.267633	0.455624	0.251635	0.420184	0.29516	0.50766	0	11	5	7	0	12	8	5	0	8	4	8	5.33333	6.33333	4.33333	6.66667
GL50803_114497	Hypothetical protein | location=CH991767:1697111-1700299(-) | length=1062	Cytosol	0	0.0186579	0	0	0.42265	0.42265	-	Only in 4	Only in 4	-	0	0	0	0	0.0559737	0	0	0	0	0	0	0	0	0	0	0	0	2	0	0	0	0	0	0	0	0.666667	0	0
GL50803_114498	Hypothetical protein | location=CH991761:269877-274826(-) | length=1649	Cytosol	0	0.0541263	0	0	0.19157	0.19157	-	Only in 4	Only in 4	-	0	0	0	0	0.0926876	0.0696913	0	0	0	0	0	0	0	0	0	0	0	4	0	0	0	3	0	0	0	1.33333	0	1
GL50803_11486	20S proteasome alpha subunit 7 | location=CH991769:122031-122909(+) | length=292	No reliable prediction	0	0.443984	0	0	0.00633568	0.00633568	-	Only in 4	Only in 4	-	0	0	0	0.37297	0.478886	0.480096	0	0	0	0	0	0	0	3	0	0	0	4	0	0	0	4	0	0	1	1.33333	0	1.33333
GL50803_115159	Hypothetical protein | location=CH991767:1268578-1270512(+) | length=644	No reliable prediction	0	0.063382	0	0	0.42265	0.42265	-	Only in 4	Only in 4	-	0	0	0	0	0.190146	0	0	0	0	0	0	0	0	0	0	0	0	3	0	0	0	0	0	0	0	1	0	0
GL50803_115239	Translation initiation factor IF-2, putative | location=CH991767:572295-575075(+) | length=926	Cytosol	0	0.151539	0.0558747	0.0303581	0.0790678	0.161279	0.57019	Only in 4	0.368716	0.543325	0	0	0	0.231498	0.14862	0.0744976	0.0812126	0.0864114	0	0.0910744	0	0	0	6	2	2	0	4	2	0	0	2	0	0	2.66667	2	0.666667	0.666667
GL50803_11554	Kinase, NEK | location=CH991782:549618-550439(+) | length=273	Cytosol	0	0.143847	0	0	0.183504	0.183504	-	Only in 4	Only in 4	-	0	0	0	0	0.215499	0.216043	0	0	0	0	0	0	0	0	0	0	0	2	0	0	0	2	0	0	0	0.666667	0	0.666667
GL50803_11700	Hypothetical protein | location=CH991768:124093-125796(+) | length=567	Cytosol	0	0.0887435	0	0	0.183649	0.183649	-	Only in 4	Only in 4	-	0	0	0	0.135625	0.130605	0	0	0	0	0	0	0	0	2	0	0	0	2	0	0	0	0	0	0	0.666667	0.666667	0	0
GL50803_11772	Hypothetical protein | location=CH991763:471544-472776(-) | length=410	secretory pathway	0	0	0.35611	0.188654	-	0.209724	0.570785	-	Only in 8	0.529763	0	0	0	0	0	0	0.672905	0	0.395427	0.565962	0	0	0	0	4	3	0	0	0	0	0	0	2	0	1.33333	1	0	0.666667
GL50803_11950	Ribosomal protein L18 | location=CH991779:372348-372887(+) | length=179	Cytosol	0	0	0.0928123	0	-	0.42265	0.42265	-	Only in 8	Only in 8	0	0	0	0	0	0	0	0.278437	0	0	0	0	0	0	0	0	0	0	2	0	0	0	0	0	0	0	0.666667	0
GL50803_11953	Coatomer alpha subunit | location=CH991779:374904-378737(+) | length=1277	Cytosol	0	0.240318	0	0	0.0198395	0.0198395	-	Only in 4	Only in 4	-	0	0	0	0.279727	0.269373	0.171852	0	0	0	0	0	0	0	11	0	0	0	11	0	0	0	7	0	0	3.66667	3.66667	0	2.33333
GL50803_11992	TCP-1 chaperonin subunit epsilon | location=CH991762:428709-430370(+) | length=553	Cytosol	0	0.327707	0	0.0440193	0.00918848	0.00918848	0.42265	Only in 4	Only in 4	Only in 12	0	0	0	0.335673	0.269373	0.378075	0	0	0	0.132058	0	0	0	6	0	2	0	5	0	0	0	7	0	0	2	2.33333	0	2.33333
GL50803_121045	Histone H2B | location=CH991767:1397122-1397514(-) | length=130	Cytosol	0	1.34322	1.16458	1.12359	0.0657967	0.820088	0.963847	Only in 4	0.867006	0.964801	0	0	0	0.639377	1.84713	1.54316	1.34581	2.14794	0	1.88654	1.48423	0	0	2	4	5	0	6	6	4	0	5	0	0	2	3.66667	3.33333	1.66667
GL50803_12105	Hypothetical protein | location=CH991814:458066-459931(-) | length=621	Cytosol	0	0.163623	0	0	0.00919235	0.00919235	-	Only in 4	Only in 4	-	0	0	0	0.182679	0.175917	0.132271	0	0	0	0	0	0	0	4	0	0	0	4	0	0	0	3	0	0	1.33333	1.33333	0	1
GL50803_12162	Phenylalanyl-tRNA synthetase alpha chain | location=CH991767:459747-461372(+) | length=541	Cytosol	0	0.092233	0	0	0.199546	0.199546	-	Only in 4	Only in 4	-	0	0	0	0	0.110512	0.166187	0	0	0	0	0	0	0	0	0	0	0	2	0	0	0	3	0	0	0	0.666667	0	1
GL50803_12770	Hypothetical protein | location=CH991763:202241-202948(-) | length=235	Cytosol	0	0	0.111375	0.176077	-	0.42265	0.774325	-	Only in 8	1.58094	0	0	0	0	0	0	0	0.334124	0	0.528231	0	0	0	0	0	3	0	0	2	0	0	0	0	0	0	1	0.666667	0
GL50803_13000	Vacuolar ATP synthase subunit d | location=CH991763:995828-996883(+) | length=351	Cytosol	0	0.485425	0	0	0.000149923	0.000149923	-	Only in 4	Only in 4	-	0	0	0	0.497293	0.478886	0.480096	0	0	0	0	0	0	0	4	0	0	0	4	0	0	0	4	0	0	1.33333	1.33333	0	1.33333
GL50803_13323	Hypothetical protein | location=CH991768:1097721-1100240(-) | length=839	Nucleus	0	0.270306	0	0	0.0194182	0.0194182	-	Only in 4	Only in 4	-	0	0	0	0.331529	0.27935	0.20004	0	0	0	0	0	0	0	8	0	0	0	7	0	0	0	5	0	0	2.66667	2.33333	0	1.66667
GL50803_13437	Protein 21.1 | location=CH991779:765428-766378(-) | length=316	Nucleus	0	0	0	0.0838463	-	-	0.42265	-	-	Only in 12	0	0	0	0	0	0	0	0	0	0.251539	0	0	0	0	0	2	0	0	0	0	0	0	0	0	0	0.666667	0	0
GL50803_13452	Regulator of nonsense transcripts 1-like protein | location=CH991814:381898-385812(-) | length=1304	Nucleus	0	0.196662	0.018771	0.0209148	0.00691899	0.0021846	0.942897	Only in 4	0.0954482	1.11421	0	0	0	0.226296	0.169493	0.194196	0	0.0563131	0	0	0	0.0627444	0	9	0	0	0	7	2	0	0	8	0	2	3	2.33333	0.666667	3.33333
GL50803_13528	Sec1 vATPase | location=CH991769:627339-629264(+) | length=641	Cytosol	0	0.457202	0	0.0432888	0.000149923	0.000149923	0.42265	Only in 4	Only in 4	Only in 12	0	0	0	0.468381	0.451044	0.452183	0	0	0	0	0	0.129866	0	9	0	0	0	9	0	0	0	9	0	2	3	3	0	3.66667
GL50803_13561	Translation elongation factor | location=CH991762:407218-407880(+) | length=220	Cytosol	0	0.0932424	0.213465	0	0.42265	0.447289	0.186141	Only in 4	2.28935	Only in 8	0	0	0	0.279727	0	0	0.294396	0	0.345998	0	0	0	0	2	2	0	0	0	0	0	0	0	2	0	1.33333	0	0	0.666667
GL50803_13603	Hypothetical protein | location=CH991763:1279144-1279767(-) | length=207	Cytosol	0	0.0994586	0	0	0.42265	0.42265	-	Only in 4	Only in 4	-	0	0	0	0.298376	0	0	0	0	0	0	0	0	0	2	0	0	0	0	0	0	0	0	0	0	0.666667	0	0	0
GL50803_13728	Variant-specific surface protein | location=CH991785:42070-43026(-) | length=318	Cytosol	0	0	0.0923595	0	-	0.42265	0.42265	-	Only in 8	Only in 8	0	0	0	0	0	0	0.277078	0	0	0	0	0	0	0	2	0	0	0	0	0	0	0	0	0	0.666667	0	0	0
GL50803_13747	C4 group specific protein | location=CH991763:1390429-1391025(-) | length=198	mitochondrion	0	0.364568	0.115333	0.108225	0.0165346	0.1512	0.966319	Only in 4	0.316354	0.938375	0	0	0	0.419591	0.40406	0.270054	0	0	0.345998	0	0.324676	0	0	3	0	0	0	3	0	2	0	2	2	0	1	1	0.666667	1.33333
GL50803_137603	TMP52 | location=CH991767:300587-301984(-) | length=465	secretory pathway	0	0.10472	0	0	0.18363	0.18363	-	Only in 4	Only in 4	-	0	0	0	0.159844	0	0.154316	0	0	0	0	0	0	0	2	0	0	0	0	0	0	0	2	0	0	0.666667	0	0	0.666667
GL50803_137606	VSP | location=CH991779:776538-779096(+) | length=852	No reliable prediction	0	0	0.356359	0.195641	-	0.219125	0.597879	-	Only in 8	0.549001	0	0	0	0	0	0	0.697827	0.371249	0	0.586924	0	0	0	0	16	12	0	0	8	0	0	0	0	0	5.33333	4	2.66667	0
GL50803_137712	Hypothetical protein | location=CH991768:642030-661406(+) | length=6458	Nucleus	0	0.0115677	0.00808263	0.00427912	0.249241	0.700251	0.554101	Only in 4	0.698727	0.529422	0	0	0	0	0.02477	0.00993301	0	0.0115215	0.0127264	0	0	0.0128374	0	0	0	0	0	5	2	0	0	2	2	2	0	1.66667	0.666667	2
GL50803_137733	Kinase, NEK | location=CH991763:648997-649890(-) | length=297	Cytosol	0	0.0847227	0	0.103575	0.42265	0.42265	0.42265	Only in 4	Only in 4	Only in 12	0	0	0	0	0	0.254168	0	0	0	0.310724	0	0	0	0	0	2	0	0	0	0	0	2	0	0	0	0.666667	0	0.666667
GL50803_137754	Hypothetical protein | location=CH991771:5509-8361(+) | length=950	Cytosol	0	0.143662	0	0	0.0689435	0.0689435	-	Only in 4	Only in 4	-	0	0	0	0.219394	0.0845093	0.127084	0	0	0	0	0	0	0	5	0	0	0	2	0	0	0	3	0	0	1.66667	0.666667	0	1
GL50803_13825	Kinesin-1 | location=CH991767:586787-589726(+) | length=979	Cytosol	0	0.0243501	0	0	0.42265	0.42265	-	Only in 4	Only in 4	-	0	0	0	0	0.0730504	0	0	0	0	0	0	0	0	0	0	0	0	2	0	0	0	0	0	0	0	0.666667	0	0
GL50803_13890	Phosphatidyl synthase | location=CH991779:302600-303622(-) | length=340	Cytosol	0	0.208039	0	0	0.000149923	0.000149923	-	Only in 4	Only in 4	-	0	0	0	0.213126	0.205237	0.205755	0	0	0	0	0	0	0	2	0	0	0	2	0	0	0	2	0	0	0.666667	0.666667	0	0.666667
GL50803_13943	Eukaryotic translation initiation factor 2 alpha subunit | location=CH991767:1521842-1522846(-) | length=334	Cytosol	0	0.283723	0	0	0.0320164	0.0320164	-	Only in 4	Only in 4	-	0	0	0	0.194593	0.37478	0.281795	0	0	0	0	0	0	0	2	0	0	0	4	0	0	0	3	0	0	0.666667	1.33333	0	1
GL50803_13962	Hydroxymethylglutaryl-CoA synthase | location=CH991782:9962-11431(-) | length=489	Cytosol	0	0.0495399	0	0	0.42265	0.42265	-	Only in 4	Only in 4	-	0	0	0	0	0.14862	0	0	0	0	0	0	0	0	0	0	0	0	2	0	0	0	0	0	0	0	0.666667	0	0
GL50803_13981	Kinase, NEK | location=CH991782:234457-237786(-) | length=1109	Nucleus	0	0.0390472	0	0	0.183649	0.183649	-	Only in 4	Only in 4	-	0	0	0	0.0596752	0.0574663	0	0	0	0	0	0	0	0	2	0	0	0	2	0	0	0	0	0	0	0.666667	0.666667	0	0
GL50803_13988	Hypothetical protein | location=CH991779:98271-101303(+) | length=1010	Cytosol	0	0.132752	0	0	0.0587864	0.0587864	-	Only in 4	Only in 4	-	0	0	0	0.169532	0.163257	0.0654676	0	0	0	0	0	0	0	5	0	0	0	5	0	0	0	2	0	0	1.66667	1.66667	0	0.666667
GL50803_14004	Long-flagella protein, kinase, CMGC RCK | location=CH991762:384846-386483(-) | length=545	Cytosol	0	0.277152	0	0	0.00314528	0.00314528	-	Only in 4	Only in 4	-	0	0	0	0.266407	0.307855	0.257194	0	0	0	0	0	0	0	5	0	0	0	6	0	0	0	5	0	0	1.66667	2	0	1.66667
GL50803_14049	Ribosomal protein L32 | location=CH991779:879376-879786(+) | length=136	Cytosol	0	0.595749	0.319631	0.25383	0.000149923	0.227134	0.839126	Only in 4	0.53652	0.794133	0	0	0	0.610314	0.587724	0.589208	0	0.455624	0.50327	0	0	0.761489	0	3	0	0	0	3	2	0	0	3	2	3	1	1	0.666667	2.66667
GL50803_14058	CAMP-specific 3~,5~-cyclic phosphodiesterase 4B | location=CH991769:313888-318003(-) | length=1371	secretory pathway	0	0	0.0422942	0	-	0.42265	0.42265	-	Only in 8	Only in 8	0	0	0	0	0	0	0	0.126883	0	0	0	0	0	0	0	0	0	0	4	0	0	0	0	0	0	0	1.33333	0
GL50803_14104	Hypothetical protein | location=CH991782:960465-962768(-) | length=767	No reliable prediction	0	0.091856	0.0501099	0	0.225664	0.598087	0.42265	Only in 4	0.545527	Only in 8	0	0	0	0	0.0917016	0.183866	0.15033	0	0	0	0	0	0	0	3	0	0	2	0	0	0	4	0	0	1	0.666667	0	1.33333
GL50803_14200	Molybdenum cofactor sulfurase | location=CH991776:245434-247293(+) | length=619	No reliable prediction	0	0.402459	0	0.0368427	0.00511394	0.00511394	0.42265	Only in 4	Only in 4	Only in 12	0	0	0	0.380905	0.366806	0.459666	0	0	0	0	0.110528	0	0	8	0	0	0	8	0	2	0	10	0	0	2.66667	2.66667	0.666667	3.33333
GL50803_14213	Hypothetical protein | location=CH991779:58353-59255(-) | length=300	Cytosol	0	0.0496651	0	0	0.42265	0.42265	-	Only in 4	Only in 4	-	0	0	0	0	0	0.148995	0	0	0	0	0	0	0	0	0	0	0	0	0	0	0	2	0	0	0	0	0	0.666667
GL50803_14277	N-acetyltransferase-like protein | location=CH991812:34706-37783(-) | length=1025	No reliable prediction	0	0.0968377	0.242842	0.205228	0.19185	0.0816315	0.546366	Only in 4	2.50772	0.845109	0	0	0	0	0.124326	0.166187	0.226458	0.289146	0.212922	0.304749	0.14985	0.161084	0	0	5	6	0	3	6	3	0	4	4	3	1.66667	3	3	3.66667
GL50803_14322	hypothetical protein | location=CH991768:839839-841590(+) | length=583	No reliable prediction	0	0.121166	0	0	0.0182879	0.0182879	-	Only in 4	Only in 4	-	0	0	0	0.106563	0.102618	0.154316	0	0	0	0	0	0	0	2	0	0	0	2	0	0	0	3	0	0	0.666667	0.666667	0	1
GL50803_14345	Coiled-coil protein | location=CH991769:673313-677659(+) | length=1448	No reliable prediction	0	0.1342	0.0153268	0	0.0482453	0.0414225	0.42265	Only in 4	0.114209	Only in 8	0	0	0	0.184774	0.0790821	0.138743	0	0.0459804	0	0	0	0	0	9	0	0	0	4	2	0	0	7	0	0	3	1.33333	0.666667	2.33333
GL50803_14364	Kinase, CAMK CAMKL | location=CH991776:186801-188690(-) | length=629	Cytosol	0	0.0737678	0	0.045148	0.183504	0.183504	0.42265	Only in 4	Only in 4	Only in 12	0	0	0	0	0.110512	0.110791	0	0	0	0.135444	0	0	0	0	0	2	0	2	0	0	0	2	0	0	0	1.33333	0	0.666667
GL50803_14390	hypothetical protein | location=CH991767:414954-419543(+) | length=1529	No reliable prediction	0	0.0165764	0	0	0.42265	0.42265	-	Only in 4	Only in 4	-	0	0	0	0.0497293	0	0	0	0	0	0	0	0	0	2	0	0	0	0	0	0	0	0	0	0	0.666667	0	0	0
GL50803_14490	hypothetical protein | location=CH991761:71693-74377(-) | length=894	mitochondrion	0	0.0523601	0	0	0.18363	0.18363	-	Only in 4	Only in 4	-	0	0	0	0.0799221	0	0.0771582	0	0	0	0	0	0	0	2	0	0	0	0	0	0	0	2	0	0	0.666667	0	0	0.666667
GL50803_14568	Ser/Thr protein phosphatase PP1-alpha 2 catalytic subunit | location=CH991779:410205-411182(-) | length=325	Cytosol	0	0.992832	0.185275	0.120053	0.00330535	0.00483786	0.698126	Only in 4	0.186612	0.647971	0	0	0	1.01719	1.07749	0.883812	0.214106	0.341718	0	0.360158	0	0	0	10	2	3	0	11	3	0	0	9	0	0	4	4.66667	1	3
GL50803_14581	Chaperone protein DnaK HSP70 | location=CH991782:816822-818744(-) | length=640	Cytosol	0	0.110698	0	0	0.225664	0.225664	-	Only in 4	Only in 4	-	0	0	0	0	0.110512	0.221583	0	0	0	0	0	0	0	0	0	0	0	2	0	0	0	4	0	0	0	0.666667	0	1.33333
GL50803_14584	Hypothetical protein | location=CH991782:824728-827676(-) | length=982	No reliable prediction	0	0.141861	0	0	0.0320164	0.0320164	-	Only in 4	Only in 4	-	0	0	0	0.0972965	0.18739	0.140898	0	0	0	0	0	0	0	2	0	0	0	4	0	0	0	3	0	0	0.666667	1.33333	0	1
GL50803_14593	Hypothetical protein | location=CH991763:888203-893812(+) | length=1869	No reliable prediction	0	0.0132025	0	0	0.42265	0.42265	-	Only in 4	Only in 4	-	0	0	0	0.0396074	0	0	0	0	0	0	0	0	0	2	0	0	0	0	0	0	0	0	0	0	0.666667	0	0	0
GL50803_14622	Ribosomal protein L13 | location=CH991762:37680-38384(-) | length=234	No reliable prediction	0	0.471618	0	0	0.00919235	0.00919235	-	Only in 4	Only in 4	-	0	0	0	0.526546	0.507056	0.381252	0	0	0	0	0	0	0	4	0	0	0	4	0	0	0	3	0	0	1.33333	1.33333	0	1
GL50803_14679	Protein 21.1 | location=CH991769:182944-184428(+) | length=494	No reliable prediction	0	0.0478886	0	0	0.42265	0.42265	-	Only in 4	Only in 4	-	0	0	0	0	0.143666	0	0	0	0	0	0	0	0	0	0	0	0	2	0	0	0	0	0	0	0	0.666667	0	0
GL50803_14689	Hypothetical protein | location=CH991801:25836-28463(-) | length=875	No reliable prediction	0	0.150787	0	0	0.00633568	0.00633568	-	Only in 4	Only in 4	-	0	0	0	0.126669	0.162641	0.163051	0	0	0	0	0	0	0	3	0	0	0	4	0	0	0	4	0	0	1	1.33333	0	1.33333
GL50803_14702	RRNA biogenesis protein RRP5 | location=CH991776:69222-74750(-) | length=1842	No reliable prediction	0	0.0549059	0	0	0.0604535	0.0604535	-	Only in 4	Only in 4	-	0	0	0	0.0339063	0.048977	0.0818345	0	0	0	0	0	0	0	2	0	0	0	3	0	0	0	5	0	0	0.666667	1	0	1.66667
GL50803_14704	Hypothetical protein | location=CH991768:1087945-1090932(+) | length=995	secretory pathway	0	0.759253	0.0379687	0.102331	0.0108904	0.00459039	0.387207	Only in 4	0.0500079	2.69515	0	0	0	0.610314	0.783632	0.883812	0	0.113906	0	0.180079	0	0.126915	0	12	0	3	0	16	2	0	0	18	0	2	4	6.33333	0.666667	6.66667
GL50803_14730	Protein LRP16 | location=CH991767:139066-140160(-) | length=364	Cytosol	0	0.0684123	0	0	0.42265	0.42265	-	Only in 4	Only in 4	-	0	0	0	0	0.205237	0	0	0	0	0	0	0	0	0	0	0	0	2	0	0	0	0	0	0	0	0.666667	0	0
GL50803_14742	Kinase, NEK | location=CH991782:716921-717784(-) | length=287	Cytosol	0	0.529109	0.296896	0.282709	0.00314528	0.29295	0.940055	Only in 4	0.561125	0.952215	0	0	0	0.508595	0.587724	0.491007	0.321159	0.56953	0	0.240105	0.354192	0.25383	0	5	3	2	0	6	5	3	0	5	0	2	2.66667	2.66667	2.66667	2.33333
GL50803_14745	Protein 21.1 | location=CH991785:16043-17902(-) | length=619	Nucleus	0	0.121123	0	0	0.0179222	0.0179222	-	Only in 4	Only in 4	-	0	0	0	0.106563	0.153928	0.102878	0	0	0	0	0	0	0	2	0	0	0	3	0	0	0	2	0	0	0.666667	1	0	0.666667
GL50803_14759	6-phosphogluconate dehydrogenase, decarboxylating | location=CH991779:1031768-1033183(+) | length=471	No reliable prediction	0	0.386267	0	0	0.0022385	0.0022385	-	Only in 4	Only in 4	-	0	0	0	0.349659	0.40406	0.405081	0	0	0	0	0	0	0	5	0	0	0	6	0	0	0	6	0	0	1.66667	2	0	2
GL50803_14843	Chaperone protein dnaJ | location=CH991776:338027-339739(+) | length=570	secretory pathway	0	0.0981189	0	0	0.225664	0.225664	-	Only in 4	Only in 4	-	0	0	0	0	0.0979539	0.196403	0	0	0	0	0	0	0	0	0	0	0	2	0	0	0	4	0	0	0	0.666667	0	1.33333
GL50803_14938	Ribosomal protein L12 | location=CH991763:363586-364134(-) | length=182	Cytosol	0	0.240048	0.196264	0.655428	0.42265	0.894788	0.316313	Only in 4	0.817603	3.33953	0	0	0	0	0	0.720143	0.588792	0	0	1.10048	0.865803	0	0	0	3	5	0	0	0	4	0	4	0	0	1	1.66667	1.33333	1.33333
GL50803_14963	Hypothetical protein | location=CH991779:508285-510882(+) | length=865	Cytosol	0	0.127119	0	0.0635472	0.0346528	0.0346528	0.183818	Only in 4	Only in 4	Only in 12	0	0	0	0.0785199	0.151227	0.151609	0	0	0	0.0926722	0	0.0979694	0	2	0	2	0	4	0	0	0	4	0	2	0.666667	2	0	2
GL50803_14971	Hypothetical protein | location=CH991763:101571-103661(-) | length=696	No reliable prediction	0	0.563056	0.056953	0.0634574	0.00175696	0.00575653	0.942897	Only in 4	0.10115	1.11421	0	0	0	0.610314	0.538747	0.540107	0	0.170859	0	0	0	0.190372	0	12	0	0	0	11	3	0	0	11	0	3	4	3.66667	1	4.66667
GL50803_14993	Pyrophosphate-fructose 6-phosphate 1-phosphotransferase alpha subunit | location=CH991767:637550-639184(+) | length=544	No reliable prediction	0	0.650554	0.144615	0.0911371	0.0022385	0.0670411	0.77276	Only in 4	0.222296	0.630203	0	0	0	0.5889	0.680522	0.682241	0.433846	0	0	0	0.273411	0	0	10	7	0	0	12	0	4	0	12	0	0	5.66667	4	1.33333	4
GL50803_15009	Flavohemoprotein lateral transfer candidate | location=CH991767:323196-324572(-) | length=458	Cytosol	0	0.0514441	0	0	0.42265	0.42265	-	Only in 4	Only in 4	-	0	0	0	0.154332	0	0	0	0	0	0	0	0	0	2	0	0	0	0	0	0	0	0	0	0	0.666667	0	0	0
GL50803_15022	Hypothetical protein | location=CH991768:809433-810800(+) | length=455	Cytosol	0	0	0	0.0880386	-	-	0.42265	-	-	Only in 12	0	0	0	0	0	0	0	0	0	0.264116	0	0	0	0	0	2	0	0	0	0	0	0	0	0	0	0.666667	0	0
GL50803_15062	Hypothetical protein | location=CH991769:439152-440267(-) | length=371	Cytosol	0	0	0.167426	0.166304	-	0.18451	0.99288	-	Only in 8	0.993297	0	0	0	0	0	0	0	0.23866	0.263618	0.251539	0.247372	0	0	0	0	2	0	0	2	2	0	0	2	0	0	0.666667	1.33333	0.666667
GL50803_15101	Alpha-17 giardin | location=CH991761:41653-42585(+) | length=310	Cytosol	0	0.569847	0	0	0.000149923	0.000149923	-	Only in 4	Only in 4	-	0	0	0	0.583779	0.56217	0.56359	0	0	0	0	0	0	0	6	0	0	0	6	0	0	0	6	0	0	2	2	0	2
GL50803_15148	Chaperone protein dnaJ | location=CH991767:601236-603080(+) | length=614	Cytosol	0	0	0	0.0402699	-	-	0.42265	-	-	Only in 12	0	0	0	0	0	0	0	0	0	0	0.12081	0	0	0	0	0	0	0	0	2	0	0	0	0	0	0	0.666667	0
GL50803_15186	Hypothetical protein | location=CH991779:600683-601843(+) | length=386	No reliable prediction	0	0.115078	0	0	0.183504	0.183504	-	Only in 4	Only in 4	-	0	0	0	0	0.172399	0.172834	0	0	0	0	0	0	0	0	0	0	0	2	0	0	0	2	0	0	0	0.666667	0	0.666667
GL50803_15213	Hypothetical protein | location=CH991762:237554-239407(-) | length=617	Cytosol	0	0.673282	0.268963	0.246409	0.000503405	0.197294	0.926921	Only in 4	0.399481	0.916145	0	0	0	0.671346	0.700371	0.648129	0.117758	0.689131	0	0.330145	0.12987	0.279213	0	12	2	5	0	13	11	2	0	12	0	4	4.66667	6	4.33333	5.33333
GL50803_15215	Phosphatase | location=CH991762:240657-241589(+) | length=310	Cytosol	0	0.232324	0	0	0.189742	0.189742	-	Only in 4	Only in 4	-	0	0	0	0.305157	0.391816	0	0	0	0	0	0	0	0	3	0	0	0	4	0	0	0	0	0	0	1	1.33333	0	0
GL50803_15228	Ribosomal protein S15A | location=CH991793:25189-25581(+) | length=130	No reliable prediction	0	0.799352	0.407604	0.176077	0.0295785	0.219059	0.458667	Only in 4	0.509918	0.431981	0	0	0	0.671346	0.646496	1.08021	0.471033	0.751779	0	0.528231	0	0	0	3	2	2	0	3	3	0	0	5	0	0	1.66667	1.66667	1	1.66667
GL50803_15251	Hypothetical protein | location=CH991761:243767-244651(+) | length=294	Cytosol	0	0.0900179	0	0	0.42265	0.42265	-	Only in 4	Only in 4	-	0	0	0	0	0	0.270054	0	0	0	0	0	0	0	0	0	0	0	0	0	0	0	2	0	0	0	0	0	0.666667
GL50803_15334	Hypothetical protein | location=CH991782:376830-382073(-) | length=1747	Cytosol	0	0.0126341	0	0	0.42265	0.42265	-	Only in 4	Only in 4	-	0	0	0	0	0	0.0379023	0	0	0	0	0	0	0	0	0	0	0	0	0	0	0	2	0	0	0	0	0	0.666667
GL50803_15339	Adaptor protein complex large chain subunit BetaA | location=CH991768:982148-984166(+) | length=672	Cytosol	0	0.0897911	0	0.246045	0.42265	0.42265	0.0109726	Only in 4	Only in 4	Only in 12	0	0	0	0	0.269373	0	0	0	0	0.264116	0.194806	0.279213	0	0	0	4	0	5	0	3	0	0	0	4	0	3	1	1.33333
GL50803_15376	Hypothetical protein | location=CH991767:1498527-1507262(+) | length=2911	Cytosol	0	0.046886	0	0	0.00919235	0.00919235	-	Only in 4	Only in 4	-	0	0	0	0.0523466	0.050409	0.0379023	0	0	0	0	0	0	0	4	0	0	0	4	0	0	0	3	0	0	1.33333	1.33333	0	1
GL50803_15397	Kinase, CMGC CDK | location=CH991763:381808-382830(-) | length=340	Cytosol	0	0.441161	0	0.112931	0.0569599	0.0569599	0.42265	Only in 4	Only in 4	Only in 12	0	0	0	0.291889	0.655866	0.375727	0	0	0	0	0.338792	0	0	3	0	0	0	7	0	3	0	4	0	0	1	2.33333	1	1.33333
GL50803_15428	IFT complex B | location=CH991782:537171-539189(-) | length=672	Nucleus	0	0.142038	0	0	0.0599338	0.0599338	-	Only in 4	Only in 4	-	0	0	0	0.0877576	0.211273	0.127084	0	0	0	0	0	0	0	2	0	0	0	5	0	0	0	3	0	0	0.666667	1.66667	0	1
GL50803_15442	Hypothetical protein | location=CH991779:1407208-1410066(-) | length=952	No reliable prediction	0	0.0359164	0	0	0.42265	0.42265	-	Only in 4	Only in 4	-	0	0	0	0	0.107749	0	0	0	0	0	0	0	0	0	0	0	0	3	0	0	0	0	0	0	0	1	0	0
GL50803_15454	hypothetical protein | location=CH991779:1375433-1376875(+) | length=480	No reliable prediction	0	0.0452085	0	0	0.42265	0.42265	-	Only in 4	Only in 4	-	0	0	0	0.135625	0	0	0	0	0	0	0	0	0	2	0	0	0	0	0	0	0	0	0	0	0.666667	0	0	0
GL50803_15455	E04F6.2 like protein | location=CH991779:1373632-1374345(+) | length=237	Cytosol	0	0.18326	0	0	0.18363	0.18363	-	Only in 4	Only in 4	-	0	0	0	0.279727	0	0.270054	0	0	0	0	0	0	0	2	0	0	0	0	0	0	0	2	0	0	0.666667	0	0	0.666667
GL50803_15460	Dynein-like protein | location=CH991771:260774-262177(-) | length=467	No reliable prediction	0	0.162898	0.0581523	0	0.18363	0.360223	0.42265	Only in 4	0.356985	Only in 8	0	0	0	0.248647	0	0.240048	0.174457	0	0	0	0	0	0	3	2	0	0	0	0	0	0	3	0	0	1.66667	0	0	1
GL50803_15514	Kinase, STE STE20 | location=CH991782:703808-705391(-) | length=527	Cytosol	0	0.376685	0	0	0.0130567	0.0130567	-	Only in 4	Only in 4	-	0	0	0	0.385831	0.29724	0.446986	0	0	0	0	0	0	0	5	0	0	0	4	0	0	0	6	0	0	1.66667	1.33333	0	2
GL50803_15520	Ribosomal protein L21 | location=CH991782:691049-691528(+) | length=159	No reliable prediction	0	0.522916	0	0	0.207662	0.207662	-	Only in 4	Only in 4	-	0	0	0	0	0.979539	0.589208	0	0	0	0	0	0	0	0	0	0	0	5	0	0	0	3	0	0	0	1.66667	0	1
GL50803_15535	Deoxyhypusine synthase, putative | location=CH991779:366491-367660(-) | length=389	Cytosol	0	0.700747	0.096382	0.239215	0.00728008	0.00972911	0.273584	Only in 4	0.137542	2.48195	0	0	0	0.774629	0.745957	0.581654	0	0.289146	0	0.203166	0.299701	0.214779	0	9	0	2	0	9	3	3	0	7	0	2	3	3.66667	2	3
GL50803_15538	Eukaryotic translation initiation factor 5 | location=CH991779:371216-372229(-) | length=337	Cytosol	0	0.15983	0	0.0641335	0.183504	0.183504	0.42265	Only in 4	Only in 4	Only in 12	0	0	0	0	0.239443	0.240048	0	0	0	0	0.192401	0	0	0	0	0	0	3	0	2	0	3	0	0	0	1	0.666667	1
GL50803_15834	Hypothetical protein | location=CH991767:375903-376715(+) | length=270	Cytosol	0	0.0720143	0	0	0.42265	0.42265	-	Only in 4	Only in 4	-	0	0	0	0	0	0.216043	0	0	0	0	0	0	0	0	0	0	0	0	0	0	0	2	0	0	0	0	0	0.666667
GL50803_15956	WD-40 repeat protein | location=CH991769:267138-268991(-) | length=617	mitochondrion	0	0.0600119	0	0	0.42265	0.42265	-	Only in 4	Only in 4	-	0	0	0	0	0	0.180036	0	0	0	0	0	0	0	0	0	0	0	0	0	0	0	3	0	0	0	0	0	1
GL50803_16034	Kinase, CAMK CAMKL | location=CH991771:119917-121215(+) | length=432	No reliable prediction	0	0.291194	0	0	0.019686	0.019686	-	Only in 4	Only in 4	-	0	0	0	0.298376	0.359164	0.216043	0	0	0	0	0	0	0	4	0	0	0	5	0	0	0	3	0	0	1.33333	1.66667	0	1
GL50803_16044	Hypothetical protein | location=CH991767:287559-288074(-) | length=171	Cytosol	0	0.498002	0.370065	0.537289	0.188609	0.717777	0.650614	Only in 4	0.743098	1.45188	0	0	0	0	0.663073	0.830935	0.724667	0.385528	0	0.812664	0.799203	0	0	0	4	4	0	4	2	4	0	5	0	0	1.33333	2.66667	2	1.66667
GL50803_16114	Ribosomal protein L36-1 | location=CH991776:290901-291173(+) | length=90	No reliable prediction	0	0.719418	0.334124	0.346321	0.199546	0.490046	0.980995	Only in 4	0.464437	1.0365	0	0	0	0	0.861995	1.29626	0	1.00237	0	0	1.03896	0	0	0	0	0	0	2	2	2	0	3	0	0	0	0.666667	1.33333	1
GL50803_16220	Protein 21.1 | location=CH991785:14011-15951(-) | length=646	Cytosol	0	0.286939	0	0	0.0738927	0.0738927	-	Only in 4	Only in 4	-	0	0	0	0.208169	0.200464	0.452183	0	0	0	0	0	0	0	4	0	0	0	4	0	0	0	9	0	0	1.33333	1.33333	0	3
GL50803_16227	Protein 21.1 | location=CH991779:176237-177694(-) | length=485	No reliable prediction	0	0.0435351	0	0	0.42265	0.42265	-	Only in 4	Only in 4	-	0	0	0	0	0.130605	0	0	0	0	0	0	0	0	0	0	0	0	2	0	0	0	0	0	0	0	0.666667	0	0
GL50803_16237	Hypothetical protein | location=CH991767:354780-356816(-) | length=678	Nucleus	0	0.145983	0	0	0.012567	0.012567	-	Only in 4	Only in 4	-	0	0	0	0.179025	0.129299	0.129626	0	0	0	0	0	0	0	4	0	0	0	3	0	0	0	3	0	0	1.33333	1	0	1
GL50803_16266	Hypothetical protein | location=CH991776:78762-79976(-) | length=404	Nucleus	0	0.0552548	0	0	0.42265	0.42265	-	Only in 4	Only in 4	-	0	0	0	0.165764	0	0	0	0	0	0	0	0	0	2	0	0	0	0	0	0	0	0	0	0	0.666667	0	0	0
GL50803_16310	Ribosomal protein L27a | location=CH991761:277191-277640(-) | length=149	Cytosol	0	0	0.167062	0	-	0.42265	0.42265	-	Only in 8	Only in 8	0	0	0	0	0	0	0	0.501186	0	0	0	0	0	0	0	0	0	0	2	0	0	0	0	0	0	0	0.666667	0
GL50803_16313	Hypothetical protein | location=CH991761:292714-294459(+) | length=581	No reliable prediction	0	0.0698135	0	0	0.18363	0.18363	-	Only in 4	Only in 4	-	0	0	0	0.106563	0	0.102878	0	0	0	0	0	0	0	2	0	0	0	0	0	0	0	2	0	0	0.666667	0	0	0.666667
GL50803_16321	Hypothetical protein | location=CH991767:1573015-1580913(-) | length=2632	Cytosol	0	0.105069	0.0139797	0.0542795	0.191329	0.229619	0.0829163	Only in 4	0.133053	3.88273	0	0	0	0.135625	0.179582	0	0	0	0.0419392	0.0600263	0.0393547	0.0634574	0	8	0	3	0	11	0	2	0	0	2	3	2.66667	4.66667	0.666667	1.66667
GL50803_16332	Coiled-coil protein | location=CH991771:245396-250609(-) | length=1737	Nucleus	0	0.0162161	0	0	0.42265	0.42265	-	Only in 4	Only in 4	-	0	0	0	0.0486482	0	0	0	0	0	0	0	0	0	3	0	0	0	0	0	0	0	0	0	0	1	0	0	0
GL50803_16342	Coiled-coil protein | location=CH991767:1251826-1256784(+) | length=1652	No reliable prediction	0	0.172446	0	0	0.0179222	0.0179222	-	Only in 4	Only in 4	-	0	0	0	0.151717	0.219151	0.14647	0	0	0	0	0	0	0	8	0	0	0	12	0	0	0	8	0	0	2.66667	4	0	2.66667
GL50803_16363	Alanine aminotransferase, putative | location=CH991761:219854-221293(+) | length=479	Cytosol	0	0.0389267	0.0424354	0.0475884	0.42265	0.954357	0.939517	Only in 4	1.09014	1.12143	0	0	0	0	0	0.11678	0.127306	0	0	0.142765	0	0	0	0	2	2	0	0	0	0	0	2	0	0	0.666667	0.666667	0	0.666667
GL50803_16367	Hypothetical protein | location=CH991779:979373-981013(-) | length=546	Nucleus	0	0.242228	0.10125	0.0800351	0.0295785	0.29886	0.877811	Only in 4	0.417994	0.790472	0	0	0	0.203438	0.195908	0.327338	0	0.303749	0	0.240105	0	0	0	3	0	3	0	3	4	0	0	5	0	0	1	2	1.33333	1.66667
GL50803_16390	hypothetical protein | location=CH991780:40321-48492(-) | length=2723	Cytosol	0	0.185087	0.0319227	0.0632857	0.0167331	0.021325	0.524924	Only in 4	0.172474	1.98247	0	0	0	0.15679	0.233343	0.165128	0	0.0957681	0	0.100936	0	0.0889213	0	11	0	6	0	17	6	0	0	12	0	5	3.66667	7.66667	2	5.66667
GL50803_16404	Hypothetical protein | location=CH991779:1133235-1133717(+) | length=160	secretory pathway	0	0.144029	0	0	0.42265	0.42265	-	Only in 4	Only in 4	-	0	0	0	0	0	0.432086	0	0	0	0	0	0	0	0	0	0	0	0	0	0	0	2	0	0	0	0	0	0.666667
GL50803_16412	Heat-shock protein, putative | location=CH991779:1156751-1159288(+) | length=845	No reliable prediction	0	0.559952	0.0783854	0.104486	0.000489149	0.00459254	0.718309	Only in 4	0.139986	1.33298	0	0	0	0.559455	0.538747	0.581654	0.0905833	0.144573	0	0.152374	0	0.161084	0	13	2	3	0	13	3	0	0	14	0	3	5	5.33333	1	5.66667
GL50803_16424	Hypothetical protein | location=CH991769:173111-173869(+) | length=252	Cytosol	0	0.15983	0	0	0.183504	0.183504	-	Only in 4	Only in 4	-	0	0	0	0	0.239443	0.240048	0	0	0	0	0	0	0	0	0	0	0	2	0	0	0	2	0	0	0	0.666667	0	0.666667
GL50803_16425	Kinesin-5 | location=CH991769:173962-177162(-) | length=1066	No reliable prediction	0	0.23578	0.0338639	0	0.00380915	0.0154245	0.42265	Only in 4	0.143625	Only in 8	0	0	0	0.211686	0.262093	0.23356	0	0.101592	0	0	0	0	0	7	0	0	0	9	3	0	0	8	0	0	2.33333	3	1	2.66667
GL50803_16450	Radial-spoke protein | location=CH991801:16048-16968(+) | length=306	Nucleus	0	0.20135	0	0.0692642	0.19157	0.19157	0.42265	Only in 4	Only in 4	Only in 12	0	0	0	0	0.344798	0.259252	0	0	0	0	0.207793	0	0	0	0	0	0	4	0	2	0	3	0	0	0	1.33333	0.666667	1
GL50803_16483	Dephospho-CoA kinase | location=CH991767:857937-858800(-) | length=287	No reliable prediction	0	0.0877576	0	0	0.42265	0.42265	-	Only in 4	Only in 4	-	0	0	0	0.263273	0	0	0	0	0	0	0	0	0	2	0	0	0	0	0	0	0	0	0	0	0.666667	0	0	0
GL50803_16498	Nucleolar GTPase | location=CH991814:23450-25075(-) | length=541	No reliable prediction	0	0.334766	0	0	0.00419702	0.00419702	-	Only in 4	Only in 4	-	0	0	0	0.362889	0.349457	0.29195	0	0	0	0	0	0	0	6	0	0	0	6	0	0	0	5	0	0	2	2	0	1.66667
GL50803_16504	Hypothetical protein | location=CH991814:41143-43803(+) | length=886	Nucleus	0	0.102367	0	0	0.0167757	0.0167757	-	Only in 4	Only in 4	-	0	0	0	0.11778	0.0756136	0.113707	0	0	0	0	0	0	0	3	0	0	0	2	0	0	0	3	0	0	1	0.666667	0	1
GL50803_16521	Alpha-snap | location=CH991801:61483-62361(-) | length=292	Cytosol	0	0.307005	0.450092	0.379748	0.0165346	0.155216	0.604598	Only in 4	1.46607	0.843712	0	0	0	0.35334	0.340261	0.227414	0.371868	0.395673	0.582734	0.278017	0.273411	0.587816	0	3	3	2	0	3	3	2	0	2	4	4	2	1.66667	1.66667	3.33333
GL50803_16526	WD-repeat protein | location=CH991801:79066-80259(-) | length=397	Cytosol	0	0.364514	0	0	0.00938264	0.00938264	-	Only in 4	Only in 4	-	0	0	0	0.406876	0.293862	0.392805	0	0	0	0	0	0	0	4	0	0	0	3	0	0	0	4	0	0	1.33333	1	0	1.33333
GL50803_16543	Hypothetical protein | location=CH991771:177682-179415(-) | length=577	mitochondrion	0	0.0792797	0.174824	0.233091	0.196675	0.465748	0.640497	Only in 4	2.20515	1.33329	0	0	0	0.0972965	0.140543	0	0	0.16343	0.361042	0.287082	0.169396	0.242794	0	2	0	5	0	3	3	3	0	0	6	4	0.666667	2.66667	2	3.33333
GL50803_16547	IFT complex A | location=CH991776:200686-205815(-) | length=1709	Cytosol	0	0.0703502	0.101084	0.0691738	0.188387	0.49978	0.487328	Only in 4	1.43687	0.684322	0	0	0	0	0.117119	0.0939317	0.0767989	0.136192	0.0902604	0.0861247	0	0.121397	0	0	3	3	0	5	5	0	0	4	3	4	1	2.66667	1.66667	3.66667
GL50803_16556	Hypothetical protein | location=CH991776:171012-174830(-) | length=1272	Cytosol	0	0	0.0256295	0.0625358	-	0.42265	0.426751	-	Only in 8	2.43999	0	0	0	0	0	0	0	0	0.0768885	0.110048	0	0.0775591	0	0	0	3	0	0	0	0	0	0	2	2	0	1	0	1.33333
GL50803_16568	Transcription factor, putative | location=CH991779:705109-707946(-) | length=945	No reliable prediction	0	0.0348456	0	0	0.42265	0.42265	-	Only in 4	Only in 4	-	0	0	0	0	0	0.104537	0	0	0	0	0	0	0	0	0	0	0	0	0	0	0	3	0	0	0	0	0	1
GL50803_16599	Hypothetical protein | location=CH991763:607914-614486(-) | length=2190	No reliable prediction	0	0	0.0118484	0	-	0.42265	0.42265	-	Only in 8	Only in 8	0	0	0	0	0	0	0	0.0355451	0	0	0	0	0	0	0	0	0	0	2	0	0	0	0	0	0	0	0.666667	0
GL50803_16612	Tyrosyl-tRNA synthetase | location=CH991763:81159-82322(-) | length=387	Cytosol	0	0.0696913	0	0	0.42265	0.42265	-	Only in 4	Only in 4	-	0	0	0	0	0	0.209074	0	0	0	0	0	0	0	0	0	0	0	0	0	0	0	3	0	0	0	0	0	1
GL50803_16652	Ribosomal protein S13 | location=CH991767:732673-733137(+) | length=154	No reliable prediction	0	0	0.303749	0.314837	-	0.42265	0.980995	-	Only in 8	1.0365	0	0	0	0	0	0	0	0.911248	0	0	0.944512	0	0	0	0	0	0	0	4	4	0	0	0	0	0	0	2.66667	0
GL50803_16658	Hypothetical protein | location=CH991779:1076754-1078382(+) | length=542	Cytosol	0	0.124824	0	0.0503078	0.000149923	0.000149923	0.42265	Only in 4	Only in 4	Only in 12	0	0	0	0.127875	0.123142	0.123453	0	0	0	0.150923	0	0	0	2	0	2	0	2	0	0	0	2	0	0	0.666667	1.33333	0	0.666667
GL50803_16659	Hypothetical protein | location=CH991779:1062831-1064075(+) | length=414	Cytosol	0	0.404981	0	0.105646	0.0819073	0.0819073	0.42265	Only in 4	Only in 4	Only in 12	0	0	0	0.179025	0.430997	0.60492	0	0	0	0.316939	0	0	0	2	0	3	0	5	0	0	0	7	0	0	0.666667	2.66667	0	2.33333
GL50803_16679	Hypothetical protein | location=CH991769:787057-788838(+) | length=593	Cytosol	0	0.0553956	0	0	0.42265	0.42265	-	Only in 4	Only in 4	-	0	0	0	0	0	0.166187	0	0	0	0	0	0	0	0	0	0	0	0	0	0	0	3	0	0	0	0	0	1
GL50803_16707	Clusterin associated protein 1, putative | location=CH991769:123193-124488(+) | length=431	No reliable prediction	0	0.0514441	0.111749	0.214972	0.42265	0.472251	0.200174	Only in 4	2.17225	1.9237	0	0	0	0.154332	0	0	0.162425	0.172823	0	0.273223	0.179132	0.192561	0	2	2	3	0	0	2	2	0	0	0	2	1.33333	1	1.33333	0.666667
GL50803_16717	Hypothetical protein | location=CH991767:807111-807899(+) | length=262	Cytosol	0	0.253848	0.138539	0.305577	0.183504	0.572834	0.655172	Only in 4	0.545756	2.20571	0	0	0	0	0.380292	0.381252	0.415618	0	0	0	0.916732	0	0	0	3	0	0	3	0	6	0	3	0	0	1	1	2	1
GL50803_16733	Kinase, NEK-frag | location=CH991768:1015900-1017705(-) | length=601	Nucleus	0	0.182751	0	0	0.0389543	0.0389543	-	Only in 4	Only in 4	-	0	0	0	0.248647	0.179582	0.120024	0	0	0	0	0	0	0	4	0	0	0	3	0	0	0	2	0	0	1.33333	1	0	0.666667
GL50803_16760	Phenylalanyl-tRNA synthetase beta chain | location=CH991762:409383-411152(-) | length=589	Cytosol	0	0.176682	0	0	0.0599338	0.0599338	-	Only in 4	Only in 4	-	0	0	0	0.109162	0.262803	0.15808	0	0	0	0	0	0	0	2	0	0	0	5	0	0	0	3	0	0	0.666667	1.66667	0	1
GL50803_16766	Lysyl-tRNA synthetase | location=CH991767:1196548-1198278(+) | length=576	Cytosol	0	0.497069	0	0.148887	0.00101241	0.00101241	0.190808	Only in 4	Only in 4	Only in 12	0	0	0	0.491228	0.473046	0.526934	0	0	0	0.193255	0.253406	0	0	9	0	3	0	9	0	4	0	10	0	0	3	4	1.33333	3.33333
GL50803_16768	Hypothetical protein | location=CH991767:1161884-1171411(-) | length=3175	Nucleus	0	0.0199897	0.0136192	0.024744	0.202046	0.732438	0.590209	Only in 4	0.68131	1.81685	0	0	0	0.0364862	0	0.0234829	0	0.0408576	0	0.0287082	0	0.0455238	0	3	0	2	0	0	3	0	0	2	0	3	1	0.666667	1	1.66667
GL50803_16773	Hypothetical protein | location=CH991779:674562-677105(-) | length=847	secretory pathway	0	0.0780795	0	0	0.221809	0.221809	-	Only in 4	Only in 4	-	0	0	0	0.0799221	0	0.154316	0	0	0	0	0	0	0	2	0	0	0	0	0	0	0	4	0	0	0.666667	0	0	1.33333
GL50803_16795	Topoisomerase II | location=CH991768:26617-28176(-) | length=519	Cytosol	0	0.873029	0	0	0.00314528	0.00314528	-	Only in 4	Only in 4	-	0	0	0	0.839182	0.969744	0.810161	0	0	0	0	0	0	0	15	0	0	0	18	0	0	0	15	0	0	5	6	0	5
GL50803_16817	Transglutaminase/protease, putative | location=CH991767:707776-709149(+) | length=457	No reliable prediction	0	0.315199	0	0	0.00491675	0.00491675	-	Only in 4	Only in 4	-	0	0	0	0.298376	0.359164	0.288057	0	0	0	0	0	0	0	4	0	0	0	5	0	0	0	4	0	0	1.33333	1.66667	0	1.33333
GL50803_16840	Trichohyalin | location=CH991763:1359149-1363912(+) | length=1587	Nucleus	0	0.0215499	0	0	0.42265	0.42265	-	Only in 4	Only in 4	-	0	0	0	0	0.0646496	0	0	0	0	0	0	0	0	0	0	0	0	3	0	0	0	0	0	0	0	1	0	0
GL50803_16882	Bystin | location=CH991763:1176769-1178208(-) | length=479	No reliable prediction	0	0.196073	0	0	0.225143	0.225143	-	Only in 4	Only in 4	-	0	0	0	0	0.391816	0.196403	0	0	0	0	0	0	0	0	0	0	0	6	0	0	0	3	0	0	0	2	0	1
GL50803_16902	Hypothetical protein | location=CH991771:102657-105641(+) | length=994	Cytosol	0	0.0488233	0	0	0.42265	0.42265	-	Only in 4	Only in 4	-	0	0	0	0	0	0.14647	0	0	0	0	0	0	0	0	0	0	0	0	0	0	0	4	0	0	0	0	0	1.33333
GL50803_16914	Ankyrin repeat protein | location=CH991767:78658-83160(+) | length=1500	Cytosol	0	0.0363873	0	0	0.42265	0.42265	-	Only in 4	Only in 4	-	0	0	0	0.109162	0	0	0	0	0	0	0	0	0	4	0	0	0	0	0	0	0	0	0	0	1.33333	0	0	0
GL50803_16929	Hypothetical protein | location=CH991769:332501-334072(-) | length=523	Cytosol	0	0.242763	0.0696092	0	0.0200514	0.114298	0.42265	Only in 4	0.286737	Only in 8	0	0	0	0.248647	0.179582	0.30006	0	0.208828	0	0	0	0	0	4	0	0	0	3	3	0	0	5	0	0	1.33333	1	1	1.66667
GL50803_16936	High cysteine membrane protein EGF-like | location=CH991782:625143-629708(+) | length=1521	secretory pathway	0	0	0.248054	0.158095	-	0.0208663	0.130344	-	Only in 8	0.637342	0	0	0	0	0	0	0.238498	0.190324	0.31534	0.100297	0.197272	0.176717	0	0	8	3	0	0	6	6	0	0	9	5	2.66667	1	4	4.66667
GL50803_16945	Kinesin-13 | location=CH991782:587732-589876(-) | length=714	Cytosol	0	0.257011	0.0327106	0.0366827	0.0395445	0.0303693	0.939517	Only in 4	0.127273	1.12143	0	0	0	0.186485	0.224478	0.360072	0.0981319	0	0	0.110048	0	0	0	4	2	2	0	5	0	0	0	8	0	0	2	2.33333	0	2.66667
GL50803_16975	DNA topoisomerase II | location=CH991768:263803-268278(+) | length=1491	No reliable prediction	0	0.0138137	0	0	0.42265	0.42265	-	Only in 4	Only in 4	-	0	0	0	0.0414411	0	0	0	0	0	0	0	0	0	2	0	0	0	0	0	0	0	0	0	0	0.666667	0	0	0
GL50803_16998	Hypothetical protein | location=CH991779:741398-743224(+) | length=608	Nucleus	0	0.30416	0.0388516	0	0.00733225	0.00706305	0.42265	Only in 4	0.127734	Only in 8	0	0	0	0.260211	0.350812	0.301455	0	0.116555	0	0	0	0	0	5	0	0	0	7	2	0	0	6	0	0	1.66667	2.33333	0.666667	2
GL50803_17005	Protein 21.6 | location=CH991779:759060-761624(-) | length=854	Nucleus	0	0.159834	0	0	0.00633568	0.00633568	-	Only in 4	Only in 4	-	0	0	0	0.134269	0.172399	0.172834	0	0	0	0	0	0	0	3	0	0	0	4	0	0	0	4	0	0	1	1.33333	0	1.33333
GL50803_17096	Protein 21.1 | location=CH991767:990134-992416(+) | length=760	No reliable prediction	0	0.0448956	0	0	0.42265	0.42265	-	Only in 4	Only in 4	-	0	0	0	0	0.134687	0	0	0	0	0	0	0	0	0	0	0	0	3	0	0	0	0	0	0	0	1	0	0
GL50803_17105	IFT complex B | location=CH991776:255049-260931(-) | length=1960	Cytosol	0	0.189863	0	0	0.0140169	0.0140169	-	Only in 4	Only in 4	-	0	0	0	0.206857	0.144873	0.217858	0	0	0	0	0	0	0	11	0	0	0	8	0	0	0	12	0	0	3.66667	2.66667	0	4
GL50803_17106	26S protease regulatory subunit 8 | location=CH991776:249165-250370(+) | length=401	Cytosol	0	0.0916302	0	0	0.18363	0.18363	-	Only in 4	Only in 4	-	0	0	0	0.139864	0	0.135027	0	0	0	0	0	0	0	2	0	0	0	0	0	0	0	2	0	0	0.666667	0	0	0.666667
GL50803_17110	Hypothetical protein | location=CH991776:234282-237227(+) | length=981	Cytosol	0	0.0430997	0	0	0.42265	0.42265	-	Only in 4	Only in 4	-	0	0	0	0	0.129299	0	0	0	0	0	0	0	0	0	0	0	0	3	0	0	0	0	0	0	0	1	0	0
GL50803_17119	Hypothetical protein | location=CH991768:972537-974840(+) | length=767	Cytosol	0	0.0688088	0	0	0.196675	0.196675	-	Only in 4	Only in 4	-	0	0	0	0.084446	0.12198	0	0	0	0	0	0	0	0	2	0	0	0	3	0	0	0	0	0	0	0.666667	1	0	0
GL50803_17189	Hypothetical protein | location=CH991782:654206-661372(-) | length=2388	Nucleus	0	0.00865457	0	0	0.42265	0.42265	-	Only in 4	Only in 4	-	0	0	0	0	0.0259637	0	0	0	0	0	0	0	0	0	0	0	0	2	0	0	0	0	0	0	0	0.666667	0	0
GL50803_17190	Eukaryotic peptide chain release factor subunit 1 | location=CH991782:650495-651868(+) | length=457	Cytosol	0	0.278414	0	0	0.183504	0.183504	-	Only in 4	Only in 4	-	0	0	0	0	0.417094	0.418148	0	0	0	0	0	0	0	0	0	0	0	6	0	0	0	6	0	0	0	2	0	2
GL50803_17231	Kinase, NEK | location=CH991782:80392-83412(-) | length=1006	No reliable prediction	0	0.250077	0	0.0387673	0.00249323	0.00249323	0.42265	Only in 4	Only in 4	Only in 12	0	0	0	0.267202	0.257312	0.225717	0	0	0	0	0.116302	0	0	8	0	0	0	8	0	3	0	7	0	0	2.66667	2.66667	1	2.33333
GL50803_17244	Ribosomal protein L7a | location=CH991782:175696-176482(+) | length=225	Cytosol	0	0.380825	0.190631	0.308151	0.188609	0.445496	0.558623	Only in 4	0.500574	1.61648	0	0	0	0	0.507056	0.635421	0.277078	0.294815	0	0.466087	0.458366	0	0	0	2	3	0	4	2	3	0	5	0	0	0.666667	2.33333	1.66667	1.66667
GL50803_17262	Hypothetical protein | location=CH991769:432165-433682(+) | length=505	Cytosol	0	0	0.0785055	0	-	0.42265	0.42265	-	Only in 8	Only in 8	0	0	0	0	0	0	0.235517	0	0	0	0	0	0	0	2	0	0	0	0	0	0	0	0	0	0.666667	0	0	0
GL50803_17328	High cysteine membrane protein Group 2 | location=CH991769:527549-531448(+) | length=1299	secretory pathway	0	0	0.0532241	0	-	0.42265	0.42265	-	Only in 8	Only in 8	0	0	0	0	0	0	0.159672	0	0	0	0	0	0	0	4	0	0	0	0	0	0	0	0	0	1.33333	0	0	0
GL50803_17333	Kinesin-2 | location=CH991769:557634-559790(-) | length=718	No reliable prediction	0	0	0.085655	0	-	0.195057	0.195057	-	Only in 8	Only in 8	0	0	0	0	0	0	0.15033	0.106635	0	0	0	0	0	0	3	0	0	0	2	0	0	0	0	0	1	0	0.666667	0
GL50803_17348	Hypothetical protein | location=CH991769:632644-633915(+) | length=423	No reliable prediction	0	0.0448956	0	0	0.42265	0.42265	-	Only in 4	Only in 4	-	0	0	0	0	0.134687	0	0	0	0	0	0	0	0	0	0	0	0	2	0	0	0	0	0	0	0	0.666667	0	0
GL50803_17391	Maebl, putative | location=CH991763:749007-750494(+) | length=495	Nucleus	0	0.209285	0.095464	0.100616	0.0688797	0.376976	0.972156	Only in 4	0.456144	1.05396	0	0	0	0.319688	0.184713	0.123453	0	0.286392	0	0.301847	0	0	0	5	0	4	0	3	4	0	0	2	0	0	1.66667	2.33333	1.33333	0.666667
GL50803_17393	Hypothetical protein | location=CH991763:765269-766288(-) | length=339	No reliable prediction	0	0.133115	0	0	0.183649	0.183649	-	Only in 4	Only in 4	-	0	0	0	0.203438	0.195908	0	0	0	0	0	0	0	0	2	0	0	0	2	0	0	0	0	0	0	0.666667	0.666667	0	0
GL50803_17406	Phosphoinositide-3-kinase, class 3 | location=CH991763:424774-429690(-) | length=1638	Nucleus	0	0	0.0160215	0.0179671	-	0.42265	0.939517	-	Only in 8	1.12143	0	0	0	0	0	0	0.0480646	0	0	0.0539012	0	0	0	0	2	2	0	0	0	0	0	0	0	0	0.666667	0.666667	0	0
GL50803_17451	Deoxynucleoside kinase | location=CH991767:246748-247503(-) | length=251	Cytosol	0	0.291255	0.111375	0.173161	0.000149923	0.247573	0.781471	Only in 4	0.382396	1.55476	0	0	0	0.298376	0.287332	0.288057	0	0.334124	0	0	0.519482	0	0	2	0	0	0	2	2	3	0	2	0	0	0.666667	0.666667	1.66667	0.666667
GL50803_17478	Dynein heavy chain | location=CH991814:325099-341337(+) | length=5412	No reliable prediction	0	0.0172333	0	0	0.253429	0.253429	-	Only in 4	Only in 4	-	0	0	0	0.037297	0	0.0144029	0	0	0	0	0	0	0	5	0	0	0	0	0	0	0	2	0	0	1.66667	0	0	0.666667
GL50803_17483	Chaperone protein dnaJ | location=CH991814:350240-351229(-) | length=329	Cytosol	0	0.0982014	0	0	0.42265	0.42265	-	Only in 4	Only in 4	-	0	0	0	0	0	0.294604	0	0	0	0	0	0	0	0	0	0	0	0	0	0	0	3	0	0	0	0	0	1
GL50803_17531	Hypothetical protein | location=CH991817:45059-46474(-) | length=471	Nucleus	0	0.0463438	0.155188	0.0567991	0.42265	0.352181	0.408219	Only in 4	3.34863	0.366001	0	0	0	0	0.139031	0	0.303892	0.161673	0	0.170397	0	0	0	0	4	2	0	2	2	0	0	0	0	0	1.33333	1.33333	0.666667	0
GL50803_17543	Zinc finger domain | location=CH991768:160629-162458(-) | length=609	Cytosol	0	0.0389267	0	0	0.42265	0.42265	-	Only in 4	Only in 4	-	0	0	0	0	0	0.11678	0	0	0	0	0	0	0	0	0	0	0	0	0	0	0	2	0	0	0	0	0	0.666667
GL50803_17567	Protein phosphatases PP1 regulatory subunit SDS22 | location=CH991764:44877-46658(+) | length=593	Cytosol	0	0.187205	0	0	0.039622	0.039622	-	Only in 4	Only in 4	-	0	0	0	0.22952	0.110512	0.221583	0	0	0	0	0	0	0	4	0	0	0	2	0	0	0	4	0	0	1.33333	0.666667	0	1.33333
GL50803_17571	Trichohyalin | location=CH991764:63899-66979(+) | length=1026	Nucleus	0	0.102435	0	0	0.0291223	0.0291223	-	Only in 4	Only in 4	-	0	0	0	0.0860699	0.13814	0.0830935	0	0	0	0	0	0	0	3	0	0	0	5	0	0	0	3	0	0	1	1.66667	0	1
GL50803_17574	Coiled-coil protein | location=CH991814:105015-106904(-) | length=629	No reliable prediction	0	0.0305672	0	0	0.42265	0.42265	-	Only in 4	Only in 4	-	0	0	0	0	0.0917016	0	0	0	0	0	0	0	0	0	0	0	0	2	0	0	0	0	0	0	0	0.666667	0	0
GL50803_17577	Hypothetical protein | location=CH991814:91885-95115(+) | length=1076	Cytosol	0	0.0240626	0	0	0.42265	0.42265	-	Only in 4	Only in 4	-	0	0	0	0.0721877	0	0	0	0	0	0	0	0	0	2	0	0	0	0	0	0	0	0	0	0	0.666667	0	0	0
GL50803_17585	Protein 21.1 | location=CH991779:319730-321886(+) | length=718	Cytosol	0	0.41345	0	0.0793722	0.0103025	0.0103025	0.183532	Only in 4	Only in 4	Only in 12	0	0	0	0.406876	0.48977	0.343705	0	0	0	0.120053	0.118064	0	0	8	0	2	0	10	0	2	0	7	0	0	2.66667	4	0.666667	2.33333
GL50803_19003	Ribosomal protein L24A | location=CH991767:361396-361704(-) | length=102	Cytosol	0	0.600119	1.08024	1.30843	0.42265	0.58463	0.803678	Only in 4	1.80005	1.21123	0	0	0	0	0	1.80036	1.57011	1.67062	0	1.76077	2.16451	0	0	0	4	4	0	0	4	5	0	5	0	0	1.33333	1.33333	3	1.66667
GL50803_2010	Hypothetical protein | location=CH991762:326055-326720(+) | length=221	Cytosol	0	0.183034	0	0	0.183649	0.183649	-	Only in 4	Only in 4	-	0	0	0	0.279727	0.269373	0	0	0	0	0	0	0	0	2	0	0	0	2	0	0	0	0	0	0	0.666667	0.666667	0	0
GL50803_20195	5~-methylthioadenosine nucleosidase, S-adenosylhomocysteine nucleosidase | location=CH991779:496848-497645(-) | length=265	No reliable prediction	0	0.253848	0	0.103575	0.183504	0.183504	0.42265	Only in 4	Only in 4	Only in 12	0	0	0	0	0.380292	0.381252	0	0	0	0.310724	0	0	0	0	0	2	0	3	0	0	0	3	0	0	0	1.66667	0	1
GL50803_21318	hypothetical protein | location=CH991763:203262-205913(+) | length=883	Cytosol	0	0.0563878	0.0321273	0.0671611	0.18363	0.601214	0.49299	Only in 4	0.569757	2.09047	0	0	0	0.0860699	0	0.0830935	0	0.096382	0	0.101583	0.0999003	0	0	2	0	2	0	0	2	2	0	2	0	0	0.666667	0.666667	1.33333	0.666667
GL50803_21331	26S protease regulatory subunit 7 | location=CH991814:114237-115442(-) | length=401	Cytosol	0	0.205496	0	0	0.183504	0.183504	-	Only in 4	Only in 4	-	0	0	0	0	0.307855	0.308633	0	0	0	0	0	0	0	0	0	0	0	4	0	0	0	4	0	0	0	1.33333	0	1.33333
GL50803_21411	ABC transporter, ATP-binding protein | location=CH991767:187578-193514(+) | length=1978	secretory pathway	0	0.0252861	0.0411957	0	0.42265	0.652363	0.183896	Only in 4	1.62919	Only in 8	0	0	0	0.0758583	0	0	0.0598771	0.0637101	0	0	0	0	0	4	3	0	0	0	3	0	0	0	0	0	2.33333	0	1	0
GL50803_2198	Serine/threonine protein phosphatase 5 | location=CH991782:131629-133170(+) | length=513	Cytosol	0	0.449361	0	0	0.0370408	0.0370408	-	Only in 4	Only in 4	-	0	0	0	0.5738	0.497305	0.276978	0	0	0	0	0	0	0	10	0	0	0	9	0	0	0	5	0	0	3.33333	3	0	1.66667
GL50803_22629	Hypothetical protein | location=CH991767:1725475-1726884(-) | length=469	Cytosol	0	0.0423614	0	0	0.42265	0.42265	-	Only in 4	Only in 4	-	0	0	0	0	0	0.127084	0	0	0	0	0	0	0	0	0	0	0	0	0	0	0	2	0	0	0	0	0	0.666667
GL50803_22677	Nitroreductase Fd-NR2 | location=CH991769:887175-887969(-) | length=264	Cytosol	0	0.0718329	0	0	0.42265	0.42265	-	Only in 4	Only in 4	-	0	0	0	0	0.215499	0	0	0	0	0	0	0	0	0	0	0	0	2	0	0	0	0	0	0	0	0.666667	0	0
GL50803_2338	Hypothetical protein | location=CH991776:8680-9324(-) | length=214	No reliable prediction	0	0.159844	0.112151	0.123686	0.42265	0.820367	0.948264	Only in 4	0.701626	1.10286	0	0	0	0.479533	0	0	0.336452	0	0	0	0.371058	0	0	3	2	0	0	0	0	2	0	0	0	0	1.66667	0	0.666667	0
GL50803_23492	Protein 21.1 | location=CH991768:224828-227059(-) | length=743	Cytosol	0	0.0351289	0	0	0.42265	0.42265	-	Only in 4	Only in 4	-	0	0	0	0	0	0.105387	0	0	0	0	0	0	0	0	0	0	0	0	0	0	0	2	0	0	0	0	0	0.666667
GL50803_23602	RTCB PROTEIN | location=CH991779:472920-474668(-) | length=582	Cytosol	0	0.355384	0	0	0.00316223	0.00316223	-	Only in 4	Only in 4	-	0	0	0	0.382067	0.367925	0.31616	0	0	0	0	0	0	0	7	0	0	0	7	0	0	0	6	0	0	2.33333	2.33333	0	2
GL50803_24279	Hypothetical protein | location=CH991767:1768518-1770899(-) | length=793	Cytosol	0	0.140658	0	0	0.00919235	0.00919235	-	Only in 4	Only in 4	-	0	0	0	0.15704	0.151227	0.113707	0	0	0	0	0	0	0	4	0	0	0	4	0	0	0	3	0	0	1.33333	1.33333	0	1
GL50803_2452	Ornithine cyclodeaminase | location=CH991761:279128-280123(+) | length=331	Cytosol	0	0.108021	0	0	0.42265	0.42265	-	Only in 4	Only in 4	-	0	0	0	0	0	0.324064	0	0	0	0	0	0	0	0	0	0	0	0	0	0	0	3	0	0	0	0	0	1
GL50803_24590	Protein 21.1 | location=CH991767:100962-103874(+) | length=970	Cytosol	0	0.197763	0.0566312	0.061393	0.00563363	0.122241	0.94562	Only in 4	0.286359	1.08408	0	0	0	0.227575	0.182626	0.183087	0	0.169894	0	0.0895307	0	0.0946484	0	6	0	2	0	5	4	0	0	5	0	2	2	2.33333	1.33333	2.33333
GL50803_2483	Kinase, NEK | location=CH991762:16339-17868(-) | length=509	Cytosol	0	0.0872901	0	0	0.42265	0.42265	-	Only in 4	Only in 4	-	0	0	0	0	0	0.26187	0	0	0	0	0	0	0	0	0	0	0	0	0	0	0	4	0	0	0	0	0	1.33333
GL50803_24979	Hypothetical protein | location=CH991782:713153-714193(+) | length=346	secretory pathway	0	0.439019	0	0	0.042732	0.042732	-	Only in 4	Only in 4	-	0	0	0	0.626589	0.344798	0.345669	0	0	0	0	0	0	0	7	0	0	0	4	0	0	0	4	0	0	2.33333	1.33333	0	1.33333
GL50803_25205	Hypothetical protein | location=CH991767:372157-375897(+) | length=1246	No reliable prediction	0	0.0770668	0	0	0.183649	0.183649	-	Only in 4	Only in 4	-	0	0	0	0.11778	0.11342	0	0	0	0	0	0	0	0	3	0	0	0	3	0	0	0	0	0	0	1	1	0	0
GL50803_25816	High cysteine membrane protein Group 1 | location=CH991767:1240302-1243115(-) | length=937	secretory pathway	0	0	0.787187	0.762673	-	0.00295342	0.828705	-	Only in 8	0.968858	0	0	0	0	0	0	0.801759	0.853083	0.70672	0.674338	0.663168	0.950512	0	0	16	12	0	0	16	12	0	0	12	16	5.33333	4	9.33333	9.33333
GL50803_26364	Hypothetical protein | location=CH991762:14453-16318(+) | length=621	Nucleus	0	0.10472	0	0	0.18363	0.18363	-	Only in 4	Only in 4	-	0	0	0	0.159844	0	0.154316	0	0	0	0	0	0	0	3	0	0	0	0	0	0	0	3	0	0	1	0	0	1
GL50803_27364	hypothetical protein | location=CH991769:763201-764499(+) | length=432	No reliable prediction	0	0.138137	0	0	0.42265	0.42265	-	Only in 4	Only in 4	-	0	0	0	0.414411	0	0	0	0	0	0	0	0	0	5	0	0	0	0	0	0	0	0	0	0	1.66667	0	0	0
GL50803_28234	Adenylate kinase | location=CH991771:20681-21538(+) | length=285	Cytosol	0	0.183034	0	0	0.183649	0.183649	-	Only in 4	Only in 4	-	0	0	0	0.279727	0.269373	0	0	0	0	0	0	0	0	2	0	0	0	2	0	0	0	0	0	0	0.666667	0.666667	0	0
GL50803_28379	Multidrug resistance-associated protein 1 | location=CH991782:1191330-1195841(-) | length=1503	Cytosol	0	0.100595	0	0.0297035	0.00491675	0.00491675	0.42265	Only in 4	Only in 4	Only in 12	0	0	0	0.0952263	0.114627	0.0919332	0	0	0	0	0	0.0891105	0	4	0	0	0	5	0	0	0	4	0	3	1.33333	1.66667	0	2.33333
GL50803_2897	Furin precursor putative serine protease | location=CH991779:684881-687205(+) | length=774	secretory pathway	0	0	0	0.648549	-	-	0.0142235	-	-	Only in 12	0	0	0	0	0	0	0	0	0	0.609498	0.799203	0.536948	0	0	0	6	0	0	0	8	0	0	0	5	0	2	2.66667	1.66667
GL50803_29327	Hypothetical protein | location=CH991762:314012-314614(+) | length=200	Cytosol	0	0	0.11933	0	-	0.42265	0.42265	-	Only in 8	Only in 8	0	0	0	0	0	0	0	0.35799	0	0	0	0	0	0	0	0	0	0	2	0	0	0	0	0	0	0	0.666667	0
GL50803_29490	Copine I | location=CH991763:379762-380556(-) | length=264	Cytosol	0	0.195478	0	0	0.18363	0.18363	-	Only in 4	Only in 4	-	0	0	0	0.298376	0	0.288057	0	0	0	0	0	0	0	2	0	0	0	0	0	0	0	2	0	0	0.666667	0	0	0.666667
GL50803_2980	20S proteasome alpha subunit 5 | location=CH991763:819195-819932(+) | length=245	Cytosol	0	0.199838	0	0	0.199546	0.199546	-	Only in 4	Only in 4	-	0	0	0	0	0.239443	0.360072	0	0	0	0	0	0	0	0	0	0	0	2	0	0	0	3	0	0	0	0.666667	0	1
GL50803_3021	Hypothetical protein | location=CH991814:291966-292889(-) | length=307	Cytosol	0	0.0900179	0	0	0.42265	0.42265	-	Only in 4	Only in 4	-	0	0	0	0	0	0.270054	0	0	0	0	0	0	0	0	0	0	0	0	0	0	0	2	0	0	0	0	0	0.666667
GL50803_3098	Hypothetical protein | location=CH991782:76840-77982(+) | length=380	Cytosol	0	0.264934	0	0	0.19157	0.19157	-	Only in 4	Only in 4	-	0	0	0	0	0.453681	0.341121	0	0	0	0	0	0	0	0	0	0	0	4	0	0	0	3	0	0	0	1.33333	0	1
GL50803_3256	EH domain binding protein epsin 2 | location=CH991767:1536754-1537971(+) | length=405	No reliable prediction	0	0.224705	0.254753	0.32741	0.199173	0.876632	0.751275	Only in 4	1.13372	1.28521	0	0	0	0	0.40406	0.270054	0.294396	0.469862	0	0.495217	0.487014	0	0	0	2	3	0	3	3	3	0	2	0	0	0.666667	2	2	0.666667
GL50803_32730	Hypothetical protein | location=CH991776:174861-179888(-) | length=1675	Cytosol	0	0.0148483	0	0	0.42265	0.42265	-	Only in 4	Only in 4	-	0	0	0	0	0	0.0445449	0	0	0	0	0	0	0	0	0	0	0	0	0	0	0	2	0	0	0	0	0	0.666667
GL50803_33218	Dynein intermediate chain | location=CH991763:820017-822290(-) | length=757	No reliable prediction	0	0.0293936	0	0	0.42265	0.42265	-	Only in 4	Only in 4	-	0	0	0	0	0	0.0881808	0	0	0	0	0	0	0	0	0	0	0	0	0	0	0	2	0	0	0	0	0	0.666667
GL50803_33989	hypothetical protein | location=CH991782:1027651-1028589(-) | length=312	No reliable prediction	0	0.189949	0	0	0.000149923	0.000149923	-	Only in 4	Only in 4	-	0	0	0	0.194593	0.18739	0.187863	0	0	0	0	0	0	0	2	0	0	0	2	0	0	0	2	0	0	0.666667	0.666667	0	0.666667
GL50803_34058	Mismatch repair protein | location=CH991768:1144621-1147941(-) | length=1106	No reliable prediction	0	0.0378068	0	0	0.42265	0.42265	-	Only in 4	Only in 4	-	0	0	0	0	0.11342	0	0	0	0	0	0	0	0	0	0	0	0	4	0	0	0	0	0	0	0	1.33333	0	0
GL50803_34093	Hypothetical protein | location=CH991779:73317-73550(+) | length=77	Cytosol	0	0	0.417655	0	-	0.42265	0.42265	-	Only in 8	Only in 8	0	0	0	0	0	0	0	1.25297	0	0	0	0	0	0	0	0	0	0	2	0	0	0	0	0	0	0	0.666667	0
GL50803_34684	DEAD box RNA helicase Vasa | location=CH991776:22645-23994(+) | length=449	Cytosol	0	1.08166	0.148829	0.184981	0.00224372	0.0020339	0.793726	Only in 4	0.137593	1.24291	0	0	0	1.15282	1.11014	0.982014	0.142737	0.303749	0	0.240105	0.314837	0	0	17	2	3	0	17	4	4	0	15	0	0	6.33333	6.66667	2.66667	5
GL50803_3470	ABC transporter family protein | location=CH991768:1252365-1255706(-) | length=1113	mitochondrion	0	0	0	0.0545684	-	-	0.183532	-	-	Only in 12	0	0	0	0	0	0	0	0	0	0.0825362	0.081169	0	0	0	0	2	0	0	0	2	0	0	0	0	0	0.666667	0.666667	0
GL50803_35428	Valine-tRNA ligase | location=CH991768:1040114-1043770(-) | length=1218	Cytosol	0	0.0811019	0	0	0.012567	0.012567	-	Only in 4	Only in 4	-	0	0	0	0.0994586	0.0718329	0.0720143	0	0	0	0	0	0	0	4	0	0	0	3	0	0	0	3	0	0	1.33333	1	0	1
GL50803_35670	Zinc finger domain | location=CH991769:930166-931350(-) | length=394	Nucleus	0	0.242385	0	0	0.0085698	0.0085698	-	Only in 4	Only in 4	-	0	0	0	0.223782	0.287332	0.216043	0	0	0	0	0	0	0	3	0	0	0	4	0	0	0	3	0	0	1	1.33333	0	1
GL50803_36069	Ribosomal protein L34 | location=CH991779:892738-893100(-) | length=120	No reliable prediction	0	0.270054	0	0.330145	0.42265	0.42265	0.42265	Only in 4	Only in 4	Only in 12	0	0	0	0	0	0.810161	0	0	0	0.990434	0	0	0	0	0	3	0	0	0	0	0	3	0	0	0	1	0	1
GL50803_3678	Vacuolar ATP synthase subunit D | location=CH991767:383814-384620(+) | length=268	mitochondrion	0	0.17129	0	0	0.199546	0.199546	-	Only in 4	Only in 4	-	0	0	0	0	0.205237	0.308633	0	0	0	0	0	0	0	0	0	0	0	2	0	0	0	3	0	0	0	0.666667	0	1
GL50803_3746	Hypothetical protein | location=CH991779:426688-429993(-) | length=1101	Nucleus	0	0.0513643	0.0221142	0	0.196675	0.450107	0.42265	Only in 4	0.430537	Only in 8	0	0	0	0.0630371	0.0910558	0	0.0663427	0	0	0	0	0	0	2	2	0	0	3	0	0	0	0	0	0	1.33333	1	0	0
GL50803_3822	Dipeptidyl-peptidase III | location=CH991767:1852504-1854588(+) | length=694	Cytosol	0	0.288017	0	0.0541127	0.00216397	0.00216397	0.42265	Only in 4	Only in 4	Only in 12	0	0	0	0.279727	0.314269	0.270054	0	0	0	0	0.162338	0	0	6	0	0	0	7	0	3	0	6	0	0	2	2.33333	1	2
GL50803_3910	Hypothetical protein | location=CH991768:740427-740798(+) | length=123	Cytosol	0	0.179582	0.509505	0.541127	0.42265	0.379396	0.961741	Only in 4	2.83717	1.06206	0	0	0	0	0.538747	0	0.588792	0.939724	0	0	1.62338	0	0	0	2	0	0	2	3	5	0	0	0	0	0.666667	0.666667	2.66667	0
GL50803_3983	5~ nucleotidase family protein | location=CH991814:66130-67929(+) | length=599	Cytosol	0	0.126706	0	0	0.202245	0.202245	-	Only in 4	Only in 4	-	0	0	0	0.231498	0.14862	0	0	0	0	0	0	0	0	3	0	0	0	2	0	0	0	0	0	0	1	0.666667	0	0
GL50803_40016	Protein 21.1 | location=CH991779:916987-918966(+) | length=659	No reliable prediction	0	0.246543	0.169182	0.0531834	0.194453	0.609794	0.148126	Only in 4	0.686215	0.314356	0	0	0	0	0.430997	0.308633	0.134581	0.214794	0.158171	0	0	0.15955	0	0	2	0	0	7	3	0	0	5	2	2	0.666667	2.33333	1	3
GL50803_40067	Hypothetical protein | location=CH991814:80733-82196(+) | length=487	Cytosol	0	0.0972186	0	0.0702002	0.199546	0.199546	0.42265	Only in 4	Only in 4	Only in 12	0	0	0	0	0.116486	0.17517	0	0	0	0	0.210601	0	0	0	0	0	0	2	0	3	0	3	0	0	0	0.666667	1	1
GL50803_40228	Hypothetical protein | location=CH991779:1099270-1105395(+) | length=2041	No reliable prediction	0	0.0109113	0	0	0.42265	0.42265	-	Only in 4	Only in 4	-	0	0	0	0	0	0.0327338	0	0	0	0	0	0	0	0	0	0	0	0	0	0	0	2	0	0	0	0	0	0.666667
GL50803_40369	Hypothetical protein | location=CH991768:365729-369979(+) | length=1416	secretory pathway	0	0.0161422	0	0	0.42265	0.42265	-	Only in 4	Only in 4	-	0	0	0	0	0.0484267	0	0	0	0	0	0	0	0	0	0	0	0	2	0	0	0	0	0	0	0	0.666667	0	0
GL50803_40376	High cysteine non-variant cyst protein | location=CH991768:338052-342881(+) | length=1609	No reliable prediction	0	0	0.250875	0.410363	-	0.0592085	0.115357	-	Only in 8	1.63573	0	0	0	0	0	0	0.373836	0.159107	0.219681	0.461154	0.371058	0.398875	0	0	10	11	0	0	4	9	0	0	5	9	3.33333	3.66667	4.33333	4.66667
GL50803_40390	Protein 21.1 | location=CH991768:152285-156049(+) | length=1254	Nucleus	0	0	0.0205036	0.0310236	-	0.42265	0.793324	-	Only in 8	1.51308	0	0	0	0	0	0	0	0	0.0615108	0	0	0.0930709	0	0	0	0	0	0	0	0	0	0	2	3	0	0	0	1.66667
GL50803_40521	Hypothetical protein | location=CH991767:1863877-1864755(+) | length=292	Cytosol	0	0.0877576	0	0	0.42265	0.42265	-	Only in 4	Only in 4	-	0	0	0	0.263273	0	0	0	0	0	0	0	0	0	2	0	0	0	0	0	0	0	0	0	0	0.666667	0	0	0
GL50803_4079	Protein phosphatase PP2A regulatory subunit B | location=CH991779:1224216-1225634(-) | length=472	Cytosol	0	0.0718329	0	0	0.42265	0.42265	-	Only in 4	Only in 4	-	0	0	0	0	0.215499	0	0	0	0	0	0	0	0	0	0	0	0	3	0	0	0	0	0	0	0	1	0	0
GL50803_41834	Hypothetical protein | location=CH991801:109490-115921(+) | length=2143	Nucleus	0	0	0	0.0277173	-	-	0.183532	-	-	Only in 12	0	0	0	0	0	0	0	0	0	0.0419231	0.0412287	0	0	0	0	2	0	0	0	2	0	0	0	0	0	0.666667	0.666667	0
GL50803_41942	High cysteine membrane protein Group 6 | location=CH991814:257318-259045(+) | length=575	Cytosol	0	0	0.568938	1.04602	-	0.19099	0.240239	-	Only in 8	1.83856	0	0	0	0	0	0	0.969774	0.737039	0	1.16522	1.06952	0.903335	0	0	14	15	0	0	10	14	0	0	0	11	4.66667	5	8	3.66667
GL50803_4197	Phosphatidylinositol transfer protein alpha isoform | location=CH991769:25438-26475(+) | length=345	Cytosol	0	0.419087	0.0642546	0.0666002	0.0111359	0.0137107	0.980995	Only in 4	0.153321	1.0365	0	0	0	0.34428	0.414421	0.498561	0	0.192764	0	0	0.199801	0	0	4	0	0	0	5	2	2	0	6	0	0	1.33333	1.66667	1.33333	2
GL50803_4202	Kinase, NEK | location=CH991762:407860-409254(-) | length=464	No reliable prediction	0	0	0	0.0620473	-	-	0.42265	-	-	Only in 12	0	0	0	0	0	0	0	0	0	0	0	0.186142	0	0	0	0	0	0	0	0	0	0	0	2	0	0	0	0.666667
GL50803_4204	MutT/nudix family protein | location=CH991762:406370-407113(-) | length=247	Cytosol	0	0.135027	0	0	0.42265	0.42265	-	Only in 4	Only in 4	-	0	0	0	0	0	0.405081	0	0	0	0	0	0	0	0	0	0	0	0	0	0	0	3	0	0	0	0	0	1
GL50803_42442	Transitional endoplasmic reticulum ATPase | location=CH991779:1380303-1382729(+) | length=808	Nucleus	0	0.0456658	0	0	0.183504	0.183504	-	Only in 4	Only in 4	-	0	0	0	0	0.0684123	0.0685851	0	0	0	0	0	0	0	0	0	0	0	2	0	0	0	2	0	0	0	0.666667	0	0.666667
GL50803_4331	26S proteasome non-ATPase regulatory subunit 6 | location=CH991771:18257-19483(+) | length=408	Cytosol	0	0.133115	0	0	0.183649	0.183649	-	Only in 4	Only in 4	-	0	0	0	0.203438	0.195908	0	0	0	0	0	0	0	0	2	0	0	0	2	0	0	0	0	0	0	0.666667	0.666667	0	0
GL50803_4365	26S protease regulatory subunit 6A | location=CH991767:1685117-1686622(+) | length=501	Cytosol	0	0.110652	0.0901524	0.0444001	0.183504	0.789022	0.510393	Only in 4	0.81474	0.492501	0	0	0	0	0.165768	0.166187	0	0.128509	0.141948	0	0.1332	0	0	0	0	0	0	3	2	2	0	3	2	0	0	1	1.33333	1.66667
GL50803_4507	CTP synthase/UTP-ammonia lyase | location=CH991782:1086765-1089452(-) | length=895	Cytosol	0	0.163471	0	0	0.202046	0.202046	-	Only in 4	Only in 4	-	0	0	0	0.298376	0	0.192038	0	0	0	0	0	0	0	6	0	0	0	0	0	0	0	4	0	0	2	0	0	1.33333
GL50803_4627	Hypothetical protein | location=CH991782:1074569-1077766(+) | length=1065	No reliable prediction	0	0.234259	0	0	0.0262437	0.0262437	-	Only in 4	Only in 4	-	0	0	0	0.295561	0.162641	0.244577	0	0	0	0	0	0	0	7	0	0	0	4	0	0	0	6	0	0	2.33333	1.33333	0	2
GL50803_480	Translation initiation inhibitor | location=CH991769:153981-154343(-) | length=120	Cytosol	0	0	0	0.157419	-	-	0.42265	-	-	Only in 12	0	0	0	0	0	0	0	0	0	0	0.472256	0	0	0	0	0	0	0	0	2	0	0	0	0	0	0	0.666667	0
GL50803_4812	Beta-giardin | location=CH991793:172937-173755(-) | length=272	Cytosol	0	4.22227	4.31114	4.56233	0.190026	0.978592	0.941143	Only in 4	1.02105	1.05827	0	0	0	0	5.52801	7.13881	0	7.51779	5.41562	0	6.88878	6.79822	0	0	0	0	0	59	69	61	0	76	45	56	0	19.6667	43.3333	59
GL50803_4912	Kinase, NEK | location=CH991782:194738-195628(+) | length=296	Cytosol	0	0.5345	0	0.11544	0.00919235	0.00919235	0.42265	Only in 4	Only in 4	Only in 12	0	0	0	0.596752	0.574663	0.432086	0	0	0	0	0.346321	0	0	4	0	0	0	4	0	2	0	3	0	0	1.33333	1.33333	0.666667	1
GL50803_5010	Ser/Thr phosphatase PP2A-2 catalytic subunit | location=CH991767:870099-871133(-) | length=344	secretory pathway	0	0.450371	0	0.0824574	0.00511394	0.00511394	0.42265	Only in 4	Only in 4	Only in 12	0	0	0	0.426251	0.410474	0.514388	0	0	0	0	0.247372	0	0	4	0	0	0	4	0	2	0	5	0	0	1.33333	1.33333	0.666667	1.66667
GL50803_5012	Hypothetical protein | location=CH991767:871411-872547(-) | length=378	Cytosol	0	0.175712	0	0	0.183649	0.183649	-	Only in 4	Only in 4	-	0	0	0	0.268538	0.258598	0	0	0	0	0	0	0	0	3	0	0	0	3	0	0	0	0	0	0	1	1	0	0
GL50803_5186	Hypothetical protein | location=CH991779:608447-613927(+) | length=1826	Nucleus	0	0.0201605	0.0141451	0.0393943	0.42265	0.820367	0.381451	Only in 4	0.701626	2.785	0	0	0	0.0604816	0	0	0.0424354	0	0	0.0713826	0.0468002	0	0	3	2	3	0	0	0	2	0	0	0	0	1.66667	1	0.666667	0
GL50803_5188	Protein 21.1 | location=CH991779:615437-616996(+) | length=519	Cytosol	0	0.154883	0	0	0.189742	0.189742	-	Only in 4	Only in 4	-	0	0	0	0.203438	0.261211	0	0	0	0	0	0	0	0	3	0	0	0	4	0	0	0	0	0	0	1	1.33333	0	0
GL50803_5333	Calmodulin | location=CH991761:186510-186971(+) | length=153	Cytosol	0	0.223782	0.235517	0	0.42265	0.972921	0.42265	Only in 4	1.05244	Only in 8	0	0	0	0.671346	0	0	0.70655	0	0	0	0	0	0	3	3	0	0	0	0	0	0	0	0	0	2	0	0	0
GL50803_5345	DinF protein | location=CH991767:727314-728912(-) | length=532	Cytosol	0	0	0.0928123	0	-	0.42265	0.42265	-	Only in 8	Only in 8	0	0	0	0	0	0	0	0.278437	0	0	0	0	0	0	0	0	0	0	3	0	0	0	0	0	0	0	1	0
GL50803_5346	Kinase, NEK | location=CH991767:725766-727247(+) | length=493	Cytosol	0	0.400966	0.100645	0.199509	0.00938264	0.0121395	0.204221	Only in 4	0.251006	1.98231	0	0	0	0.447564	0.323248	0.432086	0.176637	0.125297	0	0.264116	0.194806	0.139606	0	8	3	4	0	6	2	3	0	8	0	2	3.66667	3.33333	1.66667	3.33333
GL50803_5435	Cyst wall protein 2 | location=CH991782:1061837-1062925(-) | length=362	secretory pathway	0	0	1.62497	2.54034	-	0.000337543	0.0359381	-	Only in 8	1.56331	0	0	0	0	0	0	1.68226	1.61096	1.58171	2.82981	2.59741	2.19381	0	0	10	15	0	0	9	14	0	0	8	11	3.33333	5	7.66667	6.33333
GL50803_5567	hypothetical protein | location=CH991763:1038417-1040768(+) | length=783	Nucleus	0	0.0440904	0	0	0.42265	0.42265	-	Only in 4	Only in 4	-	0	0	0	0	0	0.132271	0	0	0	0	0	0	0	0	0	0	0	0	0	0	0	3	0	0	0	0	0	1
GL50803_5593	Ribosomal protein L11 | location=CH991767:1410365-1410886(+) | length=173	Cytosol	0	0.655324	0.167062	0	0.000149923	0.0995062	0.42265	Only in 4	0.254931	Only in 8	0	0	0	0.671346	0.646496	0.648129	0	0.501186	0	0	0	0	0	3	0	0	0	3	2	0	0	3	0	0	1	1	0.666667	1
GL50803_5615	Hypothetical protein | location=CH991782:237981-239039(-) | length=352	No reliable prediction	0	0.135625	0	0.0846099	0.42265	0.42265	0.42265	Only in 4	Only in 4	Only in 12	0	0	0	0.406876	0	0	0	0	0	0	0	0.25383	0	4	0	0	0	0	0	0	0	0	0	2	1.33333	0	0	0.666667
GL50803_5749	hypothetical protein | location=CH991763:185509-187539(+) | length=676	No reliable prediction	0	0.0359164	0	0	0.42265	0.42265	-	Only in 4	Only in 4	-	0	0	0	0	0.107749	0	0	0	0	0	0	0	0	0	0	0	0	2	0	0	0	0	0	0	0	0.666667	0	0
GL50803_5772	CDC72 | location=CH991782:925956-927185(+) | length=409	Cytosol	0	0.395428	0	0	0.124257	0.124257	-	Only in 4	Only in 4	-	0	0	0	0.68856	0.331536	0.166187	0	0	0	0	0	0	0	8	0	0	0	4	0	0	0	2	0	0	2.66667	1.33333	0	0.666667
GL50803_5800	Hypothetical protein | location=CH991763:965088-965894(+) | length=268	Cytosol	0	0.629445	0	0	0.19185	0.19185	-	Only in 4	Only in 4	-	0	0	0	0	0.80812	1.08021	0	0	0	0	0	0	0	0	0	0	0	6	0	0	0	8	0	0	0	2	0	2.66667
GL50803_5810	Hypothetical protein | location=CH991779:1110785-1111180(-) | length=131	Cytosol	0	0	0.417655	0.324676	-	0.42265	0.869513	-	Only in 8	0.777378	0	0	0	0	0	0	0	1.25297	0	0	0.974028	0	0	0	0	0	0	0	4	3	0	0	0	0	0	0	2.33333	0
GL50803_5845	Ribosomal protein S8 | location=CH991782:500172-500696(-) | length=174	Cytosol	0	0.539503	0.208828	0.360751	0.188609	0.395895	0.738239	Only in 4	0.387074	1.72751	0	0	0	0	0.718329	0.900179	0	0.626483	0	0	1.08225	0	0	0	0	0	0	4	3	5	0	5	0	0	0	1.33333	2.66667	1.66667
GL50803_5867	Cysteinyl-tRNA synthetase | location=CH991779:869238-871175(-) | length=645	Cytosol	0	0.0817108	0	0	0.199173	0.199173	-	Only in 4	Only in 4	-	0	0	0	0	0.146931	0.0982014	0	0	0	0	0	0	0	0	0	0	0	3	0	0	0	2	0	0	0	1	0	0.666667
GL50803_6022	Ribosomal protein S20 | location=CH991779:204090-204470(-) | length=126	Cytosol	0	0	0.224302	0	-	0.42265	0.42265	-	Only in 8	Only in 8	0	0	0	0	0	0	0.672905	0	0	0	0	0	0	0	2	0	0	0	0	0	0	0	0	0	0.666667	0	0	0
GL50803_6048	Hypothetical protein | location=CH991767:1220792-1222126(-) | length=444	Nucleus	0	0.0695157	0	0	0.42265	0.42265	-	Only in 4	Only in 4	-	0	0	0	0	0.208547	0	0	0	0	0	0	0	0	0	0	0	0	3	0	0	0	0	0	0	0	1	0	0
GL50803_6133	Ribosomal protein L35 | location=CH991767:357833-358291(+) | length=152	Cytosol	0	0.149188	0.167062	0	0.42265	0.940273	0.42265	Only in 4	1.11981	Only in 8	0	0	0	0.447564	0	0	0	0.501186	0	0	0	0	0	2	0	0	0	0	2	0	0	0	0	0	0.666667	0	0.666667	0
GL50803_6170	Coatomer delta subunit | location=CH991767:408681-409589(+) | length=302	Cytosol	0	0.108021	0	0.218638	0.42265	0.42265	0.200613	Only in 4	Only in 4	Only in 12	0	0	0	0	0	0.324064	0	0	0	0.396174	0.259741	0	0	0	0	3	0	0	0	2	0	3	0	0	0	1	0.666667	1
GL50803_6171	Hypothetical protein | location=CH991767:408096-408551(-) | length=151	Cytosol	0	0.110791	0.192764	0.336366	0.42265	0.735471	0.614101	Only in 4	1.73988	1.74497	0	0	0	0	0	0.332374	0	0.578292	0	0.609498	0.399601	0	0	0	0	3	0	0	3	2	0	2	0	0	0	1	1.66667	0.666667
GL50803_6185	Hypothetical protein | location=CH991782:65437-66078(+) | length=213	No reliable prediction	0	0.229938	0	0	0.000149923	0.000149923	-	Only in 4	Only in 4	-	0	0	0	0.23556	0.226841	0.227414	0	0	0	0	0	0	0	2	0	0	0	2	0	0	0	2	0	0	0.666667	0.666667	0	0.666667
GL50803_6289	FixW protein, putative | location=CH991767:701832-702233(+) | length=133	Cytosol	0	0.549781	0.392528	0	0.18363	0.761102	0.42265	Only in 4	0.713971	Only in 8	0	0	0	0.839182	0	0.810161	1.17758	0	0	0	0	0	0	3	4	0	0	0	0	0	0	3	0	0	2.33333	0	0	1
GL50803_6304	Fe-hydrogenase-1 | location=CH991782:520461-521885(-) | length=474	Cytosol	0	0.222042	0	0	0.0295785	0.0295785	-	Only in 4	Only in 4	-	0	0	0	0.186485	0.179582	0.30006	0	0	0	0	0	0	0	3	0	0	0	3	0	0	0	5	0	0	1	1	0	1.66667
GL50803_6330	Hypothetical protein | location=CH991763:728158-728973(-) | length=271	Cytosol	0	1.26264	0.209348	0.35692	0.00203443	0.0301342	0.553972	Only in 4	0.165802	1.70491	0	0	0	1.34269	1.29299	1.15223	0.628044	0	0	0.352154	0.346321	0.372284	0	9	4	2	0	9	0	2	0	8	0	2	4.33333	3.66667	0.666667	3.33333
GL50803_6367	Hypothetical protein | location=CH991782:320404-321231(+) | length=275	Cytosol	0	0	0.0928123	0	-	0.42265	0.42265	-	Only in 8	Only in 8	0	0	0	0	0	0	0	0.278437	0	0	0	0	0	0	0	0	0	0	2	0	0	0	0	0	0	0	0.666667	0
GL50803_6469	Hypothetical protein | location=CH991782:1177826-1178476(-) | length=216	secretory pathway	0	0.130935	0.142737	0.157419	0.42265	0.954357	0.948264	Only in 4	1.09014	1.10286	0	0	0	0	0	0.392805	0.428212	0	0	0	0.472256	0	0	0	2	0	0	0	0	2	0	2	0	0	0.666667	0	0.666667	0.666667
GL50803_6509	Neurogenic locus notch-like protein | location=CH991763:672876-675530(+) | length=884	secretory pathway	0	0	0.292299	0	-	0.0463068	0.0463068	-	Only in 8	Only in 8	0	0	0	0	0	0	0.412154	0.187945	0.276799	0	0	0	0	0	7	0	0	0	3	0	0	0	4	0	2.33333	0	1	1.33333
GL50803_6531	Hypothetical protein | location=CH991767:746426-747565(-) | length=379	Cytosol	0	0.196722	0	0	0.0235646	0.0235646	-	Only in 4	Only in 4	-	0	0	0	0.25821	0.165768	0.166187	0	0	0	0	0	0	0	3	0	0	0	2	0	0	0	2	0	0	1	0.666667	0	0.666667
GL50803_6564	PcnA | location=CH991776:105844-106743(+) | length=299	Cytosol	0	0.221181	0	0.189486	0.0179222	0.0179222	0.198145	Only in 4	Only in 4	Only in 12	0	0	0	0.194593	0.281085	0.187863	0	0	0	0.229666	0.338792	0	0	2	0	2	0	3	0	3	0	2	0	0	0.666667	1.66667	1	0.666667
GL50803_6589	Protein 21.1 | location=CH991782:489689-492484(+) | length=931	Cytosol	0	0.0438788	0	0	0.42265	0.42265	-	Only in 4	Only in 4	-	0	0	0	0.131636	0	0	0	0	0	0	0	0	0	3	0	0	0	0	0	0	0	0	0	0	1	0	0	0
GL50803_6617	Hypothetical protein | location=CH991767:579918-581606(-) | length=562	secretory pathway	0	0.25701	0.0451519	0.0503086	0.0436148	0.0436799	0.942897	Only in 4	0.175681	1.11421	0	0	0	0.362889	0.232972	0.17517	0	0.135456	0	0	0	0.150926	0	6	0	0	0	4	2	0	0	3	0	2	2	1.33333	0.666667	1.66667
GL50803_6724	Protein F17L21.10 | location=CH991768:496200-496568(-) | length=122	Cytosol	0	0.719055	0.471033	0.352154	0.199173	0.703893	0.850424	Only in 4	0.655073	0.747621	0	0	0	0	1.29299	0.864172	1.4131	0	0	1.05646	0	0	0	0	3	2	0	3	0	0	0	2	0	0	1	1.66667	0	0.666667
GL50803_6886	Hypothetical protein | location=CH991763:714480-717206(+) | length=908	mitochondrion	0	0.148126	0.0893884	0.0473242	0.0200514	0.325864	0.554101	Only in 4	0.60346	0.529422	0	0	0	0.151717	0.109576	0.183087	0	0.12742	0.140745	0	0	0.141973	0	4	0	0	0	3	3	0	0	5	3	3	1.33333	1	1	3.66667
GL50803_6896	Hypothetical protein | location=CH991763:706642-707496(+) | length=284	Cytosol	0	0.276538	0	0	0.0128925	0.0128925	-	Only in 4	Only in 4	-	0	0	0	0.213126	0.307855	0.308633	0	0	0	0	0	0	0	2	0	0	0	3	0	0	0	3	0	0	0.666667	1	0	1
GL50803_7021	Protein 21.1 | location=CH991769:941814-943265(-) | length=483	Cytosol	0	0.0496651	0	0	0.42265	0.42265	-	Only in 4	Only in 4	-	0	0	0	0	0	0.148995	0	0	0	0	0	0	0	0	0	0	0	0	0	0	0	2	0	0	0	0	0	0.666667
GL50803_7035	Hypothetical protein | location=CH991769:953848-954837(-) | length=329	Cytosol	0	0.457065	0.267687	0.236978	0.0540039	0.228264	0.82756	Only in 4	0.585665	0.885278	0	0	0	0.23556	0.567102	0.568534	0.247912	0.263782	0.291367	0.417025	0	0.293908	0	2	2	3	0	5	2	0	0	5	2	2	1.33333	2.66667	0.666667	3
GL50803_7260	Aldose reductase | location=CH991769:133280-134221(-) | length=313	Cytosol	0	0.45286	0	0.110048	0.0346528	0.0346528	0.42265	Only in 4	Only in 4	Only in 12	0	0	0	0.279727	0.538747	0.540107	0	0	0	0.330145	0	0	0	3	0	3	0	6	0	0	0	6	0	0	1	3	0	2
GL50803_7323	Hypothetical protein | location=CH991771:71861-72481(+) | length=206	Cytosol	0	0.102618	0	0.123686	0.42265	0.42265	0.42265	Only in 4	Only in 4	Only in 12	0	0	0	0	0.307855	0	0	0	0	0	0.371058	0	0	0	0	0	0	2	0	2	0	0	0	0	0	0.666667	0.666667	0
GL50803_7350	Hypothetical protein | location=CH991763:566092-570711(+) | length=1539	Nucleus	0	0.0149652	0	0	0.42265	0.42265	-	Only in 4	Only in 4	-	0	0	0	0	0.0448956	0	0	0	0	0	0	0	0	0	0	0	0	2	0	0	0	0	0	0	0	0.666667	0	0
GL50803_7520	Hypothetical protein | location=CH991769:389190-390638(+) | length=482	No reliable prediction	0	0.14074	0.0764336	0	0.188609	0.485748	0.18451	Only in 4	0.543084	Only in 8	0	0	0	0	0.18739	0.234829	0	0.108954	0.120347	0	0	0	0	0	0	0	0	4	2	0	0	5	2	0	0	1.33333	0.666667	2.33333
GL50803_7556	Lysosomal acid phosphatase precursor | location=CH991767:1260463-1261665(-) | length=400	secretory pathway	0	0.316234	0	0	0.00882723	0.00882723	-	Only in 4	Only in 4	-	0	0	0	0.291889	0.281085	0.375727	0	0	0	0	0	0	0	3	0	0	0	3	0	0	0	4	0	0	1	1	0	1.33333
GL50803_7588	Serine/threonine protein phosphatase 7 | location=CH991761:74148-75404(+) | length=418	Cytosol	0	0.10472	0	0	0.18363	0.18363	-	Only in 4	Only in 4	-	0	0	0	0.159844	0	0.154316	0	0	0	0	0	0	0	2	0	0	0	0	0	0	0	2	0	0	0.666667	0	0	0.666667
GL50803_7715	High cysteine membrane protein Group 1 | location=CH991782:843193-845241(+) | length=682	No reliable prediction	0	0	0	0.0581693	-	-	0.42265	-	-	Only in 12	0	0	0	0	0	0	0	0	0	0	0	0.174508	0	0	0	0	0	0	0	0	0	0	0	2	0	0	0	0.666667
GL50803_7865	L-asparaginase | location=CH991779:966911-968113(+) | length=400	Cytosol	0	0.0828822	0	0	0.42265	0.42265	-	Only in 4	Only in 4	-	0	0	0	0.248647	0	0	0	0	0	0	0	0	0	2	0	0	0	0	0	0	0	0	0	0	0.666667	0	0	0
GL50803_7870	Ribosomal protein L23A | location=CH991779:971926-972351(-) | length=141	Cytosol	0	0.196403	0.365981	0	0.42265	0.569241	0.195057	Only in 4	1.86342	Only in 8	0	0	0	0	0	0.589208	0.642318	0.455624	0	0	0	0	0	0	3	0	0	0	2	0	0	3	0	0	1	0	0.666667	1
GL50803_7874	Kinesin-16 | location=CH991779:973621-975954(+) | length=777	No reliable prediction	0	0.0305672	0.323573	0.344183	0.42265	0.00221943	0.793564	Only in 4	10.5856	1.0637	0	0	0	0	0.0917016	0	0.350769	0.266588	0.35336	0.280974	0.27632	0.475256	0	0	7	5	0	2	5	5	0	0	6	8	2.33333	2.33333	3.33333	4.66667
GL50803_7875	E04F6.2 like protein | location=CH991779:976043-976759(+) | length=238	Cytosol	0	0.0684123	0	0	0.42265	0.42265	-	Only in 4	Only in 4	-	0	0	0	0	0.205237	0	0	0	0	0	0	0	0	0	0	0	0	2	0	0	0	0	0	0	0	0.666667	0	0
GL50803_7878	Ribosomal protein S14 | location=CH991779:978874-979311(+) | length=145	Cytosol	0	0	0.278437	0.206824	-	0.42265	0.847306	-	Only in 8	0.742805	0	0	0	0	0	0	0	0.83531	0	0	0	0.620473	0	0	0	0	0	0	3	0	0	0	0	2	0	0	1	0.666667
GL50803_7962	20S proteasome alpha subunit 6 | location=CH991763:893869-894636(-) | length=255	Cytosol	0	0.218441	0	0	0.000149923	0.000149923	-	Only in 4	Only in 4	-	0	0	0	0.223782	0.215499	0.216043	0	0	0	0	0	0	0	2	0	0	0	2	0	0	0	2	0	0	0.666667	0.666667	0	0.666667
GL50803_8037	Kinase, CMGC CDK | location=CH991761:288454-289380(+) | length=308	No reliable prediction	0	0.395993	0	0	0.0178915	0.0178915	-	Only in 4	Only in 4	-	0	0	0	0.305157	0.391816	0.491007	0	0	0	0	0	0	0	3	0	0	0	4	0	0	0	5	0	0	1	1.33333	0	1.66667
GL50803_8038	Hypothetical protein | location=CH991761:289442-290707(+) | length=421	Cytosol	0	0.174753	0	0	0.000149923	0.000149923	-	Only in 4	Only in 4	-	0	0	0	0.179025	0.172399	0.172834	0	0	0	0	0	0	0	2	0	0	0	2	0	0	0	2	0	0	0.666667	0.666667	0	0.666667
GL50803_8064	Protein disulfide isomerase PDI5 | location=CH991762:41885-42289(-) | length=134	secretory pathway	0	0.144029	0	0	0.42265	0.42265	-	Only in 4	Only in 4	-	0	0	0	0	0	0.432086	0	0	0	0	0	0	0	0	0	0	0	0	0	0	0	2	0	0	0	0	0	0.666667
GL50803_8227	ATP-binding cassette protein 5 | location=CH991762:52881-56078(+) | length=1065	Cytosol	0	0.188135	0.112009	0.24509	0.0474426	0.361587	0.144907	Only in 4	0.595363	2.18813	0	0	0	0.216563	0.243305	0.104537	0	0.202091	0.133935	0.255596	0.209468	0.270206	0	6	0	6	0	7	5	5	0	3	3	6	2	4.33333	3.33333	4
GL50803_8235	Protein 21.1 | location=CH991762:62021-62938(+) | length=305	Cytosol	0	0.0932424	0	0	0.42265	0.42265	-	Only in 4	Only in 4	-	0	0	0	0.279727	0	0	0	0	0	0	0	0	0	3	0	0	0	0	0	0	0	0	0	0	1	0	0	0
GL50803_8245	Glucosamine-6-phosphate deaminase | location=CH991762:67732-68532(-) | length=266	No reliable prediction	0	0	0	0.385045	-	-	0.277557	-	-	Only in 12	0	0	0	0	0	0	0	0	0	0	0.273411	0.881725	0	0	0	0	0	0	0	2	0	0	0	6	0	0	0.666667	2
GL50803_8364	Thymidine kinase | location=CH991801:24606-25784(+) | length=392	No reliable prediction	0	0.203486	0	0	0.0179222	0.0179222	-	Only in 4	Only in 4	-	0	0	0	0.179025	0.258598	0.172834	0	0	0	0	0	0	0	2	0	0	0	3	0	0	0	2	0	0	0.666667	1	0	0.666667
GL50803_8394	Hypothetical protein | location=CH991763:524026-524271(-) | length=81	No reliable prediction	0	0.719236	0	0	0.183504	0.183504	-	Only in 4	Only in 4	-	0	0	0	0	1.07749	1.08021	0	0	0	0	0	0	0	0	0	0	0	2	0	0	0	2	0	0	0	0.666667	0	0.666667
GL50803_8445	Kinase, NEK | location=CH991812:17437-19230(-) | length=597	Cytosol	0	0.0317421	0	0	0.42265	0.42265	-	Only in 4	Only in 4	-	0	0	0	0.0952263	0	0	0	0	0	0	0	0	0	2	0	0	0	0	0	0	0	0	0	0	0.666667	0	0	0
GL50803_8462	Ribosomal protein L27 | location=CH991782:397936-398343(+) | length=135	No reliable prediction	0	0.595749	0.642318	1.0325	0.000149923	0.948802	0.662842	Only in 4	1.07817	1.60746	0	0	0	0.610314	0.587724	0.589208	1.92695	0	0	1.68074	1.41677	0	0	3	9	7	0	3	0	6	0	3	0	0	4	3.33333	2	1
GL50803_8560	Hypothetical protein | location=CH991767:140904-141359(-) | length=151	Cytosol	0	0.110512	0	0	0.42265	0.42265	-	Only in 4	Only in 4	-	0	0	0	0	0.331536	0	0	0	0	0	0	0	0	0	0	0	0	2	0	0	0	0	0	0	0	0.666667	0	0
GL50803_8587	Kinase, AGC NDR | location=CH991763:1180610-1182058(-) | length=482	Cytosol	0	0.159836	0	0	0.0235646	0.0235646	-	Only in 4	Only in 4	-	0	0	0	0.209795	0.134687	0.135027	0	0	0	0	0	0	0	3	0	0	0	2	0	0	0	2	0	0	1	0.666667	0	0.666667
GL50803_86468	Hypothetical protein | location=CH991767:472313-473266(+) | length=317	secretory pathway	0	0.305743	0	0	0.0546751	0.0546751	-	Only in 4	Only in 4	-	0	0	0	0.23556	0.226841	0.454827	0	0	0	0	0	0	0	2	0	0	0	2	0	0	0	4	0	0	0.666667	0.666667	0	1.33333
GL50803_86593	hypothetical protein | location=CH991767:973618-983061(+) | length=3147	Cytosol	0	0	0.00928123	0	-	0.42265	0.42265	-	Only in 8	Only in 8	0	0	0	0	0	0	0	0.0278437	0	0	0	0	0	0	0	0	0	0	2	0	0	0	0	0	0	0	0.666667	0
GL50803_86600	Methionine aminopeptidase | location=CH991767:966925-968187(+) | length=420	secretory pathway	0	0.348666	0.0726357	0	0.00938264	0.0448705	0.42265	Only in 4	0.208325	Only in 8	0	0	0	0.389186	0.281085	0.375727	0	0.217907	0	0	0	0	0	4	0	0	0	3	2	0	0	4	0	0	1.33333	1	0.666667	1.33333
GL50803_87056	hypothetical protein | location=CH991763:1225721-1232011(+) | length=2096	No reliable prediction	0	0.0378068	0	0	0.42265	0.42265	-	Only in 4	Only in 4	-	0	0	0	0	0.11342	0	0	0	0	0	0	0	0	0	0	0	0	6	0	0	0	0	0	0	0	2	0	0
GL50803_88369	Protein 21.1 | location=CH991793:62031-64562(+) | length=843	Cytosol	0	0.168396	0.0627847	0.0332396	0.0201252	0.060489	0.554101	Only in 4	0.37284	0.529422	0	0	0	0.119883	0.19241	0.192896	0	0.0894975	0.0988566	0	0	0.0997188	0	3	0	0	0	5	2	0	0	5	2	2	1	1.66667	0.666667	3
GL50803_8842	ZPR1 | location=CH991763:137884-139314(+) | length=476	No reliable prediction	0	0.0871801	0	0	0.183504	0.183504	-	Only in 4	Only in 4	-	0	0	0	0	0.130605	0.130935	0	0	0	0	0	0	0	0	0	0	0	2	0	0	0	2	0	0	0	0.666667	0	0.666667
GL50803_8892	Hypothetical protein | location=CH991779:814643-816049(+) | length=468	No reliable prediction	0	0.040008	0	0	0.42265	0.42265	-	Only in 4	Only in 4	-	0	0	0	0	0	0.120024	0	0	0	0	0	0	0	0	0	0	0	0	0	0	0	2	0	0	0	0	0	0.666667
GL50803_8903	Copine I | location=CH991769:820891-821655(-) | length=254	Cytosol	0	0.102878	0	0	0.42265	0.42265	-	Only in 4	Only in 4	-	0	0	0	0	0	0.308633	0	0	0	0	0	0	0	0	0	0	0	0	0	0	0	2	0	0	0	0	0	0.666667
GL50803_89828	Hypothetical protein | location=CH991768:930501-932747(+) | length=748	Nucleus	0	0.22122	0.15906	0.272145	0.00360294	0.528421	0.299585	Only in 4	0.719014	1.71096	0	0	0	0.194593	0.234238	0.234829	0.204797	0.272384	0	0.287082	0.225862	0.303492	0	4	4	5	0	5	5	4	0	5	0	5	2.66667	3.33333	3	3.33333
GL50803_90044	hypothetical protein | location=CH991782:91991-95569(-) | length=1192	Cytosol	0	0.0365252	0	0.0315495	0.42265	0.42265	0.42265	Only in 4	Only in 4	Only in 12	0	0	0	0	0.109576	0	0	0	0	0	0	0.0946484	0	0	0	0	0	3	0	0	0	0	0	2	0	1	0	0.666667
GL50803_9045	Hypothetical protein | location=CH991776:348608-349582(-) | length=324	secretory pathway	0	0	0.703952	0.525039	-	0.0449255	0.435707	-	Only in 8	0.745845	0	0	0	0	0	0	0.692696	0.442223	0.976936	0.776811	0.305577	0.492728	0	0	5	5	0	0	3	2	0	0	6	3	1.66667	1.66667	1.66667	3
GL50803_9077	Inositol 5-phosphatase 4 | location=CH991768:789710-793033(+) | length=1107	Cytosol	0	0.0202346	0	0	0.42265	0.42265	-	Only in 4	Only in 4	-	0	0	0	0	0.0607039	0	0	0	0	0	0	0	0	0	0	0	0	2	0	0	0	0	0	0	0	0.666667	0	0
GL50803_9088	4-methyl-5-thiazole monophosphate biosynthesis enzyme | location=CH991763:646493-647053(+) | length=186	No reliable prediction	0	0.364069	0	0	0.000149923	0.000149923	-	Only in 4	Only in 4	-	0	0	0	0.37297	0.359164	0.360072	0	0	0	0	0	0	0	2	0	0	0	2	0	0	0	2	0	0	0.666667	0.666667	0	0.666667
GL50803_9117	CAMP-dependent protein kinase regulatory chain | location=CH991768:200398-201780(-) | length=460	Cytosol	0	0.232012	0	0	0.183504	0.183504	-	Only in 4	Only in 4	-	0	0	0	0	0.347579	0.348456	0	0	0	0	0	0	0	0	0	0	0	5	0	0	0	5	0	0	0	1.66667	0	1.66667
GL50803_9121	Hypothetical protein | location=CH991768:204443-205582(-) | length=379	Cytosol	0	0.4299	0	0	0.00511394	0.00511394	-	Only in 4	Only in 4	-	0	0	0	0.406876	0.391816	0.491007	0	0	0	0	0	0	0	4	0	0	0	4	0	0	0	5	0	0	1.33333	1.33333	0	1.66667
GL50803_91324	Hypothetical protein | location=CH991779:552363-561308(-) | length=2981	Nucleus	0	0.0279297	0.0136936	0.0238949	0.189742	0.51174	0.614101	Only in 4	0.490289	1.74497	0	0	0	0.0366855	0.0471035	0	0	0.0410808	0	0.0432977	0.028387	0	0	3	0	3	0	4	3	2	0	0	0	0	1	2.33333	1.66667	0
GL50803_91374	Coiled-coil protein | location=CH991776:358548-361151(+) | length=867	Nucleus	0	0.169128	0	0.0255184	0.0167757	0.0167757	0.42265	Only in 4	Only in 4	Only in 12	0	0	0	0.194593	0.124927	0.187863	0	0	0	0.0765553	0	0	0	6	0	2	0	4	0	0	0	6	0	0	2	2	0	2
GL50803_91398	Eukaryotic translation initiation factor 2 beta subunit | location=CH991776:341167-342159(+) | length=330	Nucleus	0	0.0600119	0	0	0.42265	0.42265	-	Only in 4	Only in 4	-	0	0	0	0	0	0.180036	0	0	0	0	0	0	0	0	0	0	0	0	0	0	0	2	0	0	0	0	0	0.666667
GL50803_91480	STU2-like protein | location=CH991761:146792-151930(+) | length=1712	Cytosol	0	0.189498	0	0.0565967	0.0103025	0.0103025	0.183818	Only in 4	Only in 4	Only in 12	0	0	0	0.186485	0.224478	0.157531	0	0	0	0.0825362	0	0.087254	0	8	0	3	0	10	0	0	0	7	0	3	2.66667	4.33333	0	3.33333
GL50803_9196	Kinase, NEK | location=CH991768:221413-222306(+) | length=297	Cytosol	0	0.0600119	0	0	0.42265	0.42265	-	Only in 4	Only in 4	-	0	0	0	0	0	0.180036	0	0	0	0	0	0	0	0	0	0	0	0	0	0	0	2	0	0	0	0	0	0.666667
GL50803_92132	Hypothetical protein | location=CH991768:373577-378619(-) | length=1680	Nucleus	0	0.0139481	0.0162196	0	0.42265	0.920658	0.42265	Only in 4	1.16285	Only in 8	0	0	0	0	0.0418444	0	0	0.0486589	0	0	0	0	0	0	0	0	0	2	2	0	0	0	0	0	0	0.666667	0.666667	0
GL50803_92246	Cation-transporting ATPase 2, putative | location=CH991763:1080419-1084519(-) | length=1366	No reliable prediction	0	0.156848	0	0	0.0393807	0.0393807	-	Only in 4	Only in 4	-	0	0	0	0.127149	0.122442	0.220953	0	0	0	0	0	0	0	5	0	0	0	5	0	0	0	9	0	0	1.66667	1.66667	0	3
GL50803_92498	Kinase, NEK | location=CH991801:118733-121429(-) | length=898	Nucleus	0	0.0385831	0	0.0481401	0.42265	0.42265	0.42265	Only in 4	Only in 4	Only in 12	0	0	0	0.115749	0	0	0	0	0	0	0	0.14442	0	3	0	0	0	0	0	0	0	0	0	3	1	0	0	1
GL50803_92645	5~ nucleotidase family protein | location=CH991767:1482255-1484060(-) | length=601	secretory pathway	0	0.225974	0	0	0.000149923	0.000149923	-	Only in 4	Only in 4	-	0	0	0	0.231498	0.22293	0.223493	0	0	0	0	0	0	0	3	0	0	0	3	0	0	0	3	0	0	1	1	0	1
GL50803_9270	Dual specificity protein phosphatase CDC14A | location=CH991814:237899-239731(-) | length=610	Cytosol	0	0.0486482	0	0	0.42265	0.42265	-	Only in 4	Only in 4	-	0	0	0	0.145945	0	0	0	0	0	0	0	0	0	3	0	0	0	0	0	0	0	0	0	0	1	0	0	0
GL50803_9276	Variant-specific surface protein | location=CH991814:230426-231838(+) | length=470	secretory pathway	0	0.277418	1.42018	1.23482	0.0361241	0.0141229	0.439526	Only in 4	5.11927	0.869485	0	0	0	0.385831	0.22293	0.223493	1.70547	1.12335	1.43172	1.27504	0.985224	1.4442	0	5	21	14	0	3	13	11	0	3	15	15	8.66667	5.66667	8	11
GL50803_92760	Hypothetical protein | location=CH991768:904677-906140(-) | length=487	No reliable prediction	0	0.284884	0	0	0.0089306	0.0089306	-	Only in 4	Only in 4	-	0	0	0	0.291889	0.327933	0.234829	0	0	0	0	0	0	0	6	0	0	0	7	0	0	0	5	0	0	2	2.33333	0	1.66667
GL50803_93002	Hypothetical protein | location=CH991771:142904-150196(+) | length=2430	Cytosol	0	0.0287332	0	0	0.42265	0.42265	-	Only in 4	Only in 4	-	0	0	0	0	0.0861995	0	0	0	0	0	0	0	0	0	0	0	0	5	0	0	0	0	0	0	0	1.66667	0	0
GL50803_93011	Protein 21.1 | location=CH991771:162250-165378(-) | length=1042	Cytosol	0	0.0786806	0	0	0.19185	0.19185	-	Only in 4	Only in 4	-	0	0	0	0	0.101015	0.135027	0	0	0	0	0	0	0	0	0	0	0	3	0	0	0	4	0	0	0	1	0	1.33333
GL50803_9327	Kinase, NEK | location=CH991767:917869-920070(+) | length=733	Cytosol	0	0.217101	0.147476	0.148922	0.00608682	0.250969	0.988512	Only in 4	0.679299	1.0098	0	0	0	0.238066	0.183403	0.229833	0.10022	0.106635	0.235573	0.280974	0.165792	0	0	5	2	5	0	4	2	3	0	5	4	0	2.33333	3	1.66667	3
GL50803_93275	Translational activator GCN1 | location=CH991769:138799-147297(-) | length=2832	Nucleus	0	0.0983973	0.0332127	0.0103575	0.00638249	0.0434584	0.325522	Only in 4	0.337536	0.311853	0	0	0	0.0921455	0.114088	0.0889589	0.0554157	0.0442223	0	0.0310724	0	0	0	7	4	2	0	9	3	0	0	7	0	0	3.66667	3.66667	1	2.33333
GL50803_9348	Glutaminyl-tRNA synthetase | location=CH991767:511649-513940(+) | length=763	Nucleus	0	0.409724	0	0.08278	0.00574452	0.00574452	0.203679	Only in 4	Only in 4	Only in 12	0	0	0	0.366188	0.470179	0.392805	0	0	0	0.0960421	0	0.152298	0	9	0	2	0	12	0	0	0	10	0	3	3	4.66667	0	4.33333
GL50803_9359	Hypothetical protein | location=CH991779:497678-498622(+) | length=314	Cytosol	0	0.299351	0.0982718	0	0.0182879	0.166438	0.42265	Only in 4	0.328283	Only in 8	0	0	0	0.263273	0.253528	0.381252	0	0.294815	0	0	0	0	0	2	0	0	0	2	2	0	0	3	0	0	0.666667	0.666667	0.666667	1
GL50803_94117	Hypothetical protein | location=CH991769:601599-608180(+) | length=2193	mitochondrion	0	0.0355189	0	0	0.000149923	0.000149923	-	Only in 4	Only in 4	-	0	0	0	0.0363873	0.0350404	0.0351289	0	0	0	0	0	0	0	2	0	0	0	2	0	0	0	2	0	0	0.666667	0.666667	0	0.666667
GL50803_94287	Hypothetical protein | location=CH991769:272023-276309(-) | length=1428	Nucleus	0	0.023741	0	0	0.42265	0.42265	-	Only in 4	Only in 4	-	0	0	0	0	0	0.071223	0	0	0	0	0	0	0	0	0	0	0	0	0	0	0	3	0	0	0	0	0	1
GL50803_94440	Dynein heavy chain | location=CH991814:120554-137287(+) | length=5577	Nucleus	0	0.0336585	0.00907946	0.0290392	0.00419702	0.106434	0.234145	Only in 4	0.269752	3.19834	0	0	0	0.0364862	0.0351357	0.0293537	0	0.0272384	0	0.0502394	0.0141164	0.0227619	0	6	0	7	0	6	4	2	0	5	0	3	2	4.33333	2	2.66667
GL50803_94510	Tenascin-X precursor | location=CH991767:1764957-1768148(-) | length=1063	secretory pathway	0	0	0.026612	0	-	0.42265	0.42265	-	Only in 8	Only in 8	0	0	0	0	0	0	0.0798361	0	0	0	0	0	0	0	2	0	0	0	0	0	0	0	0	0	0.666667	0	0	0
GL50803_94654	Hypothetical protein | location=CH991814:368367-369593(-) | length=408	mitochondrion	0	0.222381	0	0	0.0235646	0.0235646	-	Only in 4	Only in 4	-	0	0	0	0.291889	0.18739	0.187863	0	0	0	0	0	0	0	3	0	0	0	2	0	0	0	2	0	0	1	0.666667	0	0.666667
GL50803_94658	Hypothetical protein | location=CH991814:362518-364101(-) | length=527	Cytosol	0	0.403976	0	0.0481002	0.0085698	0.0085698	0.42265	Only in 4	Only in 4	Only in 12	0	0	0	0.37297	0.478886	0.360072	0	0	0	0	0.1443	0	0	6	0	0	0	8	0	2	0	6	0	0	2	2.66667	0.666667	2
GL50803_95192	Protein 21.1 | location=CH991782:1187606-1191046(-) | length=1146	Cytosol	0	0.0393605	0	0	0.42265	0.42265	-	Only in 4	Only in 4	-	0	0	0	0	0.118081	0	0	0	0	0	0	0	0	0	0	0	0	4	0	0	0	0	0	0	0	1.33333	0	0
GL50803_95653	Coiled-coil protein | location=CH991812:21326-23728(+) | length=800	Nucleus	0	0.0696328	0	0.0283995	0.225664	0.225664	0.42265	Only in 4	Only in 4	Only in 12	0	0	0	0	0.0695157	0.139383	0	0	0	0.0851986	0	0	0	0	0	2	0	2	0	0	0	4	0	0	0	1.33333	0	1.33333
GL50803_9573	Hypothetical protein | location=CH991779:1012795-1015104(-) | length=769	Cytosol	0	0.184771	0	0	0.0540039	0.0540039	-	Only in 4	Only in 4	-	0	0	0	0.0952263	0.229254	0.229833	0	0	0	0	0	0	0	2	0	0	0	5	0	0	0	5	0	0	0.666667	1.66667	0	1.66667
GL50803_9593	Coatomer beta~ subunit | location=CH991767:632874-635885(-) | length=1003	No reliable prediction	0	0.172883	0	0	0.0338574	0.0338574	-	Only in 4	Only in 4	-	0	0	0	0.189646	0.219151	0.109852	0	0	0	0	0	0	0	5	0	0	0	6	0	0	0	3	0	0	1.66667	2	0	1
GL50803_9594	Heat shock 70kD protein binding protein | location=CH991767:635937-636818(+) | length=293	Cytosol	0	0.218441	0.300436	0.0880386	0.000149923	0.290128	0.124835	Only in 4	1.37536	0.293036	0	0	0	0.223782	0.215499	0.216043	0.235517	0.250593	0.415198	0.264116	0	0	0	2	2	2	0	2	2	0	0	2	3	0	1.33333	1.33333	0.666667	1.66667
GL50803_96399	Spindle pole body protein, putative | location=CH991767:613644-618656(+) | length=1670	Cytosol	0	0.121009	0	0	0.0788407	0.0788407	-	Only in 4	Only in 4	-	0	0	0	0.0994586	0.191554	0.0720143	0	0	0	0	0	0	0	4	0	0	0	8	0	0	0	3	0	0	1.33333	2.66667	0	1
GL50803_96670	Potassium-transporting ATPase alpha chain 1 | location=CH991763:288139-292146(-) | length=1335	No reliable prediction	0	0.359178	0.106893	0.134184	0.00533073	0.00215913	0.573786	Only in 4	0.297605	1.25531	0	0	0	0.308665	0.371549	0.39732	0.0812126	0.144019	0.0954478	0.0607163	0.149276	0.192561	0	12	3	2	0	15	5	5	0	16	3	6	5	5.66667	3.33333	8.33333
GL50803_96732	Hypothetical protein | location=CH991779:845430-855683(+) | length=3417	Nucleus	0	0.0108021	0	0	0.42265	0.42265	-	Only in 4	Only in 4	-	0	0	0	0	0	0.0324064	0	0	0	0	0	0	0	0	0	0	0	0	0	0	0	3	0	0	0	0	0	1
GL50803_9719	NADH oxidase | location=CH991768:825042-826331(-) | length=429	No reliable prediction	0	0.241446	0	0.132066	0.0897356	0.0897356	0.198145	Only in 4	Only in 4	Only in 12	0	0	0	0.135625	0.195908	0.392805	0	0	0	0.16007	0.236128	0	0	2	0	2	0	3	0	3	0	6	0	0	0.666667	1.66667	1	2
GL50803_9720	Protein 21.1 | location=CH991768:821948-825022(+) | length=1024	Cytosol	0	0.58495	0.408064	0.365542	0.00174922	0.2948	0.77231	Only in 4	0.697605	0.895796	0	0	0	0.630371	0.546335	0.578143	0.199028	0.635307	0.389857	0.334795	0.329249	0.432583	0	20	6	9	0	18	18	9	0	19	10	11	8.66667	9	9	13.3333
GL50803_9750	Intraflagellar transport protein component IFT74/72 | location=CH991767:790879-792588(+) | length=569	mitochondrion	0	0.142271	0	0	0.0165346	0.0165346	-	Only in 4	Only in 4	-	0	0	0	0.163743	0.157682	0.105387	0	0	0	0	0	0	0	3	0	0	0	3	0	0	0	2	0	0	1	1	0	0.666667
GL50803_98056	Ribosomal protein L17 | location=CH991767:805799-806293(-) | length=164	Cytosol	0	0	0	0.157419	-	-	0.42265	-	-	Only in 12	0	0	0	0	0	0	0	0	0	0	0.472256	0	0	0	0	0	0	0	0	2	0	0	0	0	0	0	0.666667	0
GL50803_9899	hypothetical protein | location=CH991779:1079285-1080871(-) | length=528	Cytosol	0	0.0669057	0	0	0.183504	0.183504	-	Only in 4	Only in 4	-	0	0	0	0	0.100232	0.100485	0	0	0	0	0	0	0	0	0	0	0	2	0	0	0	2	0	0	0	0.666667	0	0.666667
