# Supplementary material for: The Proteome Landscape of Giardia lamblia Encystation
Source: PLoS One. 2013 Dec 31;8(12):e83207. doi: 10.1371/journal.pone.0083207 (PMC3877021; doi:10.1371/journal.pone.0083207)
Supplement: Table S3 — All 47 variant-specific surface proteins (VSPs) proteins identified at 0, 4, 8 and 12 hours post induction of encystation. The normalized spectral counting (nSpC) and the total number of identified peptides (TniP) are given. The T-test was performed on the nSpC of three biological replicates. Differentially abundant proteins between two time-points were required to have a minimum twofold change in abundance (Ratio mean nSpC) and to have been identified with at least of 5 peptides in one of the two time-points. Proteins only detected in one time point were also required to have at least 5 peptides to be considered significantly more abundant. (XLSX) [file pone.0083207.s005.xlsx]

## Sheet: Supplemental Table 3
Supplemental Table 3. All 47 variant-specific surface proteins (VSPs) proteins identified at 0, 4, 8 and 12 hours post induction of encystation. The normalized spectral counting (nSpC) and the total number of identified peptides (TniP) are given. The T-test was performed on the nSpC of three biological replicates. Differentially abundant proteins between two time-points were required to have a mi…
		mean nSpC				Ttest			Ratio mean nSpC			nSpC												Total number of identified peptides (TniP)												mean TniP
Accession	Description	0	4	8	12	0-4	4-8	8-12	4/0	8/4	12/8	0A	0B	0C	4A	4B	4C	8A	8B	8C	12A	12B	12C	0A	0B	0C	4A	4B	4C	8A	8 re B	8C	12A	12B	12C	0	4	8	12
GL50803_41472	VSP | location=CH991768:547333-549096(+) | length=587	11.0872	2.62954	8.46817	8.55154	0.00248883	0.0421568	0.954972	0.237169	3.22039	1.00985	10.3291	12.2466	10.686	2.95712	2.61677	2.31475	11.0188	7.07031	7.31539	9.14972	8.62711	7.87779	109	37	131	97	138	34	79	93	136	30	74	79	92.3333	89.6667	102.667	61
GL50803_114674	Hypothetical protein | location=CH991767:906271-908433(-) | length=720	6.34763	0.857092	3.51589	3.54194	0.0260506	0.0575408	0.974472	0.135026	4.10212	1.00741	8.13307	5.88793	5.02188	1.07026	0.749561	0.751454	4.86393	2.61488	3.06885	3.10049	4.06551	3.45981	141	22	95	54	109	16	48	72	105	16	51	57	86	59.6667	75	41.3333
GL50803_14586	VSP with INR | location=CH991776:417957-420158(+) | length=733	5.86818	1.23877	4.46423	4.223	0.0138409	0.012212	0.600819	0.211099	3.60377	0.945963	6.92817	5.70587	4.97051	1.11891	1.23712	1.36027	5.01563	3.71249	4.66457	4.2552	4.32901	4.08478	141	27	115	87	124	31	80	90	122	34	91	79	94.3333	80.6667	97.3333	68
GL50803_137613	VSP with INR | location=CH991767:444147-445331(+) | length=394	5.17073	0.937405	3.18926	3.85887	0.00960334	0.046217	0.325263	0.181291	3.40222	1.20996	6.06478	4.73298	4.71442	1.06563	0.923566	0.823021	4.14958	2.3866	3.0316	4.27616	3.71058	3.58988	48	10	37	34	40	9	20	30	45	8	23	27	31.6667	27.6667	31.6667	19.3333
GL50803_101074	VSP with INR | location=CH991771:238398-240617(-) | length=739	4.78188	0.742886	3.66586	3.23593	0.025719	0.0257864	0.480758	0.155354	4.93462	0.882723	6.09063	4.4049	3.85011	0.610314	0.783632	0.834712	4.65681	3.13241	3.20835	3.30145	3.42386	2.9825	101	12	87	55	78	16	55	58	77	17	51	47	66.6667	49.6667	63.3333	38.3333
GL50803_137707	VSP | location=CH991768:460069-461850(+) | length=593	4.63592	0	3.7108	4.04727	0.00535491	0.0101298	0.467375	Only in 0	Only in 8	1.09067	4.08207	5.25634	4.56936	0	0	0	4.43858	3.18061	3.51321	4.1649	3.89611	4.0808	40	0	49	41	55	0	33	39	54	0	33	38	29.6667	32	42	23.6667
GL50803_137612	VSP | location=CH991767:1855971-1858568(-) | length=865	4.58306	0.588846	3.3039	3.38725	0.0291324	0.0197462	0.866888	0.128483	5.6108	1.02523	5.94715	4.19848	3.60355	0.50158	0.594479	0.670478	4.10124	2.85158	2.95888	3.41529	3.76176	2.98469	130	13	101	75	98	16	66	84	95	18	62	62	81.3333	63	81.6667	47.3333
GL50803_137617	VSP | location=CH991767:1277792-1279996(+) | length=734	4.22094	0.474628	2.93714	2.37932	0.0207101	0.045961	0.418441	0.112446	6.1883	0.810079	5.30669	3.854	3.50214	0.411028	0.483773	0.529085	3.9413	2.04566	2.82448	2.58726	2.38538	2.16532	98	9	82	48	76	11	40	45	78	12	50	38	63	45	54.3333	33.3333
GL50803_13194	VSP AS8 | location=CH991767:111767-113614(-) | length=615	3.43984	0.274333	2.00887	1.8758	0.0153895	0.0338695	0.736779	0.0797517	7.32276	0.933757	4.15929	3.42502	2.73521	0.181445	0.291214	0.35034	2.67343	1.55774	1.79545	1.85595	2.03581	1.73565	58	3	42	26	51	5	23	29	46	6	24	23	34.3333	27.3333	32.6667	17.6667
GL50803_137618	VSP | location=CH991779:107490-110051(+) | length=853	2.99495	0.552515	2.46046	2.09794	0.0447461	0.0338695	0.400218	0.184482	4.4532	0.852664	4.02915	2.71489	2.2408	0.538734	0.5587	0.560111	3.14022	2.08828	2.15288	2.24987	1.92401	2.11995	82	13	72	46	59	14	45	40	55	14	42	41	55.6667	39.6667	46.6667	32.3333
GL50803_40591	VSP | location=CH991814:196700-197653(+) | length=317	2.82818	0	0	0	0.208051	-	-	Only in 0	-	-	5.30669	0	3.17787	0	0	0	0	0	0	0	0	0	36	0	0	0	0	0	0	0	26	0	0	0	12	0	8.66667	0
GL50803_116477	VSP | location=CH991761:16611-18857(-) | length=748	2.78214	0.209366	1.25893	1.13206	0.0137019	0.0839064	0.754464	0.0752536	6.01303	0.899225	3.35729	2.78908	2.20006	0.319688	0.0879586	0.220452	1.87452	0.71598	1.18628	0.862419	1.16618	1.36757	62	7	39	16	55	2	14	22	49	5	21	24	36	24.3333	28.3333	16.6667
GL50803_16501	VSP with INR | location=CH991814:3698-5776(-) | length=692	2.27081	0.0410474	0.852921	0.53538	0.0127137	0.0818151	0.337377	0.0180761	20.7789	0.627701	2.80496	2.05885	1.94862	0	0.123142	0	1.34581	0.501186	0.711768	0.528231	0.519482	0.558426	37	0	20	7	29	2	7	7	31	0	9	7	19	12.6667	15	5.33333
GL50803_137620	VSP | location=CH991779:1163619-1165661(+) | length=680	1.8334	0	0.794254	0.847525	0.0704285	0.0115187	0.617547	Only in 0	Only in 8	1.06707	2.85745	1.40169	1.24106	0	0	0	0.966222	0.706801	0.70974	0.812664	0.799203	0.930709	42	0	16	12	22	0	11	12	22	0	10	13	19.3333	11.3333	15	7.66667
GL50803_11521	VSP | location=CH991769:90891-92777(+) | length=628	1.81391	0	0.618145	1.14115	0.00430038	0.0957937	0.111532	Only in 0	Only in 8	1.84608	1.57542	1.94126	1.92505	0	0	0	1.03039	0.391552	0.432498	0.990434	1.2987	1.1343	19	0	14	12	25	0	5	16	28	0	5	13	11	12.3333	16.3333	6
GL50803_137761	hypothetical protein | location=CH991761:6417-6911(-) | length=164	1.70366	0	0.751216	0.571319	0.00438206	0.224645	0.720907	Only in 0	Only in 8	0.760525	1.9297	1.58125	1.60004	0	0	0	1.49874	0	0.754905	0.48021	0.472256	0.761489	8	0	7	2	7	0	0	2	8	0	3	3	5	3	3.33333	2
GL50803_113450	VSP with INR | location=CH991763:1125351-1127549(+) | length=732	1.44717	0	0.738454	0.793381	0.00062928	0.0193889	0.660911	Only in 0	Only in 8	1.07438	1.44203	1.5125	1.38699	0	0	0	0.767989	0.544768	0.902604	0.861247	0.790516	0.728381	25	0	15	15	28	0	10	14	29	0	15	12	13.3333	14.3333	17.6667	9
GL50803_87628	VSP | location=CH991762:104850-106700(+) | length=616	1.43006	0	0.108284	0.120427	0.0529215	0.42265	0.92787	Only in 0	Only in 8	1.11214	2.10438	1.19957	0.986234	0	0	0	0.324851	0	0	0.182149	0.179132	0	23	0	4	2	14	0	0	2	13	0	0	0	9	5.33333	5	0
GL50803_137721	VSP | location=CH991768:1152361-1153626(+) | length=421	1.35031	0	0.486855	0.367961	0.0179299	0.0460755	0.618399	Only in 0	Only in 8	0.755792	1.71687	1.16932	1.16474	0	0	0	0.692696	0.442223	0.325645	0	0.611155	0.492728	11	0	5	0	8	0	3	4	9	0	2	3	5.33333	2.66667	5.33333	1.66667
GL50803_33279	VSP | location=CH991763:689575-691821(+) | length=748	1.27329	0	0	0.132958	0.0809793	-	0.42265	Only in 0	-	Only in 12	2.02159	1.06492	0.733353	0	0	0	0	0	0	0	0	0.398875	16	0	0	0	9	0	0	0	7	0	0	3	5.33333	3	2.33333	1
GL50803_113093	VSP | location=CH991779:1165674-1167629(+) | length=651	1.18809	0	0.625748	0.5597	0.00291161	0.0445589	0.691825	Only in 0	Only in 8	0.89445	1.28877	1.20691	1.0686	0	0	0	0.807486	0.35799	0.711768	0.45277	0.667905	0.558426	17	0	12	6	17	0	5	9	17	0	9	7	9.66667	7.66667	10.3333	5.33333
GL50803_115830	VSP | location=CH991782:357394-359295(+) | length=633	1.1655	0	0.430884	0.411263	0.018876	0.0389615	0.889389	Only in 0	Only in 8	0.954464	1.43424	0.873043	1.18922	0	0	0	0.572878	0.270911	0.448863	0.214148	0.491402	0.52824	20	0	9	3	13	0	4	7	20	0	6	7	9.66667	5.33333	10.3333	4.33333
GL50803_111933	VSP | location=CH991764:85897-88122(+) | length=741	1.16387	0	0	0	0.201888	-	-	Only in 0	-	-	2.12267	0	1.36893	0	0	0	0	0	0	0	0	0	36	0	0	0	0	0	0	0	28	0	0	0	12	0	9.33333	0
GL50803_11470	VSP with INR | location=CH991768:726353-728374(+) | length=673	1.12892	0	0.47544	0.711228	0.0040193	0.0409774	0.12572	Only in 0	Only in 8	1.49593	0.985527	1.20691	1.19432	0	0	0	0.672905	0.35799	0.395427	0.679155	0.816328	0.638201	13	0	10	9	17	0	5	11	19	0	5	8	7.66667	8.66667	11.6667	4.33333
GL50803_5812	VSP | location=CH991779:1108041-1109357(+) | length=438	1.03853	0.0553956	0.684661	0.548088	0.00238892	0.0016466	0.0333828	0.0533406	12.3595	0.800524	1.12257	1.14684	0.846177	0	0	0.166187	0.634083	0.674674	0.745227	0.507915	0.599402	0.536948	11	0	7	5	12	0	7	6	10	2	7	5	6	5.66667	7.66667	4.66667
GL50803_113357	VSP | location=CH991779:1118882-1120744(-) | length=620	1.01475	0	0.412186	0.568985	0.0993913	0.231876	0.597326	Only in 0	Only in 8	1.38041	1.70572	0.709947	0.628589	0	0	0	0.841131	0	0.395427	0.565962	0.742117	0.398875	9	0	5	3	4	0	0	4	4	0	2	2	4.66667	2.33333	2.66667	1.33333
GL50803_115742	VSP | location=CH991768:85340-87196(-) | length=618	0.953767	0	0.666108	0.560245	0.42265	0.42265	0.909224	Only in 0	Only in 8	0.841073	0	2.8613	0	0	0	0	1.99832	0	0	1.68074	0	0	0	0	28	21	38	0	0	0	0	0	0	0	9.33333	19.6667	0	0
GL50803_113163	VSP | location=CH991762:208021-209919(+) | length=632	0.859606	0	0.33156	0.229448	0.000984485	0.0431108	0.287504	Only in 0	Only in 8	0.692026	0.909718	0.851937	0.817165	0	0	0	0.471033	0.286392	0.237256	0.226385	0.222635	0.239325	12	0	7	3	12	0	4	3	13	0	3	3	6.33333	5	6.66667	2
GL50803_112113	VSP | location=CH991767:1809337-1811418(-) | length=693	0.8406	0	0.29197	0.447341	0.0169093	0.200928	0.448536	Only in 0	Only in 8	1.53215	1.06134	0.745444	0.71502	0	0	0	0.529912	0	0.345998	0.264116	0.519482	0.558426	16	0	9	4	12	0	0	8	13	0	5	8	8.33333	5.33333	7	4.33333
GL50803_13390	VSP | location=CH991768:1219917-1222082(-) | length=721	0.83711	0	0.116253	0.0530083	0.020904	0.195468	0.477124	Only in 0	Only in 8	0.455973	1.083	0.709947	0.718387	0	0	0	0.144194	0.204566	0	0	0.159025	0	20	0	3	0	14	0	4	3	16	0	0	0	7.66667	4.66667	7.66667	0
GL50803_101765	VSP | location=CH991767:1045452-1047551(-) | length=699	0.736665	0	0.318883	0.216472	0.0826882	0.181388	0.607669	Only in 0	Only in 8	0.678843	1.10017	0.787868	0.32196	0	0	0	0.631874	0.122241	0.202536	0.386511	0.126703	0.136201	17	0	11	6	13	0	2	2	6	0	3	2	9.33333	6.33333	3.33333	1.66667
GL50803_40571	VSP | location=CH991779:1173199-1175862(+) | length=887	0.657219	0	0.25055	0	0.19199	0.42265	0.42265	Only in 0	Only in 8	Only in 8	1.12908	0	0.842576	0	0	0	0.751649	0	0	0	0	0	20	0	15	0	0	0	0	0	18	0	0	0	11.6667	0	6	0
GL50803_136003	VSP | location=CH991782:1221437-1223092(+) | length=551	0.595195	0	0	0.0865803	0.000414627	-	0.42265	Only in 0	-	Only in 12	0.619113	0.57979	0.586683	0	0	0	0	0	0	0	0.259741	0	7	0	0	0	7	0	0	3	8	0	0	0	2.33333	2.33333	3.66667	0
GL50803_103916	VSP, putative | location=CH991763:1401379-1401924(-) | length=181	0.478876	0	0	0.206824	0.204502	-	0.42265	Only in 0	-	Only in 12	0.884448	0.552181	0	0	0	0	0	0	0	0	0	0.620473	3	0	0	0	2	0	0	0	0	0	0	2	1	0.666667	0	0.666667
GL50803_15123	VSP | location=CH991779:1324089-1325870(+) | length=593	0.344153	0	0.219154	0.172703	0.0154108	0.0193889	0.271483	Only in 0	Only in 8	0.788045	0.427959	0.320621	0.283879	0	0	0	0.227919	0.161673	0.26787	0.170397	0.167575	0.180137	5	0	3	2	4	0	2	2	4	0	3	2	2.66667	2	2.66667	1.66667
GL50803_113439	VSP with INR | location=CH991763:1153443-1155626(+) | length=727	0.319907	0	0.167033	0	0.42265	0.42265	0.42265	Only in 0	Only in 8	Only in 8	0.95972	0	0	0	0	0	0.501099	0	0	0	0	0	17	0	10	0	0	0	0	0	0	0	0	0	9	0	0	0
GL50803_119706	VSP | location=CH991780:18497-20518(+) | length=673	0.314452	0	0.052337	0	0.0617558	0.42265	0.42265	Only in 0	Only in 8	Only in 8	0.471705	0.276091	0.195561	0	0	0	0.157011	0	0	0	0	0	8	0	3	0	5	0	0	0	4	0	0	0	3.66667	1.66667	1.33333	0
GL50803_134710	VSP | location=CH991763:332238-334148(-) | length=636	0.303239	0	0	0	0.42265	-	-	Only in 0	-	-	0.909718	0	0	0	0	0	0	0	0	0	0	0	12	0	0	0	0	0	0	0	0	0	0	0	4	0	0	0
GL50803_111873	VSP | location=CH991801:741-1511(-) | length=256	0.294816	0	0.196264	0	0.42265	0.42265	0.42265	Only in 0	Only in 8	Only in 8	0.884448	0	0	0	0	0	0.588792	0	0	0	0	0	4	0	3	0	0	0	0	0	0	0	0	0	2.33333	0	0	0
GL50803_14331	VSP | location=CH991767:1597718-1598977(-) | length=419	0.212702	0	0	0	0.00291161	-	-	Only in 0	-	-	0.230725	0.216071	0.19131	0	0	0	0	0	0	0	0	0	2	0	0	0	2	0	0	0	2	0	0	0	0.666667	0.666667	0.666667	0
GL50803_115797	VSP with INR | location=CH991769:687698-689746(-) | length=682	0.203895	0	0	0.0628847	0.183942	-	0.42265	Only in 0	-	Only in 12	0.315874	0.295811	0	0	0	0	0	0	0	0.188654	0	0	5	0	0	3	5	0	0	0	0	0	0	0	1.66667	2.66667	0	0
GL50803_103992	VSP | location=CH991779:646528-648411(+) | length=627	0.173812	0	0	0	0.027194	-	-	Only in 0	-	-	0.209474	0.19617	0.115793	0	0	0	0	0	0	0	0	0	3	0	0	0	3	0	0	0	2	0	0	0	1	1	0.666667	0
GL50803_113304	VSP | location=CH991761:230847-232757(+) | length=636	0.162967	0	0	0	0.42265	-	-	Only in 0	-	-	0	0	0.488902	0	0	0	0	0	0	0	0	0	0	0	0	0	0	0	0	0	8	0	0	0	0	0	2.66667	0
GL50803_137610	VSP | location=CH991779:1168907-1170832(+) | length=641	0.151122	0	0.123544	0	0.183942	0.189452	0.189452	Only in 0	Only in 8	Only in 8	0.234119	0.219248	0	0	0	0	0.207809	0	0.162823	0	0	0	3	0	3	0	3	0	0	0	0	0	2	0	2	1	0	0.666667
GL50803_114122	VSP | location=CH991801:151242-153179(-) | length=645	0.130603	0	0	0	0.204502	-	-	Only in 0	-	-	0.241213	0.150595	0	0	0	0	0	0	0	0	0	0	3	0	0	0	2	0	0	0	0	0	0	0	1	0.666667	0	0
GL50803_137606	VSP | location=CH991779:776538-779096(+) | length=852	0	0	0.356359	0.195641	-	0.219125	0.597879	-	Only in 8	0.549001	0	0	0	0	0	0	0.697827	0.371249	0	0.586924	0	0	0	0	16	12	0	0	8	0	0	0	0	0	5.33333	4	2.66667	0
GL50803_9276	Variant-specific surface protein | location=CH991814:230426-231838(+) | length=470	0	0.277418	1.42018	1.23482	0.0361241	0.0141229	0.439526	Only in 4	5.11927	0.869485	0	0	0	0.385831	0.22293	0.223493	1.70547	1.12335	1.43172	1.27504	0.985224	1.4442	0	5	21	14	0	3	13	11	0	3	15	15	8.66667	5.66667	8	11
