# Supplementary material for: The Proteome Landscape of Giardia lamblia Encystation
Source: PLoS One. 2013 Dec 31;8(12):e83207. doi: 10.1371/journal.pone.0083207 (PMC3877021; doi:10.1371/journal.pone.0083207)
Supplement: Table S4 — Functional annotation clustering analysis performed with DAVID for each time-point and for all significantly regulated proteins between 0 and 4hpie (0>4hpie and 4>0hpie) and 4 and 8hpie (4>8hpie and 8>4hpie). Only clusters with enrichment scores (ES) of at least 1 were considered for further discussion and included in this table. Each entry in the table contains multiple ORF numbers assigned to each cluster. hpie: hours post induction of encystation. (XLSX) [file pone.0083207.s006.xlsx]

## Sheet: Supplemental table 4
Supplemental Table 4. Functional annotation clustering analysis performed with DAVID for each time-point and for all significantly regulated proteins between 0 and 4hpie (0>4hpie and 4>0hpie) and 4 and 8hpie (4>8hpie and 8>4hpie). Only clusters with enrichment scores (ES) of at least 1 were considered for further discussion and included in this table. Each entry in the table contains multiple ORF…
	Functional clusters (ES ≥ 1)	Protein Dataset
		All 0hpie	All 4hpie	All 8hpie	All 12hpie	0>4hpie	4>0hpie	4>8hpie	8>4hpie
	VSP/Furin-like	GL50803_101074 GL50803_101765 GL50803_101832 GL50803_10330 GL50803_103916 GL50803_103992 GL50803_111873 GL50803_111933 GL50803_112113 GL50803_112633 GL50803_113038 GL50803_113093 GL50803_113163 GL50803_113304 GL50803_113357 GL50803_113439 GL50803_113450 GL50803_113531 GL50803_113987 GL50803_114122 GL50803_114210 GL50803_114626 GL50803_114674 GL50803_11470 GL50803_114815 GL50803_11521 GL50803_1157…	_	GL50803_101074 GL50803_101765 GL50803_101832 GL50803_10330 GL50803_103454 GL50803_111873 GL50803_112113 GL50803_112633 GL50803_113038 GL50803_11309 GL50803_113093 GL50803_113163 GL50803_113357 GL50803_113439 GL50803_113450 GL50803_113531 GL50803_113987 GL50803_114210 GL50803_114626 GL50803_114674 GL50803_11470 GL50803_114815 GL50803_11521 GL50803_115742 GL50803_115830 GL50803_116477 GL50803_11970…	GL50803_101074 GL50803_101765 GL50803_101832 GL50803_10330 GL50803_103454 GL50803_103916 GL50803_112113 GL50803_113038 GL50803_11309 GL50803_113093 GL50803_113163 GL50803_113357 GL50803_113450 GL50803_113531 GL50803_113987 GL50803_114210 GL50803_114626 GL50803_114674 GL50803_11470 GL50803_114815 GL50803_11521 GL50803_115742 GL50803_115797 GL50803_115830 GL50803_116477 GL50803_13194 GL50803_13390 …	GL50803_101074 GL50803_112113 GL50803_113093 GL50803_113163 GL50803_113439 GL50803_113450 GL50803_113987 GL50803_114674 GL50803_11470 GL50803_11521 GL50803_115830 GL50803_116477 GL50803_119706 GL50803_13194 GL50803_13390 GL50803_136003 GL50803_137612 GL50803_137613 GL50803_137617 GL50803_137618 GL50803_137620 GL50803_137707 GL50803_137721 GL50803_14586 GL50803_15317 GL50803_16454 GL50803_16501 GL…	_	_	GL50803_101074 GL50803_112633 GL50803_113038 GL50803_11309 GL50803_113093 GL50803_113450 GL50803_113531 GL50803_113987 GL50803_114210 GL50803_114626 GL50803_114674 GL50803_11470 GL50803_114815 GL50803_11521 GL50803_115830 GL50803_116477 GL50803_13194 GL50803_137612 GL50803_137613 GL50803_137617 GL50803_137618 GL50803_137620 GL50803_137707 GL50803_137727 GL50803_14573 GL50803_14586 GL50803_15317 G…
	EGF-like	GL50803_101074 GL50803_101765 GL50803_101832 GL50803_10330 GL50803_111933 GL50803_112633 GL50803_113038 GL50803_113093 GL50803_113531 GL50803_114122 GL50803_114210 GL50803_114626 GL50803_114674 GL50803_114815 GL50803_137610 GL50803_137612 GL50803_137617 GL50803_137618 GL50803_137727 GL50803_137747 GL50803_13922 GL50803_14331 GL50803_14573 GL50803_15317 GL50803_16318 GL50803_16322 GL50803_16477 GL…	_	GL50803_101074 GL50803_101765 GL50803_101832 GL50803_10330 GL50803_112633 GL50803_113038 GL50803_11309 GL50803_113093 GL50803_113531 GL50803_114210 GL50803_114626 GL50803_114674 GL50803_114815 GL50803_137606 GL50803_137610 GL50803_137612 GL50803_137617 GL50803_137618 GL50803_137727 GL50803_137747 GL50803_13922 GL50803_14573 GL50803_15317 GL50803_16318 GL50803_16322 GL50803_16477 GL50803_16833 GL5…	GL50803_101074 GL50803_101765 GL50803_101832 GL50803_10330 GL50803_113038 GL50803_11309 GL50803_113093 GL50803_113531 GL50803_114210 GL50803_114626 GL50803_114674 GL50803_114815 GL50803_137606 GL50803_137612 GL50803_137617 GL50803_137618 GL50803_137727 GL50803_137747 GL50803_13922 GL50803_14573 GL50803_15317 GL50803_16318 GL50803_16322 GL50803_16477 GL50803_16833 GL50803_16936 GL50803_17476 GL508…	GL50803_101074 GL50803_10330 GL50803_113038 GL50803_113093 GL50803_113531 GL50803_114626 GL50803_114674 GL50803_114815 GL50803_137612 GL50803_137617 GL50803_137618 GL50803_137727 GL50803_13922 GL50803_14573 GL50803_15317 GL50803_16322 GL50803_16477 GL50803_16833 GL50803_17476 GL50803_24603 GL50803_24880 GL50803_6372 GL50803_91099 GL50803_95162	_	_	GL50803_112633 GL50803_113038 GL50803_113531 GL50803_114210 GL50803_114626 GL50803_114815 GL50803_137727 GL50803_137747 GL50803_14573 GL50803_15317 GL50803_16318 GL50803_16322 GL50803_16477 GL50803_16833 GL50803_16936 GL50803_24880 GL50803_6372 GL50803_91099 GL50803_95162
	Glycolysis	GL50803_10885 GL50803_11043 GL50803_12216 GL50803_14961 GL50803_15297 GL50803_18470 GL50803_24662 GL50803_3331 GL50803_7532 GL50803_87058 GL50803_8822 GL50803_8826 Glucose-6-phosphate 1-dehydrogenase Glucose-6-phosphate isomerase Glyceraldehyde 3-phosphate dehydrogenase Phosphoglycerate kinase Pyruvate kinase Pyruvate kinase GL50803_14404 GL50803_17254 Pyruvate kinase Pyruvate kinase Enolase	GL50803_104031 GL50803_10623 GL50803_10829 GL50803_10885 GL50803_11043 GL50803_12216 GL50803_13000 GL50803_13603 GL50803_14759 GL50803_14961 GL50803_14993 GL50803_15297 GL50803_18470 GL50803_24662 GL50803_3331 GL50803_3678 GL50803_7532 GL50803_87058 GL50803_8822 GL50803_8826 Glucose-6-phosphate 1-dehydrogenase Glucose-6-phosphate isomerase Glyceraldehyde 3-phosphate dehydrogenase Phosphoglycerate…	GL50803_104031 GL50803_10829 GL50803_10885 GL50803_11043 GL50803_12216 GL50803_14961 GL50803_14993 GL50803_18470 GL50803_3331 GL50803_7532 GL50803_87058 GL50803_8822 GL50803_8826 Glucose-6-phosphate 1-dehydrogenase Glucose-6-phosphate isomerase Glyceraldehyde 3-phosphate dehydrogenase Phosphoglycerate kinase Pyruvate kinase GL50803_10019 GL50803_17254 Enolase	GL50803_104031 GL50803_10623 GL50803_10829 GL50803_10885 GL50803_11043 GL50803_12216 GL50803_14961 GL50803_14993 GL50803_15297 GL50803_3331 GL50803_7532 GL50803_8245 GL50803_87058 GL50803_8822 GL50803_8826 Glucose-6-phosphate 1-dehydrogenase Glucose-6-phosphate isomerase Glyceraldehyde 3-phosphate dehydrogenase Phosphoglycerate kinase Pyruvate kinase Enolase	_	_	GL50803_10885 GL50803_11043 GL50803_12216 GL50803_14759 GL50803_14961 GL50803_14993 GL50803_15297 GL50803_18470 GL50803_24662 GL50803_3331 GL50803_7532 GL50803_87058 GL50803_8826 Glucose-6-phosphate 1-dehydrogenase Glucose-6-phosphate isomerase Pyruvate kinase Enolase	_
	EGF-like/laminin	GL50803_112633 GL50803_113038 GL50803_113531 GL50803_114210 GL50803_114626 GL50803_114815 GL50803_137727 GL50803_137747 GL50803_14573 GL50803_15317 GL50803_16318 GL50803_16322 GL50803_16477 GL50803_16833 GL50803_24880 GL50803_25238 GL50803_6372 GL50803_8687 GL50803_91099 GL50803_95162	_	GL50803_112633 GL50803_113038 GL50803_113531 GL50803_114210 GL50803_114626 GL50803_114815 GL50803_137727 GL50803_137747 GL50803_14573 GL50803_15317 GL50803_16318 GL50803_16322 GL50803_16477 GL50803_16833 GL50803_16936 GL50803_24880 GL50803_25238 GL50803_6372 GL50803_6509 GL50803_8687 GL50803_91099 GL50803_95162	GL50803_113038 GL50803_113531 GL50803_114210 GL50803_114626 GL50803_114815 GL50803_137727 GL50803_137747 GL50803_14573 GL50803_15317 GL50803_16318 GL50803_16322 GL50803_16477 GL50803_16833 GL50803_16936 GL50803_24880 GL50803_25238 GL50803_6372 GL50803_8687 GL50803_91099 GL50803_95162	GL50803_113038 GL50803_113531 GL50803_114626 GL50803_114815 GL50803_137727 GL50803_14573 GL50803_15317 GL50803_16322 GL50803_16477 GL50803_16833 GL50803_24880 GL50803_6372 GL50803_91099 GL50803_95162	_	_	GL50803_112633 GL50803_113038 GL50803_113531 GL50803_114210 GL50803_114626 GL50803_114815 GL50803_137727 GL50803_137747 GL50803_14573 GL50803_15317 GL50803_16318 GL50803_16322 GL50803_16477 GL50803_16833 GL50803_16936 GL50803_24880 GL50803_6372 GL50803_91099 GL50803_95162
	Unfolded protein binding	GL50803_10231 GL50803_11397 GL50803_13500 GL50803_13864 GL50803_15247 GL50803_15398 GL50803_16124 GL50803_17411 GL50803_3643 GL50803_98054 Peptidyl-prolyl cis-trans isomerase T-complex protein 1, alpha subunit T-complex protein 1, delta subunit	GL50803_10231 GL50803_103891 GL50803_10570 GL50803_11397 GL50803_11992 GL50803_13500 GL50803_13864 GL50803_15247 GL50803_15398 GL50803_16124 GL50803_17411 GL50803_17483 GL50803_3643 GL50803_98054 Peptidyl-prolyl cis-trans isomerase T-complex protein 1, alpha subunit T-complex protein 1, delta subunit	GL50803_10231 GL50803_13500 GL50803_13864 GL50803_15247 GL50803_16124 GL50803_17411 GL50803_3643 GL50803_98054 Peptidyl-prolyl cis-trans isomerase T-complex protein 1, alpha subunit GL50803_10231 GL50803_13500 GL50803_13864 GL50803_15247 GL50803_16124 GL50803_17411 GL50803_98054 T-complex protein 1, alpha subunit	GL50803_10231 GL50803_11992 GL50803_13500 GL50803_13864 GL50803_15247 GL50803_16124 GL50803_17411 GL50803_3643 GL50803_98054 Peptidyl-prolyl cis-trans isomerase T-complex protein 1, alpha subunit	_	GL50803_10231 GL50803_11397 GL50803_11992 GL50803_13500 GL50803_13864 GL50803_16124 GL50803_17411 T-complex protein 1, alpha subunit T-complex protein 1, delta subunit	GL50803_10231 GL50803_11397 GL50803_11992 GL50803_13500 GL50803_16124 GL50803_17411 T-complex protein 1, alpha subunit T-complex protein 1, delta subunit	_
	Ribonucleoprotein complex	Elongation factor 1-alpha GL50803_100906 GL50803_101138 GL50803_101291 GL50803_102101 GL50803_102108 GL50803_103676 GL50803_104173 GL50803_10521 GL50803_10538 GL50803_111950 GL50803_112846 GL50803_114885 GL50803_12102 GL50803_12981 GL50803_13268 GL50803_1345 GL50803_13998 GL50803_14091 GL50803_14375 GL50803_14620 GL50803_14699 GL50803_15551 GL50803_15983 GL50803_16086 GL50803_16368 GL50803_16387 …	60S ribosomal protein L13 DNA topoisomerase 2 Elongation factor 1-alpha GL50803_100906 GL50803_10091 GL50803_101138 GL50803_101291 GL50803_101501 GL50803_102101 GL50803_102108 GL50803_103676 GL50803_104173 GL50803_10428 GL50803_10521 GL50803_10538 GL50803_10870 GL50803_111950 GL50803_11247 GL50803_112846 GL50803_112978 GL50803_11359 GL50803_114885 GL50803_12102 GL50803_121045 GL50803_12162 GL5080…	Elongation factor 1-alpha GL50803_100906 GL50803_10091 GL50803_101138 GL50803_101291 GL50803_102108 GL50803_102455 GL50803_10367 GL50803_103676 GL50803_104173 GL50803_10521 GL50803_10538 GL50803_111950 GL50803_11359 GL50803_114885 GL50803_12102 GL50803_121045 GL50803_12981 GL50803_13268 GL50803_1345 GL50803_13561 GL50803_13998 GL50803_14049 GL50803_14091 GL50803_14375 GL50803_14620 GL50803_14699 …	Elongation factor 1-alpha GL50803_100906 GL50803_10091 GL50803_101138 GL50803_101291 GL50803_102101 GL50803_102108 GL50803_103676 GL50803_104173 GL50803_10428 GL50803_10521 GL50803_10538 GL50803_111950 GL50803_11359 GL50803_114885 GL50803_12102 GL50803_121045 GL50803_12981 GL50803_13268 GL50803_1345 GL50803_13998 GL50803_14049 GL50803_14091 GL50803_14375 GL50803_14620 GL50803_14699 GL50803_14938 …	_	_	_	_
	Energy production and conversion	GL50803_10358 GL50803_13350 GL50803_13608 GL50803_16667 GL50803_3593 GL50803_3861 GL50803_7439 GL50803_86511 GL50803_93358	_	_	_	_	_	_	_
	ATPase	GL50803_100906 GL50803_101138 GL50803_101906 GL50803_102101 GL50803_10231 GL50803_10255 GL50803_104173 GL50803_10521 GL50803_111950 GL50803_112076 GL50803_112681 GL50803_112846 GL50803_11311 GL50803_113553 GL50803_113554 GL50803_11364 GL50803_11397 GL50803_114776 GL50803_115052 GL50803_13500 GL50803_14098 GL50803_14375 GL50803_15048 GL50803_16124 GL50803_16235 GL50803_16376 GL50803_16549 GL50803_…	GL50803_100906 GL50803_101138 GL50803_101906 GL50803_111950 GL50803_112681 GL50803_113554 GL50803_114776 GL50803_115052 GL50803_13452 GL50803_16549 GL50803_16575 GL50803_16592 GL50803_16795 GL50803_16867 GL50803_17106 GL50803_17243 GL50803_17478 GL50803_17565 GL50803_21331 GL50803_21411 GL50803_28379 GL50803_42442 GL50803_4365 GL50803_7662 GL50803_7950 GL50803_8227 GL50803_87446 GL50803_92223 GL5…	GL50803_100906 GL50803_101138 GL50803_101906 GL50803_111950 GL50803_112681 GL50803_113554 GL50803_114776 GL50803_115052 GL50803_13452 GL50803_16549 GL50803_16575 GL50803_16592 GL50803_16867 GL50803_17165 GL50803_17243 GL50803_17565 GL50803_21411 GL50803_4365 GL50803_7662 GL50803_8227 GL50803_87446 GL50803_92223 GL50803_9825	GL50803_100906 GL50803_101138 GL50803_111950 GL50803_112681 GL50803_113554 GL50803_114776 GL50803_115052 GL50803_13452 GL50803_16549 GL50803_16575 GL50803_16867 GL50803_17165 GL50803_17243 GL50803_17565 GL50803_28379 GL50803_3470 GL50803_4365 GL50803_7662 GL50803_8227 GL50803_87446 GL50803_92223 GL50803_9825	_	GL50803_100906 GL50803_101138 GL50803_101906 GL50803_112681 GL50803_113554 GL50803_114776 GL50803_13452 GL50803_16549 GL50803_16795 GL50803_16867 GL50803_17565 GL50803_7662 GL50803_8227 GL50803_9825	GL50803_101906 GL50803_112681 GL50803_113554 GL50803_114776 GL50803_13452 GL50803_16549 GL50803_16795 GL50803_16867 GL50803_7662 GL50803_9825	_
	Protein biosynthesis	GL50803_104173 GL50803_10521 GL50803_113892 GL50803_13998 GL50803_14375 GL50803_15983 GL50803_16993 GL50803_21118 GL50803_22204 GL50803_22808 GL50803_8621 GL50803_86681 GL50803_9011 GL50803_9062 GL50803_96460	GL50803_101501 GL50803_104173 GL50803_10521 GL50803_10870 GL50803_113892 GL50803_12162 GL50803_13998 GL50803_14375 GL50803_15983 GL50803_16612 GL50803_16658 GL50803_16760 GL50803_16993 GL50803_17393 GL50803_21118 GL50803_22204 GL50803_22808 GL50803_35428 GL50803_4507 GL50803_5867 GL50803_6531 GL50803_8621 GL50803_86681 GL50803_9011 GL50803_9062 GL50803_9348 GL50803_96460 Lysyl-tRNA synthetase	GL50803_104173 GL50803_10521 GL50803_113892 GL50803_13998 GL50803_14375 GL50803_15983 GL50803_16993 GL50803_21118 GL50803_22204 GL50803_22808 GL50803_8621 GL50803_9011 GL50803_9062 GL50803_96460	GL50803_104173 GL50803_10521 GL50803_113892 GL50803_13998 GL50803_14375 GL50803_15983 GL50803_16658 GL50803_16993 GL50803_21118 GL50803_22204 GL50803_22808 GL50803_8621 GL50803_86681 GL50803_9011 GL50803_9062 GL50803_9348 GL50803_96460 Lysyl-tRNA synthetase	_	GL50803_101501 GL50803_104173 GL50803_10521 GL50803_12102 GL50803_1345 GL50803_13998 GL50803_15983 GL50803_17395 GL50803_21118 GL50803_22204 GL50803_22808 GL50803_8118 GL50803_8621 GL50803_86681 GL50803_9011 GL50803_9062 GL50803_9348 GL50803_96460 Lysyl-tRNA synthetase	GL50803_101501 GL50803_104173 GL50803_10521 GL50803_12102 GL50803_13998 GL50803_15983 GL50803_22808 GL50803_8118 GL50803_8621 GL50803_86681 GL50803_9011 GL50803_9062 GL50803_9348 GL50803_96460 Lysyl-tRNA synthetase	_
	Co factor (vitamin) binding	Aspartate aminotransferase GL50803_10358 GL50803_12108 GL50803_12150 GL50803_3313 GL50803_33769 GL50803_6184 GL50803_7195 Glyceraldehyde 3-phosphate dehydrogenase Malic enzyme Phosphorylase Thioredoxin reductase	Aspartate aminotransferase GL50803_10358 GL50803_10708 GL50803_12108 GL50803_12150 GL50803_14200 GL50803_14759 GL50803_16363 GL50803_3313 GL50803_33769 GL50803_6184 GL50803_7195 GL50803_9719 Glyceraldehyde 3-phosphate dehydrogenase Malic enzyme Phosphorylase Thioredoxin reductase	GL50803_10358 GL50803_12108 GL50803_12150 GL50803_16363 GL50803_3313 GL50803_33769 GL50803_6184 GL50803_7195 Glyceraldehyde 3-phosphate dehydrogenase Malic enzyme Phosphorylase Thioredoxin reductase	Aspartate aminotransferase GL50803_10358 GL50803_12108 GL50803_12150 GL50803_14200 GL50803_16363 GL50803_3313 GL50803_33769 GL50803_6184 GL50803_7195 GL50803_9719 Glyceraldehyde 3-phosphate dehydrogenase Malic enzyme Phosphorylase Thioredoxin reductase	_	Aspartate aminotransferase GL50803_12108 GL50803_12150 GL50803_14200 GL50803_14759 GL50803_33769 GL50803_7195 Malic enzyme Phosphorylase	GL50803_12108 GL50803_12150 GL50803_14200 GL50803_14759 GL50803_33769 GL50803_7195 Malic enzyme Phosphorylase Aspartate aminotransferase	_
	Intracellular protein transport	GL50803_100864 GL50803_101906 GL50803_102108 GL50803_11495 GL50803_14469 GL50803_16364 GL50803_17224 GL50803_17304 GL50803_21423 GL50803_5328 GL50803_5744 GL50803_7309 GL50803_88082 GL50803_88765 GL50803_8917 GL50803_93278	_	_	_	_	_	_	_
	FAD Coenzyme binding	GL50803_10358 GL50803_114609 GL50803_16125 GL50803_17063 GL50803_3042 GL50803_33769 GL50803_7195 GL50803_7662 Glyceraldehyde 3-phosphate dehydrogenase Malic enzyme Thioredoxin reductase	_	_	_	_	_	_	_
	Aminoacyl-tRNA synthetase	_	GL50803_101501 GL50803_10870 GL50803_12162 GL50803_13998 GL50803_14375 GL50803_15983 GL50803_22808 GL50803_9011 Lysyl-tRNA synthetase GL50803_101501 GL50803_104173 GL50803_10521 GL50803_10870 GL50803_12162 GL50803_13943 GL50803_13998 GL50803_14375 GL50803_14699 GL50803_14702 GL50803_15983 GL50803_16086 GL50803_22808 GL50803_35428 GL50803_8621 GL50803_86681 GL50803_9011 Lysyl-tRNA synthetase	_	GL50803_13998 GL50803_14375 GL50803_15983 GL50803_22808 GL50803_9011 Lysyl-tRNA synthetase	_	_	_	_
	Nucleotide binding	_	DNA topoisomerase 2 Elongation factor 1-alpha GL50803_100906 GL50803_101138 GL50803_101291 GL50803_101307 GL50803_101501 GL50803_101534 GL50803_101906 GL50803_102101 GL50803_10231 GL50803_10255 GL50803_10358 GL50803_103676 GL50803_103891 GL50803_104150 GL50803_104173 GL50803_10521 GL50803_10623 GL50803_10661 GL50803_10708 GL50803_10870 GL50803_111950 GL50803_112076 GL50803_112518 GL50803_112681 G…	_	_	_	_	_	_
	Thioredoxin	_	GL50803_10016 GL50803_103713 GL50803_104250 GL50803_14521 GL50803_15383 GL50803_15460 GL50803_24979 GL50803_33769 GL50803_3910 GL50803_6289 GL50803_8064 GL50803_8394 GL50803_9413	GL50803_10016 GL50803_103713 GL50803_14521 GL50803_15383 GL50803_15460 GL50803_33769 GL50803_3910 GL50803_6289 GL50803_9045 GL50803_9413 Thioredoxin reductase	_	_	_	_	_
	Exopeptidase activity	_	_	GL50803_10976 GL50803_15832 GL50803_17327 GL50803_8407 GL50803_93551 GL50803_9508 Methionine aminopeptidase	_	_	_	_	_
	Carbohydrate synthesis	_	_	_	GL50803_104031 GL50803_10623 GL50803_10885 GL50803_17579 Glucose-6-phosphate isomerase	_	_	_	_
	Proteolysis	_	_	_	_	GL50803_10843 GL50803_114915 GL50803_14019 GL50803_14566 GL50803_15871 GL50803_16779 GL50803_6148 GL50803_8429	_	_	GL50803_114915 GL50803_14019 GL50803_14566 GL50803_15871 GL50803_6148 GL50803_8429
	ATP binding	_	_	_	_	GL50803_10885 GL50803_11043 GL50803_12216 GL50803_14759 GL50803_14961 GL50803_14993 GL50803_15297 GL50803_18470 GL50803_24662 GL50803_3331 GL50803_7532 GL50803_87058 GL50803_8822 Glucose-6-phosphate 1-dehydrogenase Enolase GL50803_8826 Glucose-6-phosphate isomerase Phosphoglycerate kinase Pyruvate kinase GL50803_14404 GL50803_17254	GL50803_100906 GL50803_101138 GL50803_101501 GL50803_101906 GL50803_102101 GL50803_10231 GL50803_10255 GL50803_104173 GL50803_10521 GL50803_10661 GL50803_112518 GL50803_112681 GL50803_112846 GL50803_11311 GL50803_113456 GL50803_113553 GL50803_113554 GL50803_11364 GL50803_11390 GL50803_11397 GL50803_114246 GL50803_114776 GL50803_11992 GL50803_13452 GL50803_13500 GL50803_13608 GL50803_137695 GL5080…	GL50803_101501 GL50803_101906 GL50803_102101 GL50803_10231 GL50803_10255 GL50803_104173 GL50803_10521 GL50803_10661 GL50803_112681 GL50803_112846 GL50803_11311 GL50803_113456 GL50803_113553 GL50803_113554 GL50803_11364 GL50803_11397 GL50803_114246 GL50803_114776 GL50803_11992 GL50803_13452 GL50803_13500 GL50803_13608 GL50803_137695 GL50803_13998 GL50803_14004 GL50803_14373 GL50803_14759 GL50803_1…	_
	Cytoskeleton components	_	_	_	_	_	GL50803_100906 GL50803_101138 GL50803_102101 GL50803_103059 GL50803_10538 GL50803_112846 GL50803_1345 GL50803_13651 GL50803_16425 GL50803_16804 GL50803_16945 GL50803_17265 GL50803_17395 GL50803_40496 GL50803_8118 GL50803_94440	_	_
	Protein kinase	_	_	_	_	_	GL50803_10698 GL50803_112518 GL50803_11311 GL50803_113456 GL50803_113553 GL50803_11364 GL50803_11390 GL50803_12216 GL50803_137695 GL50803_14004 GL50803_14404 GL50803_14742 GL50803_14961 GL50803_15035 GL50803_15297 GL50803_15410 GL50803_15411 GL50803_15514 GL50803_16235 GL50803_16549 GL50803_16802 GL50803_16824 GL50803_16967 GL50803_17231 GL50803_17558 GL50803_17563 GL50803_17625 GL50803_18470 GL5…	GL50803_10698 GL50803_11311 GL50803_113456 GL50803_113553 GL50803_11364 GL50803_12216 GL50803_137695 GL50803_14004 GL50803_14404 GL50803_14961 GL50803_15035 GL50803_15297 GL50803_15410 GL50803_15411 GL50803_15514 GL50803_16549 GL50803_16802 GL50803_16824 GL50803_16967 GL50803_17231 GL50803_17558 GL50803_17625 GL50803_18470 GL50803_22165 GL50803_22850 GL50803_5346 GL50803_5375 GL50803_5489 GL50803…	_
	ATP metabolism	_	_	_	_	_	GL50803_100906 GL50803_10255 GL50803_10885 GL50803_12216 GL50803_14404 GL50803_14961 GL50803_15048 GL50803_16376 GL50803_17265 GL50803_18470 GL50803_2098 GL50803_32658 GL50803_33689 GL50803_34684 GL50803_3822 GL50803_40496 GL50803_7532 GL50803_7662 GL50803_8189 GL50803_8227 GL50803_8360 GL50803_8407 GL50803_87058 GL50803_92246 GL50803_96670 Serine/threonine protein phosphatase Serine/threonine pr…	_	_
	Fe-S cluster binding	_	_	_	_	_	_	GL50803_114609 GL50803_17063 GL50803_24662 GL50803_3042 GL50803_33769 GL50803_7195 GL50803_7662	_
	ATPase activity coupled to transport	_	_	_	_	_	_	GL50803_10255 GL50803_10885 GL50803_12216 GL50803_14404 GL50803_14961 GL50803_15048 GL50803_16376 GL50803_17265 GL50803_18470 GL50803_2098 GL50803_33689 GL50803_34684 GL50803_3822 GL50803_7532 GL50803_7662 GL50803_8189 GL50803_8360 GL50803_8407 GL50803_87058 GL50803_92246 GL50803_96670 Serine/threonine protein phosphatase Serine/threonine protein phosphatase Ubiquitin carboxyl-terminal hydrolase	_
	ATP metabolism	_	_	_	_	_	GL50803_100906 GL50803_10255 GL50803_10885 GL50803_12216 GL50803_14404 GL50803_14961 GL50803_15048 GL50803_16376 GL50803_17265 GL50803_18470 GL50803_2098 GL50803_32658 GL50803_33689 GL50803_34684 GL50803_3822 GL50803_40496 GL50803_7532 GL50803_7662 GL50803_8189 GL50803_8227 GL50803_8360 GL50803_8407 GL50803_87058 GL50803_92246 GL50803_96670 Serine/threonine protein phosphatase Serine/threonine pr…	_	_
